# Supplementary material for: Sertoli cell-only phenotype and scRNA-seq define PRAMEF12 as a factor essential for spermatogenesis in mice
Source: Nat Commun. 2019 Nov 15;10:5196. doi: 10.1038/s41467-019-13193-3 (PMC6858368; doi:10.1038/s41467-019-13193-3)
Supplement: Supplementary file 3 — Supplementary Data 1 [file 41467_2019_13193_MOESM3_ESM.xlsx]

## Sheet: Readme
	Find marker gene for each group
	Experiment: KO vs WT
	treatment:	Pramef12 KO
	scRNA-seq	10x genomics V2
	Sequencing platform	Hi-seq
	Analysis tools:	R, Seurat,mast	harmony	remove cell cycle effect
		PCA, tSNE(2D), resolution:1.4		1.5 sd, Mt <15%
		12 clusters
	comparison:	candidate cell group vs all other cells
	cluster 0	cluster 1	cluster 2	cluster 3	cluster 4	cluster 5	cluster 6	cluster 7	cluster 8
	Fibroblasts 1	Fibroblasts 2	Spermatogonia	Sertoil	Myoid 1	Leydig	Unknown	Macrophages	Myoid 2

## Sheet: Cluster 0
Gene Name	p-value	average logFoldChange	percent of cell expressed in Cluster 0	percent of cell expressed in all other cluster	FDR adjusted p-value
Htra3	0	1.30108	0.972	0.566	0
Cyp26b1	0	1.02632	0.927	0.428	0
Mfap4	0	0.833356	0.967	0.576	0
Junb	2.70481e-285	0.827349	0.728	0.385	8.39926e-281
Smoc2	0	0.802758	0.926	0.503	0
Ier2	6.83842e-287	0.792283	0.831	0.583	2.12354e-282
Fos	0	0.771043	0.879	0.553	0
Sct	0	0.763369	0.886	0.463	0
Plagl1	0	0.723413	0.874	0.441	0
Prss35	0	0.706765	0.894	0.534	0
Wfdc1	0	0.692588	0.858	0.446	0
Ogn	0	0.678091	0.728	0.284	0
Rps4x	0	0.675976	0.999	0.976	0
Rpl10	0	0.666835	0.998	0.996	0
Osr2	0	0.66535	0.909	0.469	0
Btg2	4.0978e-210	0.651347	0.644	0.411	1.27249e-205
Rpl39	0	0.636172	1	0.973	0
Fhl2	0	0.62054	0.809	0.369	0
H19	6.81748e-197	0.614407	0.792	0.488	2.11703e-192
Pgrmc1	0	0.614231	0.946	0.707	0
Rpl36a	0	0.609793	1	0.996	0
Olfml3	9.64913e-259	0.602111	0.67	0.294	2.99635e-254
Peg3	5.29551661400049e-314	0.597546	0.85	0.445	0
Gnas	0	0.596841	0.991	0.869	6.48663e-305
Egr1	3.07388e-230	0.595198	0.803	0.496	9.54531e-226
Mmd2	2.11348e-267	0.573457	0.854	0.529	6.563e-263
Sfrp1	1.65815e-237	0.567751	0.646	0.285	5.14906e-233
Eef1a1	0	0.557069	1	0.999	0
Ptch1	4.91545e-199	0.548309	0.716	0.416	1.52639e-194
Rpl7	0	0.538722	1	0.997	0
Rpl22l1	0	0.537878	0.988	0.922	0
Pdpn	5.3625e-182	0.533417	0.648	0.351	1.66522e-177
Adcy7	1.37338e-233	0.530183	0.636	0.267	4.26476e-229
Itm2a	2.76638e-234	0.52963	0.806	0.453	8.59045e-230
Sema3c	1.0617e-181	0.520265	0.688	0.388	3.29691e-177
Rpl17	0	0.517755	1	0.999	0
Atp1a2	4.72021e-225	0.517092	0.655	0.289	1.46577e-220
Gsta2	9.2199e-179	0.516629	0.439	0.149	2.86306e-174
Col1a2	0	0.507876	0.988	0.628	0
C1qtnf3	2.40377e-197	0.507404	0.423	0.124	7.46443e-193
Chsy1	1.95094e-192	0.503779	0.549	0.277	6.05825e-188
Igfbp6	2.27912482426567e-320	0.502363	0.937	0.572	7.07736631679219e-316
Rps9	0	0.502315	0.999	0.999	0
Rps6	0	0.501754	1	0.999	0
S100b	2.6876e-216	0.501488	0.685	0.32	8.34579e-212
Rpl6	0	0.501421	1	1	0
Eif3e	2.88309e-306	0.497719	0.969	0.893	8.95285e-302
Nrk	0	0.497487	0.972	0.545	0
Tcf4	2.76802e-210	0.493368	0.811	0.561	8.59553e-206
Rpl9	0	0.480462	1	0.998	0
Rps8	0	0.480025	1	1	0
Tcf21	3.30425e-218	0.476143	0.738	0.37	1.02607e-213
Igfbp4	5.48535e-267	0.475982	0.921	0.587	1.70337e-262
Eef2	0	0.473972	0.998	0.991	0
Rpl23	0	0.471542	1	1	0
Cyr61	6.23059e-84	0.470445	0.485	0.281	1.93479e-79
Eef1g	0	0.470035	0.996	0.982	0
Fbln5	2.94687e-176	0.469455	0.518	0.214	9.15093e-172
Rpl11	0	0.469117	1	0.999	0
Rpl10a	0	0.46387	0.999	0.997	0
Rpl18a	0	0.463273	1	1	0
Adamts5	1.41685428553301e-317	0.462378	0.869	0.441	4.39975761286564e-313
Rack1	0	0.462099	0.992	0.982	0
Rps18	0	0.460646	1	1	0
Col4a4	3.19934e-297	0.458657	0.712	0.284	9.93491e-293
Vcam1	9.54429e-157	0.457604	0.451	0.172	2.96379e-152
Bmp4	2.87789e-162	0.457414	0.367	0.117	8.93671e-158
Cd200	7.30840697433017e-310	0.456839	0.939	0.568	2.26948e-305
Pdgfra	6.32287e-211	0.45526	0.758	0.399	1.96344e-206
Islr	3.52403e-193	0.448669	0.63	0.287	1.09432e-188
Thbd	7.39688e-147	0.44471	0.572	0.279	2.29695e-142
Rbp1	3.73498e-153	0.441255	0.722	0.479	1.15982e-148
Snhg18	2.95416e-198	0.439759	0.866	0.585	9.17356e-194
Tshz2	0	0.439506	0.989	0.691	0
Rpl31	0	0.439491	0.997	0.998	0
Rpl13	0	0.437931	1	1	0
Rps5	0	0.436364	0.999	1	0
Rps7	0	0.435098	1	0.999	0
Oaf	1.38126e-182	0.434464	0.698	0.364	4.28923e-178
Cygb	6.74067e-143	0.433136	0.565	0.281	2.09318e-138
Rpl36	0	0.432363	0.999	0.998	0
Rpl3	0	0.431363	1	0.999	0
Fosb	1.32282e-110	0.431201	0.505	0.267	4.10776e-106
Rps13	0	0.430386	1	0.998	0
Id2	1.13339e-70	0.428986	0.521	0.402	3.51952e-66
Rps14	0	0.420313	1	1	0
Ass1	4.27571e-190	0.419245	0.638	0.3	1.32774e-185
Col6a1	2.74647e-198	0.418822	0.787	0.444	8.52861e-194
Rps12	0	0.417179	1	0.999	0
Rpl37	0	0.417087	1	1	0
Dpep1	9.35921e-164	0.416312	0.324	0.086	2.90631e-159
Serpinh1	6.25039e-223	0.414634	0.927	0.639	1.94093e-218
Igdcc4	4.07211e-148	0.414581	0.519	0.236	1.26451e-143
Rplp1	0	0.413311	0.999	0.999	0
Plpp3	1.17933e-223	0.411848	0.849	0.497	3.66218e-219
Rps3a1	0	0.410836	1	0.999	0
Rplp0	0	0.409849	1	1	0
Slc25a4	1.58356e-188	0.408295	0.936	0.791	4.91744e-184
Pkdcc	2.56839e-134	0.40772	0.559	0.285	7.97562e-130
Rpl10-ps3	2.51242e-156	0.406558	0.745	0.548	7.80183e-152
Eef1b2	6.50022e-269	0.40614	0.983	0.948	2.01851e-264
Nop53	1.95019e-179	0.405439	0.89	0.762	6.05591e-175
Cebpd	4.07231e-75	0.403811	0.378	0.207	1.26458e-70
Nid1	5.51895e-160	0.40177	0.714	0.406	1.7138e-155
Nenf	2.55526e-205	0.401121	0.97	0.806	7.93484e-201
C1qtnf2	8.81424e-122	0.399564	0.481	0.224	2.73709e-117
Rpl24	0	0.398516	0.999	0.998	0
Eva1b	5.3568e-173	0.398185	0.894	0.685	1.66345e-168
Id1	4.91494e-87	0.397084	0.416	0.233	1.52624e-82
6330403K07Rik	1.83042e-140	0.396441	0.654	0.359	5.684e-136
Rpsa	0	0.396267	0.998	0.997	0
Rps2	5.25918e-294	0.396197	1	0.999	1.63313e-289
D630033O11Rik	2.04554e-127	0.394489	0.434	0.189	6.35201e-123
Rps26	0	0.394451	1	0.999	0
Rcn3	4.54244e-152	0.394356	0.709	0.409	1.41056e-147
Selenow	1.42143e-225	0.393103	0.98	0.816	4.41397e-221
Rpl15	0	0.387557	0.999	0.999	0
Wisp1	1.02677e-201	0.386522	0.718	0.363	3.18843e-197
Rcn1	5.95924e-128	0.386372	0.667	0.424	1.85052e-123
Rps3	0	0.386346	1	1	0
Rpl32	0	0.386345	1	1	0
Naca	1.92682e-301	0.385588	0.995	0.988	5.98335e-297
Rpl37a	0	0.384103	1	1	0
Snhg12	1.98681e-119	0.382464	0.514	0.288	6.16964e-115
Rps15a	0	0.379975	1	0.999	0
Rpl4	0	0.378833	1	0.998	0
Cped1	3.82592e-150	0.378427	0.627	0.321	1.18806e-145
Id3	1.54344e-65	0.377466	0.603	0.434	4.79285e-61
Rps27	0	0.376837	1	1	0
Rps27a	0	0.376619	1	1	0
Sulf2	3.04074e-125	0.372655	0.642	0.37	9.44242e-121
Chst2	2.77076e-115	0.36294	0.414	0.178	8.60404e-111
Rpl28	0	0.362939	0.999	0.998	0
Rpl7a	1.86413e-269	0.362933	0.995	0.988	5.78867e-265
Cdh5	8.1409e-123	0.362652	0.435	0.188	2.52799e-118
Hspg2	7.77749e-109	0.362601	0.592	0.362	2.41514e-104
Ebf1	0	0.362569	0.935	0.49	0
Gas1	1.6342e-105	0.362043	0.497	0.253	5.07467e-101
Rps20	0	0.361763	0.999	0.999	0
Hk2	7.11612e-87	0.360231	0.74	0.607	2.20977e-82
6030408B16Rik	2.68616e-153	0.355846	0.769	0.472	8.34132e-149
Rpl35	0	0.352857	0.999	0.998	0
Rpl23a	0	0.351251	1	1	0
Col1a1	2.56024817674934e-320	0.349753	0.933	0.535	7.95033866325972e-316
Eif3f	5.71505e-224	0.349606	0.991	0.965	1.7747e-219
Rps23	0	0.347534	1	1	0
Card19	6.83052e-94	0.345452	0.591	0.403	2.12108e-89
Rpl18	0	0.345267	0.999	0.999	0
Rps15	0	0.343744	1	0.999	0
Col23a1	5.01957e-130	0.343502	0.302	0.092	1.55873e-125
Lama2	2.0268e-118	0.343057	0.512	0.252	6.29383e-114
Hoxd9	8.89735e-107	0.341286	0.544	0.292	2.76289e-102
Gm10260	5.8191e-87	0.339631	0.678	0.615	1.80701e-82
Rpl21	0	0.339187	1	1	0
Rps17	0	0.336586	1	0.999	0
Meg3	0	0.335332	0.986	0.67	0
Aprt	5.94861e-105	0.335315	0.703	0.555	1.84722e-100
Socs3	4.95933e-76	0.334751	0.271	0.118	1.54002e-71
Eif4a2	1.67967e-120	0.33386	0.855	0.752	5.21588e-116
Rps19	0	0.333154	1	1	0
Vgll3	5.6313e-112	0.33163	0.401	0.169	1.74869e-107
Rps25	4.11961e-305	0.331187	0.998	0.998	1.27926e-300
Khk	1.27706e-89	0.330806	0.41	0.226	3.96565e-85
Cald1	1.71363e-193	0.330464	0.823	0.488	5.32133e-189
Plac8	1.49469e-87	0.32876	0.442	0.225	4.64147e-83
Rps10	2.97559786671726e-313	0.328447	0.998	0.998	0
Akr1cl	5.00268e-171	0.328062	0.832	0.538	1.55348e-166
Rpl12	4.20797e-251	0.324522	0.998	0.994	1.3067e-246
Copz2	3.21044e-94	0.324482	0.622	0.394	9.96937e-90
Atf4	9.30957e-106	0.323737	0.712	0.597	2.8909e-101
Mgp	2.80369e-174	0.322149	0.691	0.36	8.70629e-170
Slc29a1	3.19344e-91	0.321692	0.66	0.451	9.91658e-87
Ptgis	2.15534e-111	0.320412	0.352	0.134	6.69299e-107
Imp3	1.6726e-107	0.319898	0.588	0.459	5.19394e-103
Vkorc1	6.59427e-100	0.318447	0.741	0.592	2.04772e-95
Rpl38	0	0.31793	1	0.999	0
Mme	1.54068e-100	0.316937	0.595	0.347	4.78428e-96
Hhip	9.47989e-89	0.315891	0.408	0.196	2.94379e-84
Pbx1	8.2938e-88	0.315077	0.697	0.484	2.57547e-83
Impdh2	4.42353e-89	0.314434	0.767	0.6	1.37364e-84
Mdk	5.64662e-174	0.314194	0.887	0.601	1.75345e-169
Rpl14	0	0.313033	1	1	0
Rpl26	0	0.311847	1	1	0
Rpl41	0	0.311797	1	1	0
Ralgps2	1.50449e-84	0.310529	0.758	0.616	4.6719e-80
Armcx6	2.37159e-88	0.309787	0.352	0.165	7.36451e-84
Gucy1a1	4.62276e-92	0.30835	0.396	0.184	1.43551e-87
Cd47	2.78252e-79	0.307995	0.627	0.462	8.64055e-75
Tbata	5.65833e-54	0.307358	0.29	0.145	1.75708e-49
Rpl34	1.45358559597307e-318	0.306322	1	0.999	4.51381935117518e-314
Nr2f2	5.95018e-178	0.305664	0.804	0.481	1.84771e-173
Itih5	2.2271e-89	0.305615	0.553	0.321	6.91582e-85
Ddit4l	1.60558e-78	0.303813	0.535	0.322	4.9858e-74
Traf3ip2	2.38004e-83	0.303399	0.298	0.127	7.39075e-79
Rpl29	2.8827e-49	0.302389	0.956	0.926	8.95166e-45
Crtap	3.28902e-76	0.301577	0.499	0.304	1.02134e-71
Syt13	2.79098e-96	0.300451	0.307	0.116	8.66683e-92
Efnb1	3.42738e-70	0.299844	0.58	0.4	1.0643e-65
Txndc5	3.14689e-84	0.29969	0.599	0.427	9.77204e-80
Cyp27a1	1.26665e-86	0.299122	0.36	0.162	3.93332e-82
Pid1	3.57292e-88	0.297997	0.518	0.289	1.1095e-83
Fbn2	1.93579e-81	0.297206	0.544	0.375	6.01122e-77
Eif3h	1.10559e-139	0.291469	0.97	0.933	3.43319e-135
2600014E21Rik	3.22451e-82	0.29118	0.287	0.113	1.00131e-77
Creb3l1	3.17571e-75	0.290823	0.393	0.205	9.86153e-71
Rpl8	1.39791e-298	0.28914	1	0.999	4.34092e-294
Mpst	1.36636e-67	0.288595	0.489	0.314	4.24297e-63
Thbs2	4.82029e-85	0.287971	0.289	0.112	1.49685e-80
Armcx2	1.99494e-70	0.287798	0.503	0.316	6.19489e-66
Ndrg2	7.45722e-79	0.28693	0.504	0.289	2.31569e-74
Dtx4	1.16178e-69	0.286466	0.399	0.237	3.60767e-65
Cdc42ep2	1.03153e-78	0.286317	0.405	0.205	3.20322e-74
Hes1	3.70684e-55	0.285822	0.364	0.277	1.15109e-50
Fbxl7	3.57413e-75	0.285635	0.421	0.229	1.10987e-70
Lamb1	1.02321e-69	0.284751	0.493	0.326	3.17737e-65
Pja1	1.12443e-64	0.284376	0.544	0.395	3.49169e-60
Rps24	2.30686e-227	0.283641	1	0.999	7.1635e-223
Arap1	3.27473e-75	0.283595	0.412	0.217	1.0169e-70
Tmem109	2.53216e-64	0.282253	0.458	0.29	7.86311e-60
Tpt1	2.93925e-204	0.28221	0.999	0.997	9.12724e-200
Serping1	4.53687e-80	0.282124	0.474	0.261	1.40883e-75
Sorcs2	1.38345e-75	0.281876	0.35	0.174	4.29604e-71
Svil	1.10824e-68	0.281561	0.48	0.298	3.44143e-64
Ccnd3	9.76109e-80	0.281441	0.767	0.608	3.03111e-75
Col6a2	1.18933e-122	0.279816	0.661	0.384	3.69324e-118
Hic1	2.94599e-81	0.279556	0.354	0.162	9.14818e-77
Asb2	1.33309e-89	0.278327	0.299	0.115	4.13964e-85
Gm11361	1.25986e-64	0.278037	0.621	0.536	3.91225e-60
Ndn	5.1985e-71	0.277517	0.607	0.413	1.61429e-66
Jun	7.3745e-47	0.277396	0.72	0.581	2.29e-42
Rpl30	1.2078e-192	0.274509	0.997	0.994	3.75058e-188
Pabpc1	4.10565e-120	0.27373	0.983	0.943	1.27493e-115
Vstm4	4.40689e-64	0.273239	0.408	0.236	1.36847e-59
Esr1	9.21342e-83	0.271462	0.276	0.118	2.86104e-78
Selenbp1	4.17178e-69	0.270981	0.338	0.166	1.29546e-64
Cldn1	1.1203e-82	0.26943	0.261	0.099	3.47887e-78
Il6st	4.92431e-74	0.269113	0.596	0.389	1.52914e-69
Ppic	4.38118e-100	0.268543	0.693	0.443	1.36049e-95
Slit3	1.61445e-71	0.268533	0.312	0.166	5.01335e-67
Efemp2	2.62991e-65	0.268339	0.561	0.386	8.16665e-61
Bgn	1.19921e-306	0.268012	0.944	0.564	3.72392e-302
Laptm4a	1.16745e-98	0.26737	0.948	0.886	3.62529e-94
Rpl35a	3.60175e-270	0.267022	1	1	1.11845e-265
Htra1	1.91505e-68	0.266665	0.336	0.169	5.94681e-64
Klf4	2.00801e-44	0.266487	0.536	0.417	6.23548e-40
Wnt5b	8.85207e-73	0.266402	0.311	0.14	2.74883e-68
Mdfi	9.95277e-66	0.266104	0.352	0.183	3.09063e-61
Fam213a	7.14295e-56	0.264046	0.64	0.499	2.2181e-51
Bmp7	3.22536e-72	0.262717	0.3	0.171	1.00157e-67
Use1	1.84755e-82	0.261438	0.843	0.753	5.73718e-78
Ccdc28b	5.26402e-68	0.260687	0.712	0.531	1.63464e-63
Pam	4.91033e-48	0.260183	0.498	0.358	1.52481e-43
Trib2	5.02573e-79	0.258841	0.552	0.331	1.56064e-74
Tmed3	8.22805e-66	0.258188	0.668	0.522	2.55506e-61
Rpl5	6.87245e-128	0.256376	0.987	0.973	2.1341e-123
Ppp1r14a	3.10611e-63	0.256375	0.505	0.313	9.64541e-59
Selenom	3.17179e-93	0.255995	0.736	0.504	9.84935e-89
Tshz3	4.54457e-66	0.25472	0.311	0.148	1.41122e-61
Gm10076	8.74772e-96	0.252118	0.951	0.921	2.71643e-91
Arx	7.57425e-67	0.251084	0.425	0.235	2.35203e-62

## Sheet: Cluster 1
Gene Name	p-value	average logFoldChange	percent of cell expressed in Cluster 1	percent of cell expressed in all other cluster	FDR adjusted p-value
Dlk1	0	1.70472	0.997	0.628	0
Meg3	0	1.66108	0.999	0.683	0
Cxcl12	0	1.63471	0.926	0.311	0
S100a6	0	1.59935	0.876	0.31	0
Dcn	0	1.48405	0.984	0.457	0
Clec3b	0	1.46803	0.67	0.094	0
Tppp3	0	1.35134	0.616	0.125	0
Ebf1	0	1.34161	0.991	0.499	0
Inhba	0	1.3322	0.895	0.289	0
Col3a1	0	1.24469	0.987	0.581	0
Col1a1	0	1.18097	0.977	0.545	0
Nrk	0	1.16475	0.993	0.561	0
Igf1	0	1.15374	0.913	0.443	0
Adamts5	0	1.15229	0.966	0.44	0
Vim	0	1.11621	0.988	0.757	0
Igfbp6	0	1.06793	0.966	0.584	0
Tshz2	0	1.04035	0.999	0.704	0
Ifitm1	0	1.03568	0.671	0.23	0
Cd34	0	1.03355	0.835	0.309	0
Ahnak	0	1.00043	0.806	0.376	0
Gsn	0	0.990407	0.624	0.227	0
Penk	0	0.985705	0.669	0.192	0
Col1a2	0	0.976605	0.998	0.644	0
Nbl1	0	0.953622	0.785	0.409	0
Klf2	7.18106e-287	0.949397	0.69	0.35	2.22994e-282
Ifitm3	0	0.929725	0.678	0.225	0
Rarres2	0	0.927413	0.737	0.301	0
S100a10	0	0.916539	0.986	0.767	0
Plpp3	0	0.914087	0.92	0.498	0
Osr1	0	0.905791	0.708	0.239	0
Mfap5	0	0.894298	0.481	0.074	0
Crip1	4.52292e-172	0.878827	0.452	0.197	1.4045e-167
Mest	0	0.864588	0.655	0.245	0
Mfap2	0	0.863902	0.788	0.395	0
S100b	0	0.847653	0.776	0.317	0
Dpt	0	0.845226	0.429	0.037	0
Ramp2	0	0.809983	0.688	0.262	0
Cd248	0	0.808959	0.525	0.109	0
Timp2	0	0.799311	0.819	0.444	0
6330403K07Rik	1.21818e-302	0.775285	0.743	0.353	3.78283e-298
Bgn	0	0.769466	0.975	0.576	0
Col5a2	0	0.764503	0.532	0.147	0
Emp3	1.54432e-251	0.764449	0.849	0.546	4.79559e-247
Entpd2	2.59802468306318e-316	0.76062	0.591	0.197	8.06764604831611e-312
Cdkn1c	8.53481e-287	0.760177	0.601	0.286	2.65031e-282
Prlr	1.66287e-301	0.751619	0.572	0.173	5.16371e-297
Plac8	1.72936e-248	0.751488	0.552	0.21	5.37018e-244
Ptn	3.1422e-245	0.751132	0.723	0.369	9.75747e-241
Fstl1	0	0.744391	0.843	0.414	0
Agtr2	4.48767163014184e-312	0.737955	0.36	0.046	1.39356e-307
Pdgfra	3.4432308860804e-316	0.737219	0.815	0.404	1.06922648705455e-311
Klf4	6.17388e-261	0.73462	0.655	0.395	1.91718e-256
Arhgap20	7.88046307556789e-314	0.733185	0.625	0.234	0
Tuba1a	6.65706e-232	0.714006	0.773	0.52	2.06722e-227
Twist1	3.77014e-292	0.713963	0.525	0.186	1.17074e-287
Hmcn1	2.24583e-299	0.710848	0.428	0.09	6.97398e-295
Peg3	3.91847e-295	0.698322	0.844	0.467	1.2168e-290
Ntrk1	2.15740072387933e-314	0.696599	0.438	0.093	6.69937646786249e-310
Ifitm2	9.88131291682493e-324	0.690048	0.924	0.677	3.06844410006165e-319
Tril	5.6367e-255	0.682984	0.482	0.144	1.75036e-250
Sparcl1	1.48006e-210	0.678427	0.644	0.32	4.59602e-206
Cd200	4.88927363124498e-320	0.676236	0.941	0.587	1.5182661407105e-315
Lum	1.94796e-223	0.675143	0.265	0.032	6.04901e-219
Malat1	0	0.669604	1	0.996	0
Cavin3	6.93554e-257	0.668666	0.772	0.396	2.15369e-252
Selenom	2.07927e-268	0.66336	0.802	0.5	6.45675e-264
Itm2a	6.95085e-218	0.65878	0.798	0.473	2.15845e-213
Marcks	5.90391e-295	0.658466	0.935	0.712	1.83334e-290
Il6st	6.75782e-273	0.650506	0.67	0.382	2.09851e-268
Igfbp3	4.60483e-205	0.649289	0.276	0.072	1.42994e-200
Ltbp4	5.82564e-246	0.648847	0.747	0.416	1.80904e-241
Selenow	0	0.646907	0.99	0.822	0
Fxyd1	5.2496e-257	0.646378	0.798	0.432	1.63016e-252
S100a11	1.89749e-270	0.643283	0.94	0.738	5.89228e-266
Slc1a3	9.99537e-259	0.634666	0.466	0.134	3.10386e-254
Ralgps2	3.82744e-278	0.624443	0.824	0.607	1.18854e-273
Col6a2	1.35949e-216	0.622585	0.711	0.386	4.22164e-212
Gas1	1.87811e-208	0.622531	0.572	0.248	5.83208e-204
Ndrg2	4.30028e-224	0.620961	0.602	0.277	1.33537e-219
Lhx9	9.22954e-221	0.620872	0.441	0.141	2.86605e-216
Lhfp	6.47054e-221	0.618622	0.644	0.29	2.0093e-216
Lgals1	4.37944e-300	0.610819	0.995	0.907	1.35995e-295
Efna5	6.94628e-203	0.610559	0.406	0.126	2.15703e-198
Pdlim2	5.55015e-209	0.607877	0.581	0.266	1.72349e-204
Nr2f2	1.25723e-256	0.605479	0.86	0.484	3.90408e-252
Wnt5a	1.7673e-189	0.603666	0.488	0.217	5.488e-185
Plagl1	1.52698e-210	0.59752	0.811	0.478	4.74174e-206
Akap12	1.5054e-204	0.594353	0.646	0.373	4.67473e-200
Trib2	1.27031e-197	0.593527	0.626	0.325	3.94469e-193
Igfbp7	0	0.584364	0.987	0.643	0
Pmp22	4.65802e-189	0.582982	0.702	0.422	1.44645e-184
Ednra	1.8148e-180	0.577565	0.502	0.211	5.63549e-176
Thbd	8.77916e-148	0.574753	0.556	0.297	2.72619e-143
Serping1	5.01162e-169	0.572625	0.539	0.256	1.55626e-164
Islr	2.92307e-186	0.572355	0.628	0.304	9.077e-182
Loxl1	1.04029e-185	0.566898	0.526	0.216	3.2304e-181
Ndn	1.54595e-192	0.566283	0.65	0.413	4.80063e-188
Mfap4	5.9398e-255	0.554622	0.942	0.601	1.84449e-250
Itih5	2.20372e-180	0.552133	0.62	0.317	6.84322e-176
Cryab	9.89178e-165	0.550307	0.384	0.146	3.07169e-160
Anxa2	1.76627e-179	0.549563	0.802	0.596	5.4848e-175
Ppic	8.61079e-176	0.546515	0.737	0.445	2.67391e-171
Des	2.6115e-216	0.541754	0.334	0.059	8.10949e-212
Maf	2.93468e-217	0.538933	0.659	0.277	9.11307e-213
Fn1	5.3985e-168	0.538671	0.529	0.353	1.6764e-163
Ccnd3	3.74122e-201	0.531914	0.827	0.602	1.16176e-196
Ogn	8.32683e-148	0.53147	0.622	0.331	2.58573e-143
S100a16	1.64905e-180	0.529565	0.369	0.097	5.12078e-176
Pgrmc1	4.90574e-206	0.525778	0.926	0.724	1.52338e-201
Nid1	1.34686e-165	0.524818	0.698	0.425	4.18242e-161
Cdc42ep2	1.18424e-175	0.521679	0.472	0.2	3.67743e-171
Ddit4l	3.35351e-146	0.520831	0.57	0.324	1.04137e-141
Mxra8	2.99889e-168	0.520114	0.466	0.202	9.31247e-164
Creb5	2.62891e-120	0.517414	0.364	0.136	8.16354e-116
Snhg18	4.83386e-177	0.516598	0.843	0.605	1.50106e-172
Igfbp4	1.13116e-213	0.506463	0.919	0.604	3.51258e-209
Ddah2	2.08905e-167	0.502882	0.733	0.512	6.48712e-163
Arx	5.28434e-138	0.497145	0.488	0.23	1.64095e-133
Fbn1	1.5989e-153	0.49674	0.495	0.268	4.96506e-149
Id3	3.46738e-94	0.492564	0.638	0.434	1.07673e-89
Gpx7	1.17884e-144	0.491393	0.539	0.317	3.66067e-140
Col6a1	1.25666e-155	0.488317	0.764	0.466	3.90231e-151
C1qtnf6	4.66561e-160	0.488126	0.544	0.318	1.44881e-155
Rbms3	1.39028e-150	0.486365	0.397	0.145	4.31724e-146
Emp2	2.8966e-165	0.484583	0.37	0.132	8.99482e-161
Serpinf1	6.32183e-123	0.482752	0.453	0.251	1.96312e-118
C1qtnf7	6.05887e-142	0.47963	0.474	0.217	1.88146e-137
Col6a3	8.49272e-149	0.479289	0.421	0.16	2.63724e-144
Mdk	1.01706e-136	0.477524	0.858	0.622	3.15829e-132
Tnfsf12	7.07558e-158	0.474966	0.444	0.202	2.19718e-153
Lmna	1.54983e-144	0.472878	0.484	0.274	4.81268e-140
Phlda3	1.23998e-148	0.472789	0.518	0.349	3.85051e-144
Tagln2	8.50869e-121	0.47049	0.515	0.299	2.64221e-116
Cavin1	7.85378e-149	0.467438	0.619	0.405	2.43883e-144
Maob	6.61864e-196	0.466838	0.297	0.057	2.05528e-191
Gpm6b	8.26499e-144	0.466025	0.445	0.22	2.56653e-139
Tmem158	4.85312e-162	0.465708	0.33	0.134	1.50704e-157
Emp1	2.29245e-107	0.465553	0.333	0.129	7.11874e-103
Asap1	2.26695e-197	0.464493	0.562	0.428	7.03955e-193
Cbx6	5.24882e-155	0.463479	0.566	0.339	1.62992e-150
Thra	7.9897e-164	0.46053	0.871	0.664	2.48104e-159
Col5a1	1.28588e-157	0.45903	0.361	0.138	3.99304e-153
Angptl2	3.05879e-132	0.456367	0.355	0.145	9.49846e-128
Lsp1	3.26386e-188	0.451992	0.655	0.296	1.01353e-183
Mmp14	3.07659e-61	0.450935	0.517	0.36	9.55372e-57
Atf5	8.75689e-144	0.450329	0.427	0.231	2.71928e-139
Hmgn3	1.51209e-138	0.4393	0.618	0.455	4.69549e-134
Sulf2	1.4661e-114	0.437089	0.62	0.389	4.55267e-110
Sparc	1.38122e-210	0.434469	0.996	0.829	4.28909e-206
Nupr1	6.60514e-110	0.433627	0.364	0.157	2.0511e-105
Rhoc	1.54284e-144	0.431515	0.595	0.423	4.79099e-140
Nenf	7.5509e-190	0.429542	0.973	0.814	2.34478e-185
Tspan18	7.85349e-131	0.42708	0.391	0.186	2.43874e-126
Serpinh1	3.06858e-163	0.426425	0.912	0.657	9.52885e-159
Kctd17	1.66587e-144	0.425714	0.426	0.23	5.17303e-140
Laptm4a	1.01441e-165	0.425445	0.949	0.889	3.15003e-161
Rps4x	4.78168e-210	0.422165	1	0.977	1.48485e-205
Prrx2	2.10645e-137	0.419034	0.355	0.151	6.54115e-133
Nfix	6.30125e-130	0.418477	0.629	0.448	1.95673e-125
Ccdc28b	2.26026e-119	0.417814	0.712	0.54	7.01877e-115
Pi15	1.62388e-109	0.41542	0.29	0.096	5.04263e-105
Mme	1.06012e-109	0.414765	0.609	0.356	3.29198e-105
Ssbp2	9.32853e-137	0.412265	0.48	0.316	2.89679e-132
Zbtb20	2.56369e-129	0.411462	0.812	0.683	7.96102e-125
Fxyd7	2.17589e-95	0.411122	0.298	0.118	6.75679e-91
Maged2	3.69488e-98	0.411086	0.66	0.496	1.14737e-93
Hoxd9	1.97452e-94	0.409641	0.521	0.31	6.13147e-90
Dlc1	1.6537e-131	0.408974	0.41	0.223	5.13523e-127
Glipr2	1.56892e-101	0.408623	0.429	0.235	4.87197e-97
Nrp1	1.6755e-101	0.404889	0.409	0.191	5.20292e-97
Cebpd	1.09858e-71	0.404736	0.39	0.213	3.41143e-67
Rhoj	2.96201e-107	0.403267	0.43	0.224	9.19792e-103
Zim1	4.95668e-123	0.403168	0.306	0.114	1.5392e-118
Cnrip1	6.42329e-108	0.397638	0.383	0.19	1.99462e-103
Col15a1	6.92856e-106	0.39732	0.27	0.086	2.15153e-101
Slc29a1	8.94971e-100	0.396473	0.639	0.466	2.77915e-95
Steap3	6.14291e-145	0.395126	0.269	0.078	1.90756e-140
Cdh5	2.28598e-104	0.395066	0.414	0.205	7.09864e-100
Rhob	7.26606e-105	0.394722	0.562	0.475	2.25633e-100
Atp1a2	3.70636e-89	0.39131	0.556	0.331	1.15094e-84
Mdfi	3.79636e-105	0.389714	0.379	0.185	1.17888e-100
Cmtm3	1.11423e-108	0.389692	0.483	0.303	3.46003e-104
Rpl10	3.62721e-217	0.389584	1	0.996	1.12636e-212
Egflam	3.02566e-108	0.386931	0.371	0.177	9.39557e-104
Klf9	1.33382e-125	0.385578	0.423	0.269	4.14192e-121
Tenm4	7.98547e-122	0.385522	0.325	0.145	2.47973e-117
Rpl39	8.74217e-175	0.382478	1	0.974	2.71471e-170
Fgfr1	1.46231e-120	0.38121	0.444	0.286	4.5409e-116
Gpc3	6.31911e-85	0.380091	0.383	0.202	1.96227e-80
Ghr	7.92335e-122	0.379179	0.285	0.102	2.46044e-117
Heg1	2.56342e-102	0.378882	0.412	0.24	7.96018e-98
Fth1	3.63055e-300	0.377978	0.999	0.998	1.12739e-295
Rcn3	1.85773e-83	0.37721	0.648	0.439	5.7688e-79
Pfn2	5.96978e-128	0.376936	0.633	0.513	1.8538e-123
Slc6a6	9.9876e-86	0.37332	0.469	0.293	3.10145e-81
Ccdc80	7.9563e-104	0.371614	0.285	0.101	2.47067e-99
Npdc1	3.44058e-112	0.370564	0.41	0.256	1.0684e-107
Cyp27a1	3.52881e-87	0.370297	0.351	0.174	1.0958e-82
Copz2	1.27613e-84	0.369193	0.6	0.411	3.96278e-80
Adam12	6.05995e-106	0.368049	0.293	0.119	1.8818e-101
Zfp385a	5.08613e-135	0.367897	0.303	0.146	1.5794e-130
Slc9a3r2	1.75777e-106	0.364481	0.359	0.197	5.4584e-102
Eva1b	5.78529e-119	0.364377	0.878	0.699	1.79651e-114
Abi3bp	8.65833e-94	0.362999	0.333	0.152	2.68867e-89
Myadm	3.41408e-98	0.361812	0.388	0.223	1.06017e-93
Morf4l2	2.34695e-123	0.36147	0.911	0.855	7.28798e-119
Fos	2.26833e-35	0.360635	0.693	0.613	7.04386e-31
Slc16a2	1.49936e-101	0.360486	0.343	0.173	4.65596e-97
Phlda1	4.6706e-78	0.357537	0.305	0.138	1.45036e-73
Bmp1	1.44058e-94	0.356947	0.391	0.222	4.47343e-90
Ptch2	3.93404e-102	0.353599	0.257	0.099	1.22164e-97
Slit2	3.04037e-110	0.352692	0.262	0.096	9.44127e-106
Ifngr2	1.76342e-81	0.352185	0.595	0.431	5.47596e-77
Rims4	3.08315e-93	0.350117	0.471	0.309	9.5741e-89
Gng11	1.13521e-83	0.349725	0.382	0.187	3.52516e-79
Ccnd2	2.46703e-72	0.346813	0.749	0.586	7.66088e-68
Tns1	1.27703e-87	0.34598	0.416	0.248	3.96555e-83
Arl6ip5	3.54638e-101	0.344807	0.403	0.269	1.10126e-96
Ehd2	1.27451e-89	0.343028	0.344	0.166	3.95775e-85
Grb10	3.89525e-86	0.342814	0.457	0.304	1.20959e-81
Jund	1.42232e-85	0.342437	0.928	0.908	4.41672e-81
1500009L16Rik	1.89755e-76	0.340188	0.752	0.635	5.89246e-72
Tcf21	8.41319e-118	0.33975	0.691	0.399	2.61255e-113
Pold4	1.06593e-84	0.337172	0.365	0.204	3.31005e-80
Dtx3	8.07955e-84	0.334217	0.432	0.284	2.50894e-79
Eef1a1	3.63373e-198	0.334096	1	0.999	1.12838e-193
G0s2	3.98456e-64	0.330149	0.344	0.195	1.23733e-59
Dpysl3	3.26555e-95	0.329798	0.279	0.145	1.01405e-90
Smoc2	2.07208e-146	0.329057	0.847	0.543	6.43443e-142
Kdelr3	1.92111e-84	0.328872	0.313	0.158	5.96563e-80
Wfdc1	2.22245e-82	0.3288	0.728	0.497	6.90138e-78
Fscn1	1.32716e-107	0.328563	0.387	0.258	4.12121e-103
Klf6	6.7818e-59	0.327558	0.454	0.348	2.10595e-54
Fzd2	1.01752e-81	0.326718	0.299	0.152	3.15972e-77
Ptms	6.31096e-97	0.326261	0.884	0.809	1.95974e-92
Tmed3	3.73917e-90	0.32485	0.64	0.536	1.16112e-85
Rcn1	1.51934e-75	0.324144	0.596	0.453	4.71802e-71
Tmsb10	1.21186e-85	0.322859	0.98	0.943	3.76318e-81
Lysmd2	3.00617e-97	0.319568	0.413	0.292	9.33506e-93
Ier2	1.7537e-37	0.318656	0.688	0.629	5.44577e-33
Tle1	1.66083e-115	0.317784	0.434	0.336	5.15736e-111
Armcx3	1.10965e-80	0.317738	0.409	0.272	3.4458e-76
Rab34	1.7833e-93	0.316825	0.703	0.613	5.53767e-89
Sptbn1	2.10209e-105	0.316567	0.643	0.577	6.52763e-101
Nrep	1.38904e-67	0.315445	0.493	0.361	4.31339e-63
B3gnt9	1.69964e-75	0.315046	0.287	0.139	5.2779e-71
Slc25a4	2.47282e-93	0.314988	0.902	0.807	7.67885e-89
Klf3	3.95686e-80	0.313916	0.292	0.175	1.22872e-75
Antxr1	5.14476e-90	0.307624	0.265	0.125	1.5976e-85
Hcfc1r1	3.8682e-117	0.305727	0.599	0.556	1.20119e-112
Nfib	8.64703e-79	0.304299	0.581	0.481	2.68516e-74
Klhdc8b	2.27971e-65	0.303253	0.385	0.251	7.07919e-61
Igdcc4	2.58257e-60	0.303139	0.435	0.27	8.01965e-56
Triobp	1.53871e-126	0.302656	0.403	0.331	4.77815e-122
Calml4	1.00738e-74	0.300951	0.26	0.12	3.1282e-70
Gabarap	8.01725e-111	0.29909	0.918	0.881	2.4896e-106
Tmem38a	9.41327e-85	0.298961	0.355	0.25	2.9231e-80
Fam102b	3.17094e-83	0.298647	0.282	0.156	9.84671e-79
2610001J05Rik	1.77855e-81	0.296458	0.571	0.469	5.52292e-77
Kcnip3	1.82538e-83	0.296399	0.265	0.13	5.66835e-79
Jun	3.36005e-38	0.295387	0.626	0.61	1.0434e-33
Zcchc24	5.30467e-80	0.294888	0.275	0.144	1.64726e-75
Mpst	4.56276e-67	0.2935	0.459	0.33	1.41687e-62
Snhg12	5.11687e-66	0.292857	0.436	0.317	1.58894e-61
Smarca2	7.19995e-72	0.292375	0.559	0.461	2.2358e-67
Eif4a2	2.19098e-90	0.292275	0.809	0.768	6.80364e-86
Pdlim3	6.38502e-60	0.290293	0.47	0.275	1.98274e-55
Adamts1	4.903e-57	0.289987	0.26	0.131	1.52253e-52
Tgfb1i1	8.14316e-58	0.289284	0.38	0.21	2.5287e-53
Bicc1	9.15809e-66	0.286886	0.347	0.221	2.84386e-61
Thap3	5.55593e-82	0.285836	0.328	0.22	1.72528e-77
Cygb	7.70459e-42	0.28488	0.46	0.32	2.39251e-37
Cald1	6.01574e-88	0.281557	0.758	0.521	1.86807e-83
Klf7	1.12669e-97	0.280712	0.435	0.377	3.49871e-93
Pianp	1.83106e-62	0.280445	0.322	0.207	5.68599e-58
Cyba	5.66738e-85	0.278819	0.665	0.443	1.75989e-80
Crtap	9.68635e-60	0.278635	0.453	0.325	3.0079e-55
Golim4	2.24499e-67	0.278565	0.38	0.264	6.97135e-63
Cd63	6.15887e-55	0.278417	0.849	0.748	1.91252e-50
Cuedc1	6.42926e-63	0.277323	0.371	0.254	1.99648e-58
Spop	1.64691e-78	0.276973	0.553	0.48	5.11414e-74
Angptl4	1.21906e-59	0.276811	0.361	0.255	3.78554e-55
Rem1	8.0858e-66	0.276783	0.257	0.11	2.51088e-61
Clic1	7.13184e-60	0.275891	0.753	0.601	2.21465e-55
Rrbp1	5.54872e-87	0.275245	0.712	0.677	1.72304e-82
Atp2b4	3.44714e-70	0.274694	0.361	0.252	1.07044e-65
Grasp	1.43186e-60	0.274222	0.291	0.158	4.44635e-56
Rabac1	9.36328e-78	0.273102	0.686	0.623	2.90758e-73
Arap1	4.45718e-50	0.271782	0.367	0.238	1.38409e-45
Phactr2	5.8352e-60	0.271203	0.373	0.273	1.812e-55
D630033O11Rik	5.06179e-48	0.270384	0.359	0.219	1.57184e-43
Rsrp1	1.54559e-71	0.270068	0.784	0.72	4.79952e-67
Adamts2	4.19748e-57	0.269798	0.309	0.196	1.30344e-52
Kctd12	8.13583e-56	0.268957	0.275	0.16	2.52642e-51
Zeb1	1.34038e-64	0.268231	0.453	0.349	4.16228e-60
Efnb1	1.66729e-48	0.268098	0.541	0.418	5.17745e-44
Pttg1ip	3.73869e-102	0.267356	0.517	0.479	1.16097e-97
App	1.22382e-61	0.267275	0.6	0.523	3.80034e-57
Bad	1.19188e-104	0.266475	0.438	0.381	3.70115e-100
Nfic	1.10777e-64	0.266206	0.637	0.554	3.43997e-60
Dap	3.22984e-76	0.266157	0.487	0.41	1.00296e-71
Khk	2.45974e-61	0.265779	0.343	0.252	7.63824e-57
Paxx	3.46502e-86	0.265194	0.296	0.209	1.07599e-81
Il11ra1	3.21899e-75	0.264635	0.361	0.286	9.99594e-71
Ogt	2.55021e-75	0.264606	0.719	0.657	7.91917e-71
Atxn7l3b	1.9643e-92	0.264302	0.837	0.821	6.09974e-88
Ssr3	1.10739e-96	0.263656	0.603	0.57	3.43878e-92
Smim10l1	8.65188e-73	0.263562	0.496	0.421	2.68667e-68
Eif3e	9.36484e-79	0.263287	0.928	0.906	2.90806e-74
H1f0	2.75732e-47	0.261465	0.721	0.674	8.56231e-43
Lama2	3.7677e-40	0.260282	0.419	0.288	1.16999e-35
Celf2	1.22849e-76	0.260055	0.736	0.697	3.81484e-72
Amotl1	3.13207e-53	0.259887	0.363	0.247	9.72602e-49
Krt10	3.97057e-85	0.258719	0.281	0.191	1.23298e-80
Nop53	1.22914e-80	0.257993	0.81	0.787	3.81683e-76
Zeb2	1.14357e-42	0.257528	0.527	0.393	3.55113e-38
Hic1	3.67609e-45	0.256509	0.301	0.184	1.14154e-40
Txn1	2.33541e-65	0.25605	0.788	0.745	7.25214e-61
Efemp2	2.93583e-56	0.254575	0.505	0.409	9.11662e-52
Id1	1.01133e-34	0.254262	0.335	0.262	3.14049e-30
Tpst1	5.99751e-85	0.254181	0.606	0.57	1.86241e-80
Rpl10-ps3	3.55721e-70	0.253826	0.644	0.582	1.10462e-65
Gli1	2.92452e-51	0.25322	0.313	0.191	9.08151e-47
Eif3f	2.13126e-96	0.252522	0.982	0.968	6.61821e-92
Vkorc1	3.40319e-68	0.251498	0.672	0.616	1.05679e-63
Rps9	4.85122e-143	0.250769	1	0.999	1.50645e-138
H19	7.02902e-78	0.250747	0.738	0.516	2.18272e-73
Thbs2	8.80856e-43	0.250184	0.253	0.13	2.73532e-38

## Sheet: Cluster 2
Gene Name	p-value	average logFoldChange	percent of cell expressed in Cluster 2	percent of cell expressed in all other cluster	FDR adjusted p-value
AC160336.1	0	2.72826	0.989	0.507	0
Mt2	0	2.52799	0.989	0.233	0
Exosc2	0	2.1187	0.929	0.167	0
Dazl	0	2.11075	0.989	0.077	0
Gtpbp4	0	2.0768	0.986	0.374	0
Loxl2	0	1.90343	0.81	0.119	0
Uchl1	0	1.84025	0.945	0.115	0
Il11	0	1.82487	0.691	0.028	0
Gm13075	0	1.78526	0.708	0.095	0
Tmem267	0	1.76061	0.594	0.065	0
Usp26	0	1.75329	0.954	0.033	0
Olfr655	0	1.69656	0.45	0.024	0
Hells	0	1.60813	0.962	0.169	0
Sycp1	0	1.60173	0.938	0.032	0
Fkbp6	0	1.59429	0.977	0.136	0
Commd7	0	1.56975	0.919	0.3	0
Tmem245	0	1.50149	0.894	0.221	0
Hsp90aa1	0	1.49213	0.994	0.585	0
Noa1	0	1.4903	0.847	0.119	0
Tuba3a	0	1.47996	0.893	0.04	0
Tubb4b	0	1.47441	0.969	0.404	0
Plk4	0	1.46792	0.874	0.164	0
Mael	0	1.45685	0.94	0.04	0
Rpl39l	0	1.43205	0.926	0.055	0
Stra8	0	1.40485	0.589	0.033	0
Mt1	0	1.37023	0.984	0.579	0
Nmt2	0	1.35565	0.981	0.421	0
Crabp1	0	1.32768	0.754	0.045	0
Gm45184	0	1.31416	0.66	0.043	0
Pcgf5	0	1.30792	0.929	0.096	0
Cenpf	0	1.28124	0.91	0.199	0
Lepr	0	1.26843	0.55	0.046	0
Taf7l	0	1.24007	0.892	0.031	0
Pola2	0	1.2208	0.816	0.099	0
Tuba3b	0	1.19639	0.835	0.04	0
Ncl	0	1.19236	0.997	0.829	0
Ptcra	0	1.18063	0.422	0.029	0
Dynll2	0	1.17998	0.972	0.48	0
Snhg9	0	1.16803	0.923	0.449	0
Dnajc2	0	1.15767	0.931	0.236	0
Cirbp	0	1.14907	0.992	0.715	0
Prdx1	0	1.11771	0.996	0.898	0
Zrsr2	0	1.11231	0.944	0.344	0
Mtg2	0	1.09071	0.763	0.14	0
Dmrt1	0	1.08132	0.894	0.127	0
Cdkn2a	0	1.07707	0.848	0.033	0
Sohlh1	0	1.07305	0.8	0.028	0
Smc1b	0	1.07046	0.802	0.025	0
Lsm8	0	1.06766	0.952	0.378	0
Anp32b	0	1.05676	0.992	0.783	0
Dctpp1	0	1.05487	0.96	0.4	0
Nasp	0	1.05051	0.896	0.249	0
Bc1	0	1.04797	0.79	0.062	0
Slc25a31	0	1.04045	0.845	0.034	0
Syce2	0	1.03312	0.904	0.195	0
Cacybp	0	1.02534	0.932	0.316	0
Rcc2	0	1.02277	0.866	0.188	0
Map7d2	0	1.01643	0.828	0.023	0
Fkbp4	0	1.00845	0.958	0.437	0
Coprs	0	1.00758	0.882	0.139	0
Mycbp	0	1.0053	0.937	0.294	0
Nme1	0	1.00071	0.962	0.494	0
Sub1	0	0.996483	0.998	0.893	0
Tex30	0	0.986867	0.899	0.161	0
Gsr	0	0.984696	0.879	0.219	0
Snf8	0	0.982121	0.946	0.369	0
Pdcd11	0	0.980903	0.89	0.226	0
Uqcc2	0	0.964071	0.979	0.559	0
D10Wsu102e	0	0.963988	0.861	0.146	0
Cdc34	0	0.961857	0.882	0.206	0
Gm43409	8.62723e-255	0.959723	0.266	0.016	2.67902e-250
P3h3	6.06484e-133	0.946386	0.56	0.341	1.88331e-128
Mageb4	0	0.940616	0.786	0.025	0
Ppa1	0	0.937607	0.854	0.142	0
Polr2e	0	0.936789	0.951	0.48	0
Denr	0	0.936412	0.974	0.519	0
Lyar	0	0.934861	0.943	0.395	0
1700018B24Rik	0	0.930427	0.801	0.028	0
Eif3g	0	0.919582	0.97	0.505	0
Eif4a1	0	0.91153	0.991	0.804	0
Slbp	0	0.902809	0.909	0.418	0
Pdcd5	0	0.894131	0.981	0.645	0
Tex15	0	0.89157	0.737	0.026	0
Tex101	0	0.889783	0.74	0.021	0
Sbno1	0	0.887162	0.933	0.326	0
Naa38	0	0.886718	0.964	0.498	0
Emg1	0	0.882976	0.951	0.457	0
Ube2i	0	0.881602	0.977	0.645	0
Cct7	0	0.880178	0.936	0.381	0
Cox7b2	0	0.877785	0.729	0.018	0
Rbm38	0	0.875689	0.805	0.078	0
Ndufa11	0	0.869207	0.981	0.695	0
Tex12	0	0.869064	0.75	0.02	0
Map4	0	0.866215	0.848	0.321	0
Zmynd19	0	0.863465	0.835	0.148	0
Ube2s	0	0.863087	0.981	0.705	0
Tex19.1	0	0.862817	0.753	0.027	0
Lsm2	0	0.862521	0.966	0.483	0
Nudt21	0	0.860456	0.953	0.486	0
Smarca5	0	0.855662	0.922	0.356	0
Mpc2	0	0.855175	0.956	0.532	0
Mdh2	0	0.854123	0.95	0.489	0
Ddx21	0	0.84956	0.929	0.368	0
Srpk1	0	0.848342	0.891	0.253	0
Gtsf1	0	0.847394	0.721	0.021	0
Eif5	0	0.84677	0.974	0.565	0
Gm42418	0	0.840272	0.892	0.316	0
Lsm4	0	0.839084	0.98	0.638	0
Usp34	0	0.838599	0.928	0.37	0
Haus8	0	0.837576	0.616	0.102	0
Ndufb9	0	0.835529	0.986	0.794	0
Nip7	0	0.830222	0.826	0.195	0
Eif1b	0	0.825574	0.955	0.456	0
Limk2	0	0.824764	0.583	0.084	0
Chd3os	0	0.821941	0.841	0.16	0
Mov10l1	0	0.820965	0.732	0.022	0
Magoh	0	0.820422	0.879	0.248	0
Psmd2	0	0.81869	0.871	0.234	0
Hspe1	0	0.818463	0.993	0.889	0
Ddx4	0	0.815705	0.748	0.026	0
Emc8	0	0.815665	0.909	0.34	0
Tsc22d3	0	0.810597	0.905	0.271	0
Nhp2	0	0.807564	0.953	0.534	0
Gm10827	0	0.805172	0.529	0.033	0
Rbm46	0	0.802551	0.761	0.065	0
Egr4	0	0.801935	0.519	0.019	0
Mea1	0	0.800955	0.911	0.358	0
Eif5b	0	0.800529	0.989	0.733	0
4930447C04Rik	0	0.78885	0.752	0.064	0
Cct8	0	0.788295	0.905	0.35	0
Rnf138	0	0.787433	0.891	0.254	0
Hspa4	0	0.786612	0.863	0.244	0
Rbm8a	0	0.786383	0.97	0.557	0
Syce3	0	0.785849	0.701	0.021	0
Dgat2	0	0.785404	0.738	0.053	0
Emc6	0	0.785058	0.919	0.397	0
Pdap1	0	0.784811	0.992	0.797	0
Cebpz	0	0.781541	0.885	0.282	0
Tcp1	0	0.781481	0.962	0.535	0
Hmgn2	0	0.775907	0.993	0.806	0
Apex1	0	0.773864	0.873	0.267	0
Anapc15	0	0.770077	0.833	0.212	0
Sycp3	0	0.769584	0.639	0.018	0
Psme3	0	0.769484	0.835	0.22	0
Bcas2	0	0.763475	0.937	0.453	0
Snrpf	0	0.758148	0.981	0.683	0
Cecr2	0	0.757534	0.698	0.021	0
Pop5	0	0.755931	0.84	0.194	0
Tmem183a	0	0.754049	0.843	0.187	0
Cks2	0	0.753984	0.89	0.301	0
Polr2f	0	0.753862	0.975	0.713	0
Cdca7	0	0.752617	0.811	0.134	0
Siah1b	0	0.751458	0.746	0.083	0
Ran	0	0.751244	0.99	0.692	0
Rnps1	0	0.750886	0.925	0.415	0
Higd1a	0	0.748111	0.963	0.51	0
Parp1	0	0.74731	0.849	0.282	0
Ddx10	0	0.746846	0.763	0.106	0
Cyc1	0	0.745926	0.936	0.479	0
Isyna1	0	0.745419	0.879	0.264	0
Dnaja2	0	0.745275	0.906	0.372	0
Rpa2	0	0.744669	0.833	0.188	0
Ppan	0	0.744354	0.822	0.173	0
Gng5	0	0.74401	0.996	0.918	0
Mdn1	0	0.743835	0.743	0.093	0
Polr1c	0	0.743692	0.836	0.266	0
Gm26737	9.77118e-274	0.742946	0.351	0.039	3.03425e-269
Ddx46	0	0.741084	0.87	0.299	0
Supt5	0	0.740952	0.89	0.289	0
mt-Co1	0	0.740148	0.995	1	0
Hmgb2	0	0.739751	0.974	0.528	0
Ube2j2	0	0.738754	0.918	0.381	0
Spata5	0	0.737768	0.734	0.058	0
Mrpl38	0	0.737045	0.866	0.233	0
Cct3	0	0.736672	0.899	0.332	0
Strbp	0	0.731198	0.832	0.201	0
Uqcr11	0	0.729104	0.994	0.8	0
Sap18	0	0.728577	0.848	0.316	0
Npm3	0	0.72777	0.961	0.551	0
Txnl4a	0	0.726728	0.849	0.298	0
Marcksl1	0	0.724693	0.985	0.783	0
Tipin	0	0.724108	0.88	0.329	0
Ciapin1	0	0.723532	0.812	0.187	0
Polr2j	0	0.720296	0.924	0.463	0
Taf7	0	0.719728	0.885	0.31	0
Epcam	0	0.718668	0.593	0.019	0
Nudc	0	0.716667	0.957	0.545	0
Zcwpw1	0	0.716499	0.722	0.073	0
Snrpg	0	0.716349	0.997	0.915	0
Psma4	0	0.715527	0.926	0.452	0
Golga3	0	0.714881	0.559	0.116	0
Arpp19	0	0.713323	0.983	0.689	0
Pfdn6	0	0.71228	0.936	0.494	0
Ung	0	0.710901	0.783	0.158	0
Chic2	0	0.7109	0.97	0.635	0
Plaa	0	0.709278	0.847	0.221	0
Eif5a	0	0.708875	0.991	0.896	0
Bax	0	0.708142	0.935	0.508	0
Gm2694	0	0.707293	0.661	0.027	0
Tpgs2	0	0.706475	0.759	0.138	0
Stmn1	0	0.702596	0.969	0.461	0
Scml2	0	0.702594	0.711	0.041	0
Eif3d	0	0.702193	0.903	0.371	0
Eif1ad	0	0.701379	0.856	0.274	0
Rae1	0	0.701202	0.826	0.2	0
Ccdc88c	0	0.700426	0.675	0.023	0
Gmnn	0	0.699612	0.758	0.161	0
Atp5f1	0	0.698199	0.94	0.601	0
Asna1	0	0.695953	0.833	0.245	0
Exosc8	0	0.695466	0.821	0.193	0
Wdr18	0	0.691824	0.811	0.201	0
Npm1	0	0.689963	0.998	0.966	0
Dph3	0	0.688069	0.839	0.357	0
Ppih	0	0.686415	0.774	0.143	0
Gm49359	0	0.685779	0.597	0.084	0
Wdr43	0	0.685472	0.848	0.26	0
Crlf1	0	0.685094	0.631	0.023	0
Psmb6	0	0.684935	0.957	0.59	0
Yrdc	0	0.684672	0.814	0.194	0
Fyttd1	0	0.682652	0.883	0.301	0
Ccnb1	0	0.68163	0.671	0.125	0
Ssbp1	0	0.68162	0.88	0.332	0
Siva1	0	0.68112	0.976	0.691	0
Cct2	0	0.680535	0.919	0.473	0
Gm45716	0	0.680515	0.682	0.093	0
Bzw1	0	0.678366	0.942	0.543	0
Elavl2	0	0.677338	0.608	0.037	0
Mum1	0	0.671798	0.862	0.272	0
Ndufaf8	0	0.670492	0.883	0.376	0
Psmb2	0	0.670294	0.946	0.565	0
Eif3b	0	0.669086	0.846	0.27	0
Psmb7	0	0.668748	0.904	0.429	0
Cdca8	0	0.666428	0.814	0.179	0
Camta1	0	0.663762	0.818	0.242	0
Vars	0	0.663466	0.745	0.131	0
Snu13	0	0.662974	0.986	0.742	0
Fbl	0	0.662688	0.921	0.475	0
Ints6	0	0.662039	0.802	0.218	0
Snrpe	0	0.66187	0.977	0.705	0
Fthl17c	0	0.661736	0.647	0.018	0
Dusp9	0	0.661182	0.605	0.027	0
Bola2	0	0.659015	0.95	0.593	0
mt-Atp6	0	0.658698	0.993	1	0
Txnl1	0	0.657393	0.868	0.316	0
Timm8b	0	0.655903	0.951	0.569	0
Rnf114	0	0.655231	0.794	0.18	0
Pim1	0	0.654289	0.671	0.123	0
Sar1a	0	0.654188	0.932	0.521	0
Hnrnpdl	0	0.653084	0.955	0.608	0
Piwil2	0	0.653004	0.624	0.027	0
Mrps16	0	0.652938	0.93	0.518	0
Hat1	0	0.65258	0.782	0.179	0
Cops6	0	0.652407	0.874	0.365	0
Gclm	0	0.652323	0.838	0.254	0
Ppp4r2	0	0.651807	0.852	0.302	0
Slc25a33	0	0.651266	0.7	0.095	0
Nxf2	0	0.650945	0.646	0.019	0
Rcor2	0	0.650477	0.669	0.055	0
Dnmt3b	0	0.650444	0.614	0.054	0
Get4	0	0.649051	0.875	0.355	0
Ddx27	0	0.648947	0.738	0.154	0
Stk31	0	0.648566	0.629	0.016	0
9130401M01Rik	0	0.648437	0.811	0.264	0
Alyref	0	0.648111	0.868	0.336	0
2010107E04Rik	0	0.647858	0.97	0.663	0
Cenpa	0	0.647636	0.858	0.221	0
Phf13	0	0.647609	0.818	0.244	0
Sox3	0	0.647037	0.599	0.018	0
Zc3h15	0	0.646671	0.955	0.52	0
Sipa1l1	0	0.646172	0.714	0.099	0
Cox7c	0	0.645609	0.999	0.957	0
Caprin2	0	0.644874	0.646	0.057	0
Gars	0	0.644136	0.765	0.156	0
Cdc5l	0	0.643247	0.812	0.213	0
Mrps5	0	0.643105	0.847	0.301	0
Eef1e1	0	0.643017	0.797	0.202	0
Cib1	0	0.642342	0.805	0.189	0
Ube2k	0	0.640999	0.917	0.444	0
Smagp	0	0.640147	0.693	0.075	0
2810004N23Rik	0	0.63981	0.904	0.387	0
Eif4a3	0	0.639447	0.792	0.207	0
Tmem57	0	0.638983	0.772	0.169	0
Lsm3	0	0.638521	0.937	0.476	0
mt-Atp8	0	0.638186	0.943	0.606	0
Coq7	0	0.638101	0.773	0.239	0
Map2k2	0	0.636886	0.943	0.608	0
Ddx24	0	0.635894	0.893	0.377	0
Tex10	0	0.635146	0.78	0.196	0
Rhox13	0	0.633683	0.499	0.013	0
Supt4a	0	0.632951	0.894	0.4	0
Uba2	0	0.632779	0.778	0.205	0
Snrpd2	0	0.632277	0.993	0.845	0
Smc3	0	0.63206	0.866	0.329	0
Atp5g1	0	0.631491	0.988	0.882	0
Wdr5	0	0.630194	0.745	0.155	0
Selenoh	0	0.62937	0.978	0.656	0
Cul9	2.47151e-156	0.62899	0.315	0.068	7.67478e-152
Lig1	0	0.628514	0.846	0.265	0
Mrps14	0	0.627153	0.937	0.571	0
Mrpl28	0	0.627134	0.902	0.436	0
D030056L22Rik	0	0.626755	0.846	0.272	0
Ube2n	0	0.626141	0.952	0.54	0
Fam49b	0	0.625242	0.84	0.232	0
Tpr	0	0.624914	0.921	0.487	0
Ehd1	0	0.624787	0.815	0.243	0
Taf10	0	0.624629	0.848	0.374	0
Ankrd12	0	0.624599	0.838	0.264	0
Ehmt2	0	0.624524	0.779	0.237	0
Guk1	0	0.624157	0.863	0.36	0
Cdc20	0	0.62262	0.662	0.131	0
Chchd4	0	0.622289	0.823	0.271	0
Alkbh5	0	0.622209	0.826	0.286	0
Mphosph8	0	0.622005	0.825	0.275	0
Prmt1	0	0.621111	0.879	0.375	0
Noc2l	0	0.620991	0.722	0.132	0
Wdr61	0	0.62048	0.841	0.291	0
Scaf11	0	0.620398	0.884	0.387	0
Lmo1	0	0.620252	0.498	0.034	0
Trim71	0	0.620031	0.559	0.017	0
Psmb5	0	0.61924	0.889	0.429	0
Cdk12	0	0.618487	0.846	0.301	0
Ddx18	0	0.618058	0.835	0.288	0
Srsf9	0	0.617787	0.91	0.451	0
Mrpl37	0	0.617132	0.742	0.157	0
Syce1	0	0.616779	0.584	0.018	0
Abcf2	0	0.616056	0.726	0.125	0
Eif6	0	0.615394	0.892	0.389	0
Mcm7	0	0.615223	0.744	0.168	0
Hnrnpab	0	0.615186	0.949	0.592	0
Hdgfl3	0	0.61449	0.876	0.352	0
Igf2bp1	0	0.614393	0.602	0.017	0
Calm2	0	0.613059	0.985	0.82	0
Spata33	0	0.612564	0.633	0.034	0
Cenpw	0	0.612558	0.817	0.213	0
Exosc1	0	0.611311	0.806	0.222	0
Rbx1	0	0.61094	0.975	0.717	0
Ube2l3	0	0.609826	0.924	0.479	0
1110008P14Rik	0	0.609137	0.862	0.299	0
mt-Nd3	0	0.608199	0.939	0.634	0
Nop14	0	0.607803	0.753	0.187	0
Pou3f1	0	0.60714	0.559	0.014	0
Yeats4	0	0.606435	0.859	0.315	0
Arl6ip1	5.58395e-299	0.6062	0.925	0.503	1.73399e-294
Mtf2	0	0.604577	0.779	0.219	0
Eif5a2	0	0.602165	0.626	0.04	0
Tdrkh	0	0.601461	0.629	0.045	0
Kdm5a	0	0.59942	0.816	0.247	0
Fkbp3	0	0.59836	0.911	0.436	0
Sod1	0	0.598209	0.909	0.535	0
Ddx41	0	0.597719	0.729	0.161	0
Dnajb6	0	0.59741	0.933	0.476	0
Cisd1	0	0.597408	0.821	0.259	0
Tex13b	0	0.595801	0.58	0.013	0
Zfp428	0	0.595591	0.749	0.201	0
Gm1673	0	0.595323	0.942	0.547	0
Tsn	0	0.594707	0.929	0.535	0
Fam136a	0	0.593433	0.851	0.345	0
Eprs	0	0.591789	0.836	0.276	0
Smarca4	0	0.590459	0.802	0.248	0
Paip2b	0	0.589627	0.641	0.153	0
Smc6	0	0.58799	0.94	0.582	0
Fbxo31	0	0.587108	0.73	0.154	0
Galk1	0	0.586776	0.737	0.222	0
Lonrf3	0	0.58464	0.565	0.037	0
Ssbp3	0	0.583463	0.786	0.219	0
Lsm1	0	0.581902	0.891	0.413	0
Eif1ax	0	0.581712	0.899	0.467	0
Rbmxl2	0	0.580595	0.592	0.015	0
Ctps	0	0.580358	0.714	0.138	0
Igfbp2	0	0.580184	0.718	0.142	0
Pfdn2	0	0.578135	0.924	0.489	0
Mthfd2	0	0.577981	0.741	0.175	0
Mpp6	0	0.577684	0.784	0.214	0
Ppil1	0	0.577532	0.779	0.22	0
Mier1	0	0.577244	0.88	0.393	0
Tnrc6c	0	0.576769	0.841	0.325	0
Camk2n1	0	0.575847	0.669	0.157	0
Utp4	0	0.575345	0.641	0.076	0
Wdr77	0	0.574724	0.732	0.17	0
Cox4i1	0	0.574353	0.999	0.991	0
Afp	0	0.574067	0.525	0.014	0
Atp5o.1	0	0.572325	0.975	0.734	0
Mrps7	0	0.572196	0.835	0.339	0
Ralbp1	4.32162828922274e-311	0.571226	0.916	0.551	1.342e-306
Rfc1	0	0.570358	0.861	0.367	0
Ergic2	0	0.569963	0.868	0.361	0
Dnaja1	0	0.569278	0.94	0.55	0
Ppig	7.09475032286181e-315	0.567444	0.926	0.54	2.20313281775828e-310
Faf1	0	0.567036	0.692	0.133	0
Mrpl2	0	0.567007	0.806	0.27	0
Psmd11	0	0.566084	0.835	0.33	0
Brd2	6.43386e-286	0.565713	0.873	0.439	1.99791e-281
Nol12	0	0.565569	0.81	0.27	0
Gcat	0	0.565317	0.647	0.074	0
Ssb	0	0.56528	0.926	0.483	0
Pafah1b3	0	0.565016	0.829	0.317	0
Pole3	0	0.564911	0.826	0.312	0
Dus1l	0	0.564464	0.724	0.146	0
Ubac1	0	0.563287	0.761	0.207	0
Smarcc1	0	0.563248	0.867	0.356	0
Pak1ip1	0	0.563026	0.742	0.188	0
Unc119b	0	0.562426	0.653	0.088	0
Cbx3	3.31551e-266	0.560961	0.966	0.708	1.02957e-261
Mrpl15	0	0.560829	0.801	0.26	0
Hspa8	5.17515e-232	0.560686	0.993	0.912	1.60704e-227
Terf2ip	1.73144e-129	0.559835	0.507	0.217	5.37665e-125
Psmb1	0	0.55941	0.98	0.784	0
Eed	0	0.559274	0.702	0.136	0
Cep85	0	0.559019	0.661	0.092	0
Fam208b	0	0.558782	0.661	0.094	0
Creld2	0	0.557977	0.718	0.159	0
Sae1	0	0.557854	0.843	0.324	0
Fgfr1op	0	0.557699	0.673	0.087	0
Tomm22	4.89028424252354e-316	0.557269	0.931	0.542	1.51857996583084e-311
Pias2	0	0.555876	0.737	0.172	0
Ccna2	0	0.555632	0.719	0.176	0
Sall4	0	0.55407	0.495	0.014	0
Rnf216	0	0.552923	0.729	0.179	0
Diablo	0	0.552662	0.857	0.344	0
Dut	0	0.552337	0.88	0.356	0
Phf5a	3.95123713759126e-317	0.551552	0.899	0.456	1.22697766833622e-312
Dohh	0	0.551366	0.791	0.266	0
Snrpc	0	0.55074	0.925	0.518	0
Taf1d	4.26342e-292	0.550712	0.903	0.491	1.32392e-287
Btbd10	0	0.550488	0.662	0.09	0
Polr2l	0	0.55042	0.752	0.263	0
Ccnd1	0	0.549605	0.519	0.068	0
0610010K14Rik	0	0.549266	0.798	0.274	0
Taldo1	0	0.548962	0.836	0.319	0
Mtch2	0	0.548586	0.868	0.39	0
Ncbp2	0	0.54856	0.81	0.27	0
Nelfe	0	0.548556	0.798	0.258	0
Pdcd2	0	0.548467	0.708	0.146	0
Ormdl2	0	0.54787	0.681	0.121	0
Fam104a	0	0.546907	0.946	0.607	4.44852e-305
H1fx	3.08555e-224	0.544373	0.78	0.372	9.58157e-220
Thoc3	0	0.54384	0.796	0.255	0
Rbfa	0	0.543521	0.804	0.294	0
Chd4	4.72498e-268	0.543439	0.88	0.481	1.46725e-263
Dnmt1	0	0.543167	0.681	0.148	0
Paip2	2.52336830076957e-316	0.543167	0.953	0.634	7.83581558437974e-312
Ube2b	4.06376944228561e-313	0.542527	0.947	0.586	0
Acvr2b	0	0.540645	0.624	0.051	0
Zswim7	0	0.540595	0.665	0.121	0
Usp19	0	0.54021	0.675	0.205	0
Ndufab1	7.00231e-304	0.539903	0.928	0.534	2.17443e-299
Gtf2e2	0	0.539419	0.785	0.216	0
Mcm2	0	0.53912	0.643	0.105	0
Sod2	8.96729147201862e-321	0.539067	0.822	0.34	2.78461302080594e-316
Foxo1	0	0.537968	0.708	0.174	0
Psmd13	0	0.537747	0.773	0.229	0
Srp14	4.23739e-304	0.537394	0.972	0.736	1.31584e-299
Suv39h2	0	0.53732	0.628	0.067	0
Cenpe	0	0.537115	0.634	0.116	0
Esf1	0	0.53708	0.753	0.193	0
Emb	0	0.535357	0.486	0.052	0
Nubp1	0	0.535327	0.71	0.176	0
Polr2i	1.07581e-285	0.535185	0.883	0.471	3.3407e-281
Ubfd1	0	0.534596	0.774	0.222	0
Esx1	0	0.534032	0.305	0.01	0
Rala	3.18682e-308	0.532663	0.876	0.423	9.89603e-304
Gtf2f1	0	0.532254	0.71	0.168	0
Ube2t	0	0.531314	0.618	0.083	0
Psmb3	1.02512e-277	0.530756	0.916	0.532	3.18329e-273
Puf60	9.39308872697827e-310	0.530627	0.878	0.421	2.91684e-305
Tdrd1	0	0.530246	0.547	0.019	0
Me2	0	0.529138	0.738	0.201	0
Zbtb16	0	0.52906	0.517	0.022	0
Larp1b	0	0.528871	0.548	0.057	0
Uba1y	0	0.528649	0.583	0.027	0
Polr2a	0	0.528244	0.79	0.265	0
Metap2	1.45914e-295	0.528061	0.953	0.632	4.53106e-291
Usmg5	1.21123e-279	0.527866	0.965	0.714	3.76123e-275
Sdhb	1.34481e-290	0.527142	0.906	0.489	4.17604e-286
Zc3h14	0	0.526665	0.796	0.275	0
Snrpb	3.19364033471782e-320	0.526553	0.978	0.784	9.91721133139924e-316
Nop9	0	0.526548	0.625	0.085	0
Psmc1	6.00985564984352e-313	0.526302	0.846	0.373	0
Mrpl46	0	0.526235	0.696	0.148	0
Ndufv1	0	0.526202	0.786	0.278	0
Lsm7	0	0.525819	0.967	0.686	3.87311e-305
Polr3h	0	0.524531	0.711	0.175	0
1700037H04Rik	0	0.523409	0.708	0.195	0
Gpi1	4.03322e-269	0.522671	0.879	0.468	1.25243e-264
Haus4	0	0.521744	0.676	0.135	0
Kdm5b	0	0.520531	0.822	0.289	0
Ddx39	0	0.519904	0.654	0.141	0
Eif4ebp1	8.50779e-256	0.519761	0.908	0.569	2.64192e-251
Rbbp6	3.83949e-267	0.519163	0.858	0.442	1.19228e-262
Ppp1cc	9.21526e-270	0.519152	0.96	0.688	2.86161e-265
Polr2h	0	0.519095	0.763	0.238	0
Zfp518a	0	0.519082	0.615	0.078	0
Lrrc42	0	0.518387	0.686	0.149	0
Prmt7	0	0.517619	0.671	0.109	0
Nans	0	0.51482	0.733	0.202	0
Hnrnpf	2.93178e-282	0.514161	0.966	0.693	9.10405e-278
Thop1	0	0.513628	0.64	0.101	0
Tex14	0	0.513408	0.537	0.02	0
Rsl1d1	0	0.51331	0.825	0.295	0
Snhg11	0	0.513047	0.51	0.012	0
Tfdp1	0	0.512319	0.821	0.31	0
Nsun5	0	0.51179	0.623	0.079	0
Nol4l	1.44143652174184e-319	0.51097	0.476	0.079	4.47609283096493e-315
Rpia	0	0.510204	0.709	0.172	0
Psmd5	0	0.509821	0.66	0.139	0
Ndufs7	5.50299e-284	0.509579	0.877	0.444	1.70884e-279
Ccdc6	0	0.509101	0.643	0.131	0
Hccs	0	0.508225	0.686	0.136	0
Wdr46	0	0.507994	0.647	0.124	0
Mrto4	0	0.507439	0.727	0.208	0
Smc4	0	0.507296	0.763	0.263	0
Ddx25	0	0.50726	0.545	0.027	0
Alad	0	0.507229	0.842	0.344	0
Gon4l	0	0.506405	0.768	0.244	0
Wapl	0	0.506136	0.789	0.28	0
Topbp1	0	0.505879	0.624	0.158	0
Asf1b	0	0.505325	0.556	0.078	0
Elob	0	0.505184	0.997	0.942	0
mt-Co3	0	0.504607	0.994	1	0
Rspry1	2.4045e-308	0.504586	0.68	0.215	7.4667e-304
Nop58	0	0.504506	0.78	0.257	0
Dbf4	0	0.504472	0.656	0.119	0
Snrnp40	0	0.503471	0.727	0.206	0
Frg1	0	0.503226	0.748	0.234	0
Ndrg4	0	0.502814	0.548	0.032	0
Trip12	1.39821e-299	0.502526	0.76	0.289	4.34187e-295
Vps13a	0	0.501784	0.65	0.137	0
Mpped2	0	0.50163	0.504	0.013	0
Zcrb1	3.04095e-290	0.501197	0.924	0.509	9.44306e-286
Gpbp1	0	0.50069	0.857	0.374	0
Timm8a1	0	0.500424	0.793	0.288	0
Lrpprc	0	0.500416	0.679	0.169	0
Esco2	0	0.499826	0.613	0.097	0
Rab6b	0	0.499115	0.568	0.041	0
Hnrnpu	1.19925e-265	0.498537	0.956	0.672	3.72405e-261
Dnajc21	0	0.497765	0.737	0.223	0
Casp8ap2	0	0.497341	0.666	0.137	0
Cox5b	0	0.497241	0.988	0.853	0
Mcm5	0	0.496897	0.599	0.103	0
Ash2l	0	0.496579	0.712	0.177	0
Cse1l	0	0.496509	0.707	0.199	0
Shmt1	0	0.49568	0.581	0.063	0
Mrpl35	0	0.495066	0.773	0.263	0
Eif3c	8.96389e-275	0.494491	0.871	0.44	2.78356e-270
Foxr1	0	0.494376	0.471	0.01	0
Otud4	0	0.494316	0.684	0.161	0
Zc3h13	0	0.493652	0.795	0.302	0
Atp5b	1.60681e-249	0.492897	0.98	0.763	4.98963e-245
Tle3	0	0.492843	0.594	0.09	0
Wdr45b	0	0.492829	0.81	0.309	0
Mcm6	0	0.492263	0.63	0.127	0
Polr2g	0	0.491223	0.82	0.319	0
Hmox2	0	0.490639	0.745	0.221	0
Med4	0	0.49052	0.747	0.224	0
Nop56	0	0.4899	0.828	0.335	0
Trim28	3.01615e-299	0.489651	0.851	0.389	9.36605e-295
Xpo1	0	0.48915	0.802	0.295	0
1700031P21Rik	0	0.488209	0.353	0.009	0
Utp18	0	0.488156	0.635	0.099	0
Pafah1b2	2.5089e-294	0.487925	0.839	0.378	7.79088e-290
Pin1	3.19634e-281	0.487751	0.898	0.479	9.92559e-277
Sdad1	0	0.485267	0.656	0.129	0
Mms22l	0	0.484945	0.617	0.105	0
Sfmbt1	0	0.484621	0.617	0.098	0
Map1lc3b	6.03642e-228	0.483625	0.956	0.739	1.87449e-223
Trmt6	0	0.483198	0.667	0.155	0
Rnf126	0	0.481925	0.779	0.289	0
Copb2	0	0.481456	0.664	0.16	0
Cdca7l	0	0.481197	0.58	0.077	0
Tbpl1	0	0.480802	0.737	0.19	0
Uqcrc1	2.91849517654883e-319	0.480193	0.846	0.365	9.06280307173707e-315
Drg1	0	0.48009	0.741	0.226	0
Ddx5	6.04687e-273	0.479773	0.982	0.805	1.87773e-268
Polr2b	0	0.478966	0.598	0.091	0
Trim37	0	0.478656	0.626	0.113	0
Hist1h2ap	0	0.478033	0.661	0.184	0
Mrps18b	0	0.477931	0.696	0.166	0
Top2a	0	0.477252	0.793	0.227	0
Taf4b	0	0.477205	0.531	0.033	0
Gfer	1.4171e-256	0.476879	0.709	0.275	4.40051e-252
Arl14epl	0	0.476591	0.493	0.012	0
Uhrf1	0	0.476266	0.631	0.116	0
Dennd5b	4.70038e-270	0.476193	0.443	0.082	1.45961e-265
Crlf3	0	0.475994	0.692	0.164	0
Zfp318	0	0.475625	0.657	0.125	0
Dnttip2	0	0.475208	0.669	0.157	0
Lsm6	1.76868e-249	0.475152	0.936	0.601	5.49227e-245
mt-Co2	3.62521e-294	0.474802	0.985	0.995	1.12574e-289
Brd3	5.8073e-249	0.474359	0.885	0.49	1.80334e-244
Cops7a	0	0.473641	0.791	0.302	0
Mrpl4	1.87744945419674e-322	0.473368	0.789	0.302	5.83004379011713e-318
Ppp1r8	0	0.472933	0.69	0.176	0
Tmem97	0	0.471714	0.656	0.154	0
Ankrd17	3.94413765235619e-311	0.471237	0.797	0.318	1.22477e-306
Nol8	0	0.470865	0.581	0.071	0
Nsrp1	0	0.470818	0.796	0.301	0
Cadm1	0	0.470608	0.747	0.163	0
Gm26785	0	0.470014	0.367	0.012	0
Dxo	0	0.469718	0.619	0.114	0
Rock1	0	0.46967	0.776	0.283	0
Clspn	0	0.469063	0.57	0.086	0
Ep400	0	0.468501	0.721	0.207	0
Snrpa1	0	0.468316	0.747	0.247	0
Pgp	1.2993e-290	0.468052	0.844	0.386	4.03471e-286
2310061I04Rik	0	0.468001	0.639	0.125	0
Dtx2	0	0.467918	0.61	0.097	0
Ddx1	0	0.467284	0.761	0.259	0
Snrpd3	1.13793e-269	0.466896	0.909	0.497	3.53361e-265
Iars	0	0.466497	0.651	0.143	0
Pbdc1	0	0.466403	0.722	0.222	0
Ccdc92	0	0.466236	0.511	0.014	0
Uck2	0	0.465967	0.572	0.09	0
Mybbp1a	0	0.464966	0.643	0.141	0
Plekhf2	0	0.464853	0.657	0.138	0
Hdac2	2.02212e-297	0.464789	0.836	0.37	6.27929e-293
Tcfl5	0	0.464265	0.501	0.015	0
Mrpl49	2.15078929649582e-316	0.464208	0.76	0.279	6.67884600240848e-312
Gng13	0	0.463818	0.514	0.032	0
Gdpd1	0	0.463387	0.515	0.033	0
Dcakd	0	0.463237	0.792	0.287	0
Nap1l1	1.06548e-270	0.463206	0.979	0.769	3.30862e-266
Lsm5	1.14712e-253	0.462968	0.93	0.563	3.56215e-249
Mif	1.00669e-215	0.462947	0.983	0.827	3.12608e-211
Rad50	0	0.462818	0.652	0.165	0
Ubxn1	3.01588e-243	0.462342	0.938	0.613	9.36522e-239
Psmc5	5.49435998152414e-312	0.462266	0.76	0.282	1.70616e-307
Tapbpl	0	0.461577	0.494	0.049	0
Pbld1	0	0.461184	0.429	0.043	0
Lrwd1	0	0.461074	0.593	0.083	0
Nrbp1	0	0.460984	0.778	0.276	0
Uchl3	9.4848568094669e-310	0.460813	0.69	0.223	2.94533e-305
Vps29	0	0.459835	0.761	0.262	0
Desi1	0	0.45911	0.703	0.196	0
Ddost	3.18928e-257	0.458859	0.877	0.458	9.90368e-253
Gjc1	0	0.458853	0.665	0.148	0
Enah	0	0.45869	0.799	0.259	0
Srsf7	4.7849e-221	0.458571	0.908	0.561	1.48586e-216
Rnf7	3.81963e-233	0.458404	0.955	0.712	1.18611e-228
Dap3	0	0.458283	0.733	0.224	0
Tbcb	1.50209e-284	0.458185	0.822	0.365	4.66445e-280
Pprc1	0	0.458008	0.571	0.07	0
Ndufs8	1.13252e-256	0.457917	0.887	0.476	3.51681e-252
Banf1	4.97677e-237	0.457835	0.919	0.558	1.54544e-232
Uimc1	0	0.457677	0.677	0.176	0
Tarbp2	0	0.457583	0.675	0.175	0
Bnip3l	5.63541e-244	0.457437	0.921	0.569	1.74996e-239
Dek	1.11904e-237	0.457415	0.95	0.624	3.47494e-233
Clpb	0	0.457382	0.612	0.107	0
Gnb1	2.20715e-235	0.457352	0.949	0.667	6.85385e-231
Mars	0	0.456998	0.579	0.075	0
Gid8	0	0.456275	0.649	0.151	0
Incenp	0	0.456204	0.604	0.126	0
Mrpl42	1.29012e-246	0.4557	0.906	0.52	4.00622e-242
Psmb4	1.66716e-231	0.455453	0.924	0.585	5.17703e-227
8030474K03Rik	0	0.454409	0.478	0.009	0
Ndufa9	0	0.453781	0.665	0.185	0
Akirin2	1.0764e-300	0.453212	0.83	0.362	3.34253e-296
Rplp2	0	0.452086	1	0.999	0
Glrx5	6.25426e-294	0.450946	0.859	0.401	1.94214e-289
Nsd2	0	0.450736	0.696	0.186	0
Krtcap3	0	0.449754	0.501	0.015	0
H2afv	3.52935e-272	0.449701	0.987	0.788	1.09597e-267
Wipi2	0	0.449355	0.732	0.228	0
Polr2k	1.37114e-287	0.449308	0.85	0.395	4.25779e-283
Rec114	0	0.448684	0.501	0.014	0
Ndufb8	5.63342e-234	0.448547	0.957	0.655	1.74935e-229
Phf20	0	0.448288	0.737	0.244	0
Supt16	1.03278e-300	0.448177	0.631	0.186	3.20709e-296
Sumo2	3.95252516672997e-323	0.448031	0.997	0.959	1.22737764002466e-318
Gnpnat1	0	0.447561	0.655	0.156	0
Lrrc28	0	0.447155	0.535	0.056	0
Psmc3	6.78831e-255	0.447125	0.839	0.411	2.10797e-250
Minos1	1.22385e-219	0.447067	0.98	0.753	3.80043e-215
Fam162a	5.17618e-250	0.446962	0.882	0.474	1.60736e-245
Klhdc3	4.45026e-291	0.446882	0.776	0.313	1.38194e-286
Dpy30	2.37733e-260	0.446842	0.842	0.41	7.38233e-256
Dmrtb1	0	0.446808	0.331	0.01	0
Gmfb	0	0.446499	0.726	0.244	0
Spint2	0	0.446493	0.847	0.231	0
Aurkaip1	2.45707e-235	0.446402	0.916	0.55	7.62995e-231
Rps27l	7.43821e-166	0.446	0.979	0.874	2.30979e-161
1700020I14Rik	8.20761e-298	0.445981	0.828	0.363	2.54871e-293
Herc1	0	0.445305	0.693	0.21	0
Ptma	8.09572e-255	0.444465	1	0.997	2.51396e-250
Eif4e	1.57495e-255	0.444457	0.864	0.443	4.8907e-251
Med29	0	0.443629	0.726	0.237	0
Polr3g	0	0.442562	0.589	0.086	0
Smchd1	0	0.442313	0.728	0.243	0
Mrpl40	0	0.442003	0.751	0.278	3.04562e-304
Ctnnbl1	0	0.441907	0.687	0.177	0
Rnf220	0	0.441858	0.732	0.237	0
Gspt1	2.52444e-277	0.441842	0.839	0.391	7.83914e-273
Tspan15	1.24494e-278	0.441764	0.491	0.105	3.86592e-274
Leprotl1	0	0.440799	0.716	0.224	0
Polr2c	9.67774e-307	0.440742	0.812	0.338	3.00523e-302
Rad18	0	0.440696	0.557	0.074	0
Taf9b	0	0.440591	0.521	0.041	0
Chchd6	0	0.440356	0.677	0.189	0
Xrn2	0	0.440343	0.758	0.273	0
Tusc2	0	0.440146	0.733	0.227	0
Park7	3.96411e-221	0.439875	0.96	0.727	1.23098e-216
Mrps24	1.33658e-209	0.439399	0.925	0.614	4.15047e-205
Pgm2l1	0	0.438967	0.525	0.05	0
Rnf115	0	0.438859	0.684	0.184	0
Asz1	0	0.438632	0.472	0.013	0
Plekha8	0	0.438629	0.569	0.096	0
Pafah1b1	5.43569e-234	0.438592	0.906	0.532	1.68794e-229
Asb9	0	0.43835	0.445	0.015	0
Cct5	1.04999e-206	0.438021	0.923	0.601	3.26054e-202
Mdm2	0	0.4379	0.687	0.201	0
Ap1ar	0	0.437483	0.664	0.173	0
Gclc	0	0.437161	0.548	0.071	0
Fam241b	0	0.436971	0.458	0.025	0
Kdm1a	0	0.436826	0.7	0.212	0
Ccdc136	0	0.435813	0.504	0.031	0
Tmem258	4.97604e-211	0.435524	0.936	0.68	1.54521e-206
Ccng1	1.84931e-204	0.435216	0.49	0.143	5.74265e-200
Ubxn4	7.41176e-283	0.435092	0.804	0.349	2.30157e-278
Timm50	0	0.43467	0.677	0.193	0
Baz1b	0	0.434593	0.7	0.218	0
Bms1	0	0.434572	0.595	0.114	0
Mrps22	0	0.434517	0.537	0.069	0
Rexo2	1.57683e-230	0.434332	0.78	0.366	4.89653e-226
Ccny	0	0.433931	0.712	0.214	0
Bud31	1.52139e-293	0.433913	0.824	0.361	4.72436e-289
Hdgf	9.6563e-205	0.433485	0.928	0.643	2.99857e-200
Srp9	3.79336e-211	0.433446	0.941	0.652	1.17795e-206
C1ql1	0	0.433366	0.481	0.022	0
Skp1a	6.80252e-227	0.433344	0.904	0.538	2.11239e-222
Rimklb	0	0.432845	0.486	0.014	0
Rfxap	0	0.432785	0.644	0.174	0
Sac3d1	0	0.432271	0.681	0.204	0
Cox6a1	1.46273e-252	0.431772	0.993	0.882	4.54221e-248
Cstf3	0	0.431703	0.607	0.124	0
Cacul1	0	0.43155	0.616	0.122	0
Ube2c	0	0.431496	0.74	0.2	0
Fsd1	0	0.431094	0.48	0.014	0
Psmg1	0	0.430796	0.572	0.101	0
Rasa2	0	0.430108	0.612	0.117	0
Atp23	0	0.430012	0.558	0.086	0
Pet2	0	0.429599	0.395	0.008	0
Gm4779	0	0.429545	0.456	0.008	0
Polr3d	0	0.429333	0.686	0.192	0
Arrb2	0	0.429172	0.65	0.122	0
Ccdc62	0	0.429159	0.462	0.045	0
Ndufa7	4.93107e-269	0.428713	0.987	0.881	1.53124e-264
Zfp664	0	0.428317	0.682	0.192	0
Mlf1	0	0.428227	0.499	0.067	0
Pdxp	0	0.427931	0.535	0.054	0
Dnd1	0	0.427828	0.476	0.035	0
Fam168b	2.08495702545006e-321	0.427549	0.745	0.266	6.47441705113007e-317
Papola	5.95236e-225	0.427359	0.892	0.516	1.84839e-220
Malsu1	0	0.427327	0.701	0.218	0
Jarid2	0	0.427054	0.654	0.188	0
Snrnp25	0	0.427025	0.716	0.229	0
Cs	4.96363051094408e-319	0.426968	0.755	0.277	1.54135618256347e-314
Pcsk1n	9.38608409223368e-316	0.426909	0.413	0.052	2.91466069316132e-311
Pelp1	0	0.426613	0.582	0.099	0
Cct4	2.62257e-212	0.426075	0.89	0.523	8.14386e-208
Hdac6	0	0.425685	0.578	0.11	0
mt-Nd1	6.66381e-254	0.425296	0.993	1	2.06931e-249
Safb	0	0.425279	0.756	0.284	3.11282e-305
Abcf1	9.29691e-252	0.424886	0.844	0.42	2.88697e-247
Dlg1	2.97182e-266	0.424628	0.478	0.106	9.22838e-262
Ctu2	0	0.424403	0.56	0.073	0
Bnip3	7.71808e-305	0.423945	0.656	0.203	2.39669e-300
Foxp1	6.29004e-297	0.423898	0.651	0.205	1.95324e-292
Ube2o	0	0.423328	0.577	0.108	0
Fam53a	0	0.422901	0.722	0.238	0
Cox11	0	0.422302	0.588	0.093	0
Dynll1	1.13768e-244	0.422235	0.994	0.947	3.53285e-240
Oard1	0	0.42183	0.679	0.186	0
Srsf2	6.99528e-195	0.421518	0.983	0.823	2.17225e-190
Swt1	3.50786608547285e-322	0.421417	0.736	0.261	1.08929765552188e-317
Brd4	8.34413e-272	0.421324	0.849	0.408	2.5911e-267
Ndufaf2	0	0.421093	0.748	0.279	4.58362e-304
Eftud2	0	0.420649	0.643	0.149	0
Tmem199	0	0.420042	0.541	0.083	0
Psmd4	1.984e-247	0.419941	0.893	0.488	6.16092e-243
Yae1d1	2.31189e-243	0.419885	0.644	0.24	7.17912e-239
Mrpl55	7.78417780299036e-312	0.419696	0.784	0.309	2.41722e-307
Agl	2.55818e-273	0.419339	0.545	0.147	7.94391e-269
Nt5dc2	5.62282e-227	0.419265	0.683	0.28	1.74605e-222
Zpr1	0	0.419151	0.638	0.141	0
Pphln1	0	0.418764	0.532	0.084	0
Ipo4	0	0.418717	0.611	0.139	0
Crebbp	4.29591e-268	0.418681	0.773	0.328	1.33401e-263
Tex11	0	0.418523	0.438	0.011	0
Snapc1	0	0.418477	0.569	0.084	0
Mcm3	0	0.418179	0.554	0.11	0
Fam204a	1.26203e-293	0.418074	0.779	0.317	3.91898e-289
2019-03-05	1.8221e-297	0.418009	0.785	0.32	5.65817e-293
Ttc19	0	0.41752	0.749	0.269	0
Hic2	0	0.417296	0.521	0.06	0
Tdp2	1.17149881548001e-318	0.417201	0.608	0.161	3.63785527171009e-314
Hax1	0	0.416792	0.724	0.244	0
Cep83	0	0.416787	0.625	0.159	0
Gatad2a	1.18205967297578e-312	0.416491	0.723	0.254	3.67065e-308
Heatr1	0	0.416446	0.491	0.035	0
Rfc5	0	0.416318	0.604	0.12	0
Hspa14	0	0.415603	0.595	0.138	0
Erh	3.99436956253885e-317	0.415536	0.755	0.281	1.24037158025519e-312
Ndufs6	1.19486e-214	0.415334	0.939	0.633	3.71041e-210
Sh3bgrl2	0	0.414705	0.488	0.042	0
Pdk3	0	0.414649	0.65	0.178	0
Chtop	3.28679e-263	0.413987	0.839	0.403	1.02065e-258
Tomm7	2.47845e-219	0.413335	0.973	0.807	7.69632e-215
Ranbp2	0	0.412755	0.64	0.169	0
Ocel1	0	0.412422	0.54	0.089	0
Mien1	1.96786e-274	0.412381	0.799	0.352	6.1108e-270
Wdr70	0	0.412037	0.714	0.233	0
Pxmp4	1.86029e-98	0.411565	0.332	0.117	5.77675e-94
Arpc5l	1.32814e-218	0.411378	0.856	0.466	4.12428e-214
Atp5k	8.10634e-211	0.409708	0.983	0.853	2.51726e-206
Cxxc1	0	0.409478	0.633	0.146	0
Mis18bp1	0	0.408969	0.651	0.14	0
Pes1	0	0.408879	0.596	0.122	0
Akr7a5	1.99753e-277	0.408787	0.791	0.342	6.20292e-273
Dnajb9	0	0.408251	0.702	0.22	0
Ssna1	4.58725e-250	0.408004	0.89	0.482	1.42448e-245
Smndc1	0	0.407853	0.669	0.193	0
Eif3j1	2.69512e-265	0.407708	0.808	0.368	8.36915e-261
Rfc4	0	0.407411	0.565	0.1	0
Nolc1	0	0.406856	0.656	0.182	0
Psma5	1.20758e-211	0.405936	0.864	0.487	3.7499e-207
Aen	0	0.405828	0.645	0.151	0
Lsm14b	0	0.405638	0.574	0.103	0
Rab11fip4	0	0.40549	0.484	0.045	0
Hdac1	0	0.40511	0.68	0.212	0
Mrpl17	2.45984e-232	0.405102	0.899	0.512	7.63854e-228
Pold1	0	0.40509	0.536	0.076	0
Ggnbp2	8.58268e-293	0.4048	0.732	0.276	2.66518e-288
Patz1	0	0.404745	0.616	0.135	0
Drosha	0	0.404597	0.59	0.112	0
Cops8	5.84769e-286	0.404515	0.792	0.338	1.81588e-281
Gar1	4.02526e-265	0.404504	0.794	0.355	1.24996e-260
Fen1	0	0.404105	0.547	0.099	0
Ftsj3	0	0.403869	0.558	0.091	0
Tmsb10	6.68183e-209	0.403775	0.998	0.94	2.07491e-204
U2af1	9.19169e-189	0.403202	0.91	0.58	2.8543e-184
Nfyb	0	0.402787	0.654	0.175	0
Ppfia1	0	0.40258	0.6	0.149	0
Lap3	0	0.402434	0.64	0.164	0
Rrp15	0	0.402095	0.695	0.218	0
Mettl16	0	0.4018	0.595	0.127	0
Hscb	0	0.40179	0.579	0.11	0
Mrpl54	1.58666e-159	0.400944	0.867	0.558	4.92706e-155
Taf1	0	0.400703	0.574	0.118	0
Ndufs5	1.04516e-214	0.400452	0.968	0.732	3.24555e-210
Sdccag3	0	0.400304	0.729	0.251	0
Mkrn2	0	0.400289	0.618	0.136	0
Mex3a	0	0.400161	0.587	0.128	0
Ndufa13	9.74926e-194	0.39981	0.979	0.821	3.02744e-189
Cinp	0	0.399236	0.618	0.157	0
Etf1	5.21164e-270	0.399117	0.675	0.241	1.61837e-265
Ppp4c	2.69592e-260	0.399098	0.848	0.418	8.37164e-256
Nap1l4	6.45682e-303	0.398783	0.774	0.309	2.00504e-298
Pam16	7.95711e-295	0.398393	0.716	0.262	2.47092e-290
Klhl21	0	0.398279	0.591	0.117	0
Acp6	0	0.397992	0.49	0.081	0
Ythdc1	2.06661e-236	0.397766	0.802	0.385	6.41744e-232
Hmgn1	2.23078e-238	0.397696	0.998	0.976	6.92723e-234
Ddhd2	0	0.397406	0.647	0.181	0
Shmt2	0	0.397234	0.521	0.078	0
Arf6	1.61951e-258	0.396536	0.827	0.395	5.02907e-254
Pmf1	0	0.396195	0.707	0.231	0
Dhx40	0	0.395704	0.561	0.093	0
Tcf7	0	0.395501	0.493	0.054	0
Pdcd7	0	0.395229	0.625	0.153	0
Isoc1	0	0.395223	0.682	0.211	0
Fmr1nb	0	0.395126	0.402	0.01	0
Tmem11	1.67982319586024e-322	0.394892	0.73	0.259	5.2163549701048e-318
Eif2s1	7.93022681073099e-313	0.394452	0.638	0.191	2.46257e-308
Zmym5	0	0.39442	0.719	0.245	0
Adrm1	1.33809040944218e-315	0.394189	0.768	0.297	4.15517214844082e-311
C1qbp	2.57228e-229	0.393807	0.859	0.459	7.98769e-225
Tbl3	0	0.393563	0.548	0.1	0
Bag1	1.74551e-183	0.393267	0.943	0.69	5.42033e-179
Smarce1	2.12583e-274	0.392934	0.775	0.329	6.60134e-270
Vcp	2.36549e-211	0.392857	0.905	0.545	7.34556e-207
H2-T23	5.09043e-257	0.392547	0.31	0.029	1.58073e-252
1700013H16Rik	0	0.392542	0.354	0.01	0
Ankrd11	7.54968e-175	0.392412	0.924	0.641	2.3444e-170
Lcmt1	6.90006e-307	0.391855	0.683	0.229	2.14267e-302
Map3k4	0	0.391479	0.594	0.116	0
Tubg1	0	0.391416	0.581	0.131	0
Sf3b2	1.8775e-231	0.391165	0.889	0.497	5.83021e-227
Cul5	1.69034982456711e-313	0.391042	0.647	0.197	0
Rnf17	0	0.390788	0.432	0.014	0
Bex1	0	0.390415	0.582	0.126	0
Ptpn12	0	0.390171	0.576	0.105	0
C1qtnf4	0	0.389453	0.713	0.244	0
Gins4	0	0.389107	0.594	0.143	0
Nup37	0	0.388871	0.534	0.083	0
Epb41l5	0	0.388317	0.551	0.11	0
Cdk11b	2.49726e-293	0.387991	0.749	0.294	7.75475e-289
Knop1	1.46109e-227	0.387761	0.88	0.489	4.53714e-223
Kif3a	0	0.387435	0.604	0.156	0
Tma16	0	0.387393	0.651	0.192	0
Tomm34	0	0.387373	0.605	0.145	0
Tomm40	9.40026e-279	0.386868	0.754	0.307	2.91906e-274
Ubn1	3.23364e-288	0.386669	0.767	0.313	1.00414e-283
Cherp	0	0.386586	0.611	0.15	0
Gle1	0	0.386558	0.703	0.223	0
Cmss1	0	0.386541	0.597	0.141	0
Rnf4	1.91312e-272	0.38637	0.773	0.33	5.94081e-268
Lamtor1	2.68856e-227	0.386361	0.904	0.524	8.34878e-223
Rpl10l	0	0.386347	0.435	0.011	0
Mrpl20	5.1329e-200	0.385804	0.877	0.516	1.59392e-195
Fxr1	1.51688e-293	0.385599	0.753	0.298	4.71037e-289
Svbp	3.57587e-191	0.385402	0.877	0.525	1.11041e-186
Srebf2	3.44203e-264	0.385049	0.684	0.257	1.06885e-259
Prkcz	0	0.385043	0.419	0.024	0
Hook1	0	0.384849	0.459	0.032	0
Tcf3	2.88514e-242	0.384711	0.841	0.425	8.95922e-238
Iws1	0	0.384593	0.593	0.143	0
Thap7	0	0.384574	0.647	0.19	0
Ssrp1	1.00065e-239	0.384358	0.792	0.373	3.10732e-235
Tiparp	0	0.384289	0.526	0.087	0
Tcf15	0	0.384116	0.431	0.023	0
Atp6v1f	1.96716e-202	0.383975	0.928	0.596	6.10862e-198
Psma6	3.7372e-279	0.383971	0.753	0.309	1.16051e-274
Fnbp1l	0	0.383932	0.581	0.131	0
Dhps	0	0.383711	0.605	0.147	0
Glyr1	0	0.382998	0.701	0.232	0
Tacc3	0	0.382423	0.561	0.104	0
Cdca4	0	0.382248	0.652	0.183	0
Tinf2	0	0.382232	0.459	0.049	0
Ndufb7	2.2942e-201	0.382119	0.935	0.615	7.12416e-197
Kit	5.97243e-214	0.381904	0.416	0.094	1.85462e-209
Ppm1g	1.59218e-295	0.381615	0.704	0.253	4.94418e-291
Aifm3	0	0.381441	0.417	0.011	0
M1ap	0	0.381414	0.361	0.011	0
Insig1	0	0.381011	0.617	0.174	0
Ero1l	0	0.380924	0.51	0.074	0
Ptprf	0	0.380854	0.706	0.241	0
Pdcd2l	0	0.380312	0.528	0.089	0
Psph	0	0.380183	0.59	0.129	0
Ube2e1	2.56562e-242	0.380126	0.776	0.356	7.96702e-238
Eif3i	1.47239e-170	0.379991	0.95	0.719	4.5722e-166
AC158554.1	0	0.379979	0.38	0.018	0
Ywhae	4.40327e-187	0.379896	0.98	0.832	1.36735e-182
Bin2	0	0.379877	0.439	0.035	0
Llgl1	0	0.379602	0.585	0.142	0
Gm49336	0	0.379521	0.555	0.115	0
Tbrg4	0	0.379501	0.501	0.065	0
Aimp1	2.74143e-215	0.379303	0.863	0.478	8.51295e-211
Rbm25	1.08269e-189	0.37902	0.926	0.614	3.36209e-185
Senp3	0	0.378593	0.566	0.109	0
Srsf3	5.26381e-176	0.378115	0.981	0.815	1.63457e-171
Psip1	2.52483e-255	0.37801	0.901	0.492	7.84035e-251
Trip13	0	0.377986	0.518	0.07	0
Dis3	0	0.37793	0.52	0.091	0
Nup133	0	0.377784	0.493	0.058	0
Zfp622	0	0.377758	0.625	0.168	0
Zfp281	0	0.377197	0.587	0.137	0
Ccnh	3.20904e-300	0.376781	0.555	0.139	9.96505e-296
Ube2f	7.70742407512345e-321	0.376245	0.699	0.235	2.39338639804808e-316
Cnih4	6.78166471732813e-311	0.376019	0.729	0.269	2.10591e-306
Ythdf1	0	0.375984	0.706	0.239	0
Pdcd4	2.84518e-184	0.375946	0.886	0.544	8.83513e-180
Mob1b	0	0.375784	0.592	0.135	0
Ube2d2a	1.22715e-192	0.375773	0.951	0.674	3.81067e-188
Rad51	0	0.375721	0.49	0.069	0
Nsun2	1.36362118252184e-321	0.375717	0.612	0.169	4.23445285808507e-317
Iah1	5.06121e-288	0.375627	0.666	0.227	1.57166e-283
Znhit6	0	0.3754	0.616	0.152	0
Utp11	4.88642e-261	0.375144	0.765	0.333	1.51738e-256
Tmem18	0	0.374697	0.471	0.072	0
Mtx2	3.25182e-274	0.374653	0.69	0.257	1.00979e-269
Pmm1	2.04499e-245	0.374455	0.763	0.342	6.35031e-241
Arhgdig	0	0.374112	0.583	0.139	0
Angel2	4.74302e-302	0.374048	0.721	0.268	1.47285e-297
Dcun1d5	3.10559e-214	0.373905	0.895	0.524	9.64379e-210
Mtx1	0	0.373637	0.621	0.17	0
Naa50	7.23859e-222	0.373449	0.833	0.436	2.2478e-217
Kif2a	9.80720306994874e-321	0.373348	0.711	0.248	3.04543076931118e-316
Tufm	0	0.373118	0.637	0.176	0
Bop1	0	0.37301	0.508	0.071	0
Stau1	1.64523e-304	0.37296	0.654	0.21	5.10893e-300
Rasd2	0	0.37275	0.479	0.046	0
Usp14	0	0.372453	0.701	0.237	0
Zcchc10	0	0.372234	0.646	0.184	0
Orc2	0	0.372066	0.568	0.121	0
Nup50	0	0.371927	0.584	0.14	0
S100pbp	0	0.371764	0.531	0.098	0
Rps11	0	0.371496	1	0.999	0
Ola1	8.41355e-295	0.371353	0.655	0.216	2.61266e-290
Rrp1b	0	0.371291	0.557	0.108	0
Spats2	0	0.371026	0.604	0.149	0
Grwd1	0	0.370897	0.505	0.08	0
Psma2	2.62366e-245	0.37085	0.846	0.431	8.14726e-241
Uqcrq	1.87487e-180	0.370519	0.977	0.782	5.82202e-176
Akap11	0	0.370177	0.606	0.17	5.82752e-304
Pspc1	2.53034e-308	0.37001	0.572	0.148	7.85747e-304
Lsm12	1.86192e-252	0.369615	0.754	0.326	5.78182e-248
Pias4	0	0.369299	0.61	0.164	0
Cad	0	0.369296	0.463	0.05	0
Mcmbp	0	0.369226	0.672	0.21	0
Chd1l	0	0.369062	0.471	0.046	0
Aimp2	0	0.368836	0.544	0.111	0
Thap11	0	0.368833	0.74	0.281	1.68726e-304
Nae1	2.1337e-297	0.36872	0.592	0.168	6.62576e-293
Srsf10	2.28253e-213	0.368617	0.923	0.569	7.08795e-209
Ints11	0	0.368458	0.526	0.105	0
Ppp2r1b	0	0.368452	0.459	0.049	0
Srrm2	1.33271e-155	0.367561	0.961	0.774	4.13846e-151
Bmi1	0	0.367555	0.531	0.102	0
Cox5a	4.02773e-193	0.367363	0.965	0.686	1.25073e-188
Sarnp	3.31697e-236	0.366922	0.877	0.476	1.03002e-231
Aatf	0	0.366462	0.537	0.104	0
Fbxl6	0	0.366325	0.596	0.149	0
Mrps25	1.36594e-296	0.365972	0.657	0.216	4.24164e-292
Taf2	0	0.365933	0.535	0.106	0
Spc25	0	0.365832	0.73	0.186	0
Ubac2	6.14123597780669e-321	0.365829	0.663	0.21	1.90703800818831e-316
Chtf18	0	0.365441	0.445	0.032	0
Cyth2	1.08357e-287	0.365382	0.715	0.272	3.36482e-283
Ube2v2	1.10364e-252	0.365182	0.761	0.338	3.42713e-248
Mak16	3.50532e-294	0.36496	0.584	0.163	1.08851e-289
Tomm70a	5.82029e-306	0.364418	0.709	0.256	1.80737e-301
Nanos1	0	0.364409	0.408	0.015	0
Sohlh2	0	0.363326	0.41	0.01	0
Gnl3	5.77754e-248	0.36317	0.832	0.415	1.7941e-243
Ghitm	6.76075e-241	0.362931	0.745	0.329	2.09942e-236
Spc24	0	0.36274	0.613	0.165	0
Wdhd1	0	0.362425	0.46	0.048	0
Mgea5	0	0.362319	0.652	0.2	0
Fam96b	8.25735e-296	0.362303	0.768	0.315	2.56416e-291
Dicer1	2.61438e-291	0.361851	0.635	0.203	8.11844e-287
Znhit3	0	0.361699	0.571	0.133	0
Csde1	5.01184e-189	0.361674	0.908	0.574	1.55633e-184
Rbmx2	0	0.361083	0.498	0.083	0
Ebna1bp2	1.03983e-253	0.360257	0.707	0.288	3.22899e-249
Galnt12	0	0.359829	0.405	0.017	0
Sin3a	0	0.359599	0.595	0.155	0
Rnf44	0	0.358404	0.615	0.174	0
Mtf1	0	0.358387	0.545	0.119	0
Stag3	0	0.357827	0.416	0.015	0
Ccnf	0	0.357647	0.469	0.062	0
Fam60a	0	0.357415	0.573	0.14	0
Camsap1	0	0.357269	0.563	0.121	0
Igsf3	0	0.357126	0.525	0.107	0
Akirin1	1.74913121872449e-317	0.357045	0.713	0.257	5.43157717350517e-313
Ints1	0	0.356816	0.485	0.065	0
Ilf3	3.17334e-293	0.356797	0.691	0.25	9.85417e-289
Mrpl51	2.97605e-202	0.356172	0.854	0.481	9.24153e-198
Naa35	0	0.355907	0.687	0.23	0
Pa2g4	3.49467e-255	0.355869	0.761	0.337	1.0852e-250
Ppp1ca	2.8765e-149	0.355543	0.958	0.757	8.93239e-145
Xlr5a	0	0.355498	0.4	0.009	0
Casc3	0	0.355495	0.594	0.145	0
Med25	1.36616e-295	0.355434	0.76	0.309	4.24235e-291
Bri3bp	0	0.355333	0.615	0.176	0
Akap17b	7.4109846876187e-323	0.355167	0.465	0.08	2.30133307504623e-318
Ap2a1	0	0.354806	0.579	0.138	0
Coro1c	0	0.354681	0.651	0.193	0
Gng12	7.87273e-262	0.354534	0.823	0.396	2.44472e-257
Mrpl22	0	0.354199	0.622	0.171	0
Fam169a	0	0.354145	0.429	0.025	0
Rnf149	1.0019e-256	0.354097	0.71	0.291	3.11119e-252
Snap47	0	0.353986	0.574	0.126	0
Dnph1	0	0.353425	0.472	0.075	0
Llph	1.42553e-209	0.353389	0.862	0.483	4.42669e-205
Ubl5	3.15145e-171	0.353219	0.971	0.765	9.7862e-167
Cnot11	0	0.353161	0.528	0.102	0
Cbx2	0	0.353032	0.441	0.032	0
Apbb1	0	0.353005	0.455	0.052	0
Smc2	0	0.352985	0.722	0.235	0
Ppp1r14b	2.35778e-142	0.352324	0.82	0.505	7.32162e-138
Agpat5	2.15066e-289	0.351978	0.592	0.175	6.67843e-285
Cyct	0	0.351846	0.371	0.012	0
Usp50	5.90186e-215	0.35178	0.85	0.465	1.8327e-210
Elp5	1.4795e-288	0.351375	0.766	0.32	4.59429e-284
Ranbp1	4.14076e-160	0.351192	0.959	0.721	1.28583e-155
Gmcl1	1.25317e-202	0.35088	0.471	0.15	3.89148e-198
Dcaf1	0	0.350777	0.554	0.131	0
Gm4316	7.49708e-301	0.350741	0.267	0.008	2.32807e-296
E2f5	0	0.350643	0.545	0.126	0
Cenps	0	0.35028	0.509	0.102	0
Med28	3.17661e-216	0.350109	0.886	0.508	9.86432e-212
Rbp4	0	0.349846	0.445	0.062	0
Prelid3b	7.02287e-288	0.349497	0.696	0.258	2.18081e-283
Cox7a2	8.40451e-179	0.348875	0.987	0.865	2.60985e-174
Csnk1e	0	0.348568	0.664	0.204	0
Matr3	1.17168e-210	0.348142	0.884	0.512	3.6384e-206
Ppil4	6.72528e-279	0.34776	0.552	0.151	2.0884e-274
Celf1	1.62608e-237	0.347513	0.763	0.352	5.04946e-233
Fam103a1	3.78624e-267	0.347488	0.798	0.368	1.17574e-262
Chmp1a	4.71559e-268	0.347452	0.783	0.349	1.46433e-263
Pou2f1	0	0.347305	0.527	0.103	0
Usp3	0	0.347264	0.561	0.145	1.97421e-304
Bag4	0	0.34697	0.592	0.151	0
Dnajc9	2.21219e-262	0.346569	0.6	0.198	6.86952e-258
Gnl1	8.6407e-291	0.346188	0.628	0.202	2.6832e-286
Tmem248	2.16519328633468e-319	0.345802	0.616	0.179	6.72357471205508e-315
Brca2	0	0.345146	0.449	0.057	0
Phf23	8.74115e-285	0.345054	0.691	0.256	2.71439e-280
Zfp217	0	0.344979	0.458	0.056	0
Wbp11	9.93056e-234	0.344816	0.844	0.441	3.08374e-229
Adarb1	0	0.344686	0.408	0.02	0
Sfpq	1.59635e-178	0.344589	0.904	0.575	4.95716e-174
Rbm6	1.20787686819922e-311	0.344464	0.649	0.209	3.75082e-307
Cenph	0	0.344437	0.49	0.091	0
Acin1	1.25135e-237	0.344324	0.815	0.407	3.88583e-233
Aspscr1	0	0.344202	0.649	0.201	0
Slamf1	2.98388e-238	0.344171	0.278	0.023	9.26584e-234
Cnot3	4.4774e-254	0.344131	0.744	0.327	1.39037e-249
Ifrd1	6.49642e-213	0.34403	0.671	0.288	2.01733e-208
Chmp2a	4.7989e-219	0.343996	0.873	0.489	1.4902e-214
Anapc13	8.7188e-152	0.343764	0.931	0.67	2.70745e-147
Aggf1	0	0.343759	0.652	0.204	0
Fbxw7	0	0.343654	0.522	0.109	0
Swi5	2.358e-165	0.343239	0.973	0.794	7.3223e-161
Abhd5	0	0.343057	0.518	0.109	0
Meaf6	1.57927e-294	0.343041	0.654	0.223	4.90409e-290
Nrtn	0	0.342437	0.481	0.09	0
Pramef12	0	0.342291	0.382	0.009	0
Taf6	0	0.341973	0.595	0.155	0
Ruvbl1	8.89318162514244e-322	0.341622	0.59	0.161	2.76159969005548e-317
Gtf2f2	0	0.34156	0.533	0.113	0
Hras	5.74102e-211	0.341517	0.775	0.385	1.78276e-206
Prr19	0	0.34148	0.385	0.009	0
Poldip3	4.21699e-308	0.341132	0.67	0.228	1.3095e-303
Pwp1	0	0.340772	0.505	0.087	0
Ypel1	0	0.340712	0.487	0.065	0
Klhl12	0	0.340519	0.541	0.115	0
Mrpl57	1.66815e-228	0.340366	0.825	0.423	5.18011e-224
Cdc42se2	1.81694e-281	0.340024	0.672	0.244	5.64213e-277
Jade1	0	0.339819	0.604	0.166	0
Phb2	2.89151e-151	0.339588	0.941	0.699	8.97901e-147
Wdr36	0	0.339517	0.483	0.071	0
Dpf2	9.42453e-288	0.339437	0.654	0.227	2.9266e-283
Lbr	0	0.33936	0.562	0.142	0
Ccne2	4.12037e-257	0.339359	0.407	0.079	1.2795e-252
Gm29666	0	0.339347	0.346	0.016	0
Crip2	0	0.339049	0.546	0.104	0
Noc4l	0	0.338977	0.471	0.056	0
Riox2	0	0.338773	0.455	0.056	0
Psmg4	1.12658e-202	0.338755	0.775	0.391	3.49837e-198
Ndufa2	6.1637e-178	0.338611	0.991	0.913	1.91401e-173
Psmd1	1.09034e-293	0.338372	0.659	0.226	3.38583e-289
Med1	2.46934e-300	0.338371	0.597	0.175	7.66805e-296
Nol7	3.9185e-220	0.338286	0.857	0.469	1.21681e-215
Prkag2	0	0.337918	0.445	0.06	0
Mrpl21	2.00095e-244	0.337697	0.73	0.32	6.21354e-240
Nop16	0	0.337316	0.608	0.181	5.17011e-304
1110004E09Rik	9.81401e-306	0.337027	0.516	0.117	3.04754e-301
Osgep	2.36055e-291	0.337004	0.661	0.232	7.33022e-287
Stoml2	1.32001e-247	0.336889	0.733	0.318	4.09904e-243
Acbd6	8.88525e-225	0.336249	0.82	0.421	2.75914e-220
Nup93	0	0.336163	0.453	0.062	0
Rps28	2.40115903878846e-321	0.336042	1	0.999	7.4563191631498e-317
Grpel2	0	0.335924	0.524	0.097	0
Mcts2	0	0.335809	0.479	0.084	0
Nrarp	0	0.335477	0.421	0.035	0
Slc12a2	0	0.335371	0.506	0.087	0
Acsl3	3.27092598662333e-312	0.335246	0.551	0.138	1.01572e-307
Scaper	0	0.335058	0.505	0.1	0
Tbx1	5.4553e-292	0.334917	0.316	0.023	1.69404e-287
Tex19.2	0	0.33488	0.436	0.047	0
Mrpl45	8.10323e-304	0.334617	0.615	0.188	2.5163e-299
Sltm	3.63428e-233	0.333775	0.791	0.385	1.12855e-228
Klf10	0	0.3337	0.532	0.113	0
Xaf1	2.78093e-160	0.333672	0.271	0.045	8.63562e-156
Mrpl12	3.38042e-212	0.333355	0.821	0.433	1.04972e-207
Ubap2l	5.99566e-215	0.333353	0.843	0.456	1.86183e-210
Ywhaq	8.63288e-164	0.333221	0.962	0.726	2.68077e-159
Snx5	4.97956e-260	0.332666	0.841	0.416	1.5463e-255
Lin28a	0	0.331967	0.353	0.01	0
Rrp9	0	0.331569	0.535	0.118	0
Hspbap1	0	0.331466	0.419	0.037	0
Letm1	1.23134004650431e-318	0.331207	0.583	0.159	3.82368024640982e-314
Grsf1	1.43056707753333e-319	0.330586	0.657	0.215	4.44233994586425e-315
Gm8186	1.24712e-275	0.330343	0.718	0.29	3.87269e-271
Aifm1	4.38513e-307	0.329911	0.521	0.12	1.36171e-302
Trap1a	0	0.329856	0.315	0.008	0
Wdr55	0	0.32967	0.476	0.078	0
Setd1a	0	0.329528	0.487	0.09	0
Dcaf13	0	0.329426	0.491	0.096	0
Ddx19b	0	0.329385	0.438	0.039	0
Dhx15	2.97147e-259	0.329359	0.726	0.306	9.22731e-255
Sf3a1	5.53356755286946e-312	0.329346	0.579	0.157	1.71834e-307
Cdk9	5.33178e-295	0.32932	0.629	0.206	1.65568e-290
Fam216a	1.81034e-287	0.329225	0.677	0.25	5.62164e-283
Bod1	3.43825e-225	0.329077	0.739	0.341	1.06768e-220
Rwdd1	1.09829e-169	0.328937	0.867	0.532	3.41051e-165
Taf5	0	0.328524	0.446	0.053	0
Orc6	1.35428e-295	0.328277	0.59	0.178	4.20545e-291
Mis18a	3.40591e-305	0.328198	0.567	0.157	1.05764e-300
Esrp1	0	0.328195	0.367	0.009	0
Rtca	5.10888e-288	0.327964	0.586	0.177	1.58646e-283
Mrpl43	2.26628e-259	0.327722	0.784	0.362	7.03749e-255
Cab39l	2.52776e-301	0.327714	0.546	0.142	7.84944e-297
Slc9b1	0	0.327607	0.367	0.009	0
Mrpl44	1.84252566617315e-313	0.327568	0.533	0.127	0
Ccdc25	0	0.327197	0.584	0.167	2.89965e-304
Raly	3.97455e-157	0.327028	0.95	0.701	1.23422e-152
Mybl2	0	0.326989	0.448	0.052	0
Mafg	2.35457e-258	0.326762	0.691	0.276	7.31164e-254
Aunip	0	0.326672	0.454	0.072	0
Kat7	8.66182896362388e-317	0.326638	0.592	0.166	2.68975774807412e-312
Fubp1	9.82182e-191	0.326197	0.864	0.505	3.04997e-186
Nmrk1	3.57057e-132	0.326064	0.308	0.082	1.10877e-127
Baz2a	3.89483e-296	0.325967	0.518	0.124	1.20946e-291
Rpp30	0	0.325773	0.495	0.104	5.2835e-304
Kctd5	0	0.32575	0.54	0.134	1.23483e-304
Gpatch11	0	0.325598	0.586	0.168	1.3306e-304
Exo1	0	0.325403	0.395	0.037	0
Mphosph6	8.16565e-305	0.325208	0.587	0.169	2.53568e-300
Rpn1	2.69477e-261	0.324908	0.73	0.311	8.36806e-257
Pop7	6.69421e-285	0.324528	0.627	0.211	2.07875e-280
Lyrm9	1.6229e-268	0.324043	0.492	0.118	5.03959e-264
Mplkip	2.23566e-290	0.32401	0.656	0.231	6.94238e-286
Cdt1	0	0.323951	0.451	0.071	0
Abce1	8.6823e-260	0.323786	0.578	0.184	2.69611e-255
Lrrc47	1.25141e-306	0.323635	0.569	0.155	3.886e-302
Fdft1	0	0.323568	0.584	0.167	2.65752e-304
Neto2	0	0.323287	0.426	0.056	0
Kdm2b	1.02708e-280	0.323117	0.546	0.152	3.18938e-276
Huwe1	2.44934e-245	0.322866	0.7	0.293	7.60593e-241
Dync1h1	2.51022e-278	0.32276	0.633	0.216	7.79498e-274
Gnl2	8.68323e-302	0.322522	0.573	0.164	2.6964e-297
Gm15262	0	0.322423	0.366	0.007	0
Kif2c	1.19705e-298	0.322025	0.424	0.069	3.71721e-294
Usp7	8.11084e-278	0.321727	0.603	0.195	2.51866e-273
Morc3	1.18575755001899e-322	0.320955	0.511	0.109	3.68213292007397e-318
Pik3r3	0	0.320915	0.386	0.033	0
Rragd	3.79621e-232	0.320759	0.366	0.061	1.17884e-227
Ube4b	9.13478e-295	0.320708	0.543	0.143	2.83662e-290
Wdr74	4.94065645841247e-324	0.320574	0.478	0.089	1.53422205003082e-319
Pdgfa	1.41321e-264	0.320548	0.522	0.15	4.38846e-260
Mrpl18	2.03655e-181	0.319982	0.826	0.47	6.32409e-177
Nup62	7.31988e-303	0.319258	0.609	0.188	2.27304e-298
Cabin1	1.77506e-290	0.319161	0.67	0.244	5.51208e-286
Epn2	0	0.319119	0.548	0.128	0
Zbtb32	0	0.319118	0.363	0.009	0
D16Ertd472e	0	0.319005	0.491	0.087	0
Zbtb44	0	0.318589	0.513	0.105	0
Slk	1.37757e-291	0.318464	0.552	0.15	4.27777e-287
Pold3	5.29786592035569e-320	0.318429	0.484	0.095	1.64514630424805e-315
Chn1	0	0.318257	0.5	0.075	0
Katna1	0	0.318053	0.548	0.134	0
Cisd2	3.95506e-241	0.317537	0.771	0.362	1.22817e-236
Rfwd3	0	0.317362	0.612	0.18	0
Psmd12	5.45122e-291	0.317283	0.604	0.19	1.69277e-286
Gtf2h5	2.18815e-161	0.317179	0.892	0.578	6.79486e-157
Prpf38a	2.62835e-299	0.317163	0.573	0.165	8.16182e-295
Xlr5c	0	0.317051	0.349	0.005	0
Lamtor2	1.94852e-218	0.316796	0.852	0.467	6.05074e-214
Pigx	5.34209e-258	0.316766	0.563	0.176	1.65888e-253
Ipmk	0	0.316594	0.433	0.058	0
Wdr89	2.71084e-150	0.316431	0.913	0.628	8.41798e-146
Gtf3a	8.22571e-254	0.316402	0.711	0.298	2.55433e-249
Nsfl1c	6.64826e-288	0.316358	0.635	0.216	2.06448e-283
2210016F16Rik	1.96372e-272	0.316323	0.579	0.181	6.09793e-268
Prrc2c	7.93455e-169	0.316282	0.882	0.553	2.46391e-164
Larp7	2.73787e-243	0.315949	0.764	0.356	8.5019e-239
Mad2l1	4.4294084816279e-314	0.315635	0.532	0.129	0
Synrg	9.62138e-230	0.315423	0.491	0.14	2.98773e-225
Elac2	0	0.315214	0.44	0.06	0
Dtnb	1.11650525775959e-316	0.315213	0.574	0.157	3.46708377692084e-312
Fbxo28	1.37989e-303	0.315182	0.49	0.105	4.28497e-299
Med19	1.44699e-305	0.31499	0.639	0.211	4.49332e-301
Snrpa	4.57026e-269	0.314874	0.726	0.305	1.4192e-264
Utp20	0	0.314819	0.431	0.057	0
Macrod2	0	0.314584	0.474	0.087	0
Arfrp1	6.42871e-294	0.314176	0.587	0.178	1.99631e-289
Mtor	0	0.314087	0.454	0.073	0
E2f1	8.25814e-286	0.313945	0.639	0.225	2.5644e-281
Dck	0	0.313659	0.422	0.057	0
Brix1	4.00712e-276	0.313374	0.519	0.138	1.24433e-271
Rfc2	2.76572e-248	0.313344	0.645	0.257	8.58839e-244
Rbm34	3.19472e-291	0.313337	0.533	0.141	9.92058e-287
Hsbp1	1.02759e-130	0.313178	0.954	0.745	3.19097e-126
Luc7l3	3.12223e-219	0.313105	0.837	0.449	9.69545e-215
Gtf3c6	3.69551e-258	0.312981	0.589	0.197	1.14757e-253
Ccnb2	0	0.312956	0.607	0.158	0
Riok3	6.34791e-267	0.31273	0.573	0.18	1.97122e-262
Gnaz	2.14719e-294	0.312408	0.426	0.075	6.66766e-290
Wasf1	0	0.312318	0.542	0.125	0
Rcan3	0	0.312265	0.452	0.066	0
Dnajc8	8.71796e-227	0.312263	0.838	0.445	2.70719e-222
Atg101	8.43647e-297	0.312176	0.569	0.162	2.61978e-292
Taf1b	0	0.311823	0.463	0.08	0
Xlr3c	0	0.311705	0.354	0.008	0
Cdca5	0	0.311016	0.468	0.072	0
Thap1	0	0.310774	0.468	0.079	0
Ivns1abp	0	0.310604	0.717	0.255	0
Brd7	1.54293e-241	0.310565	0.779	0.373	4.79126e-237
Phf7	0	0.310545	0.43	0.05	0
Nampt	3.62788e-295	0.31043	0.545	0.146	1.12656e-290
Hmbs	4.97249e-245	0.309472	0.67	0.271	1.54411e-240
Apoo	4.08993e-296	0.309341	0.477	0.101	1.27005e-291
Zfp292	6.79226e-264	0.309313	0.612	0.213	2.1092e-259
Glg1	7.27983e-270	0.309212	0.69	0.276	2.26061e-265
Snrnp200	2.96439387504748e-323	0.309197	0.537	0.131	9.20533230018494e-319
Cnot1	6.91693e-274	0.308987	0.635	0.228	2.14791e-269
Bcap29	0	0.308693	0.51	0.108	0
Ubald2	6.7454e-192	0.308554	0.764	0.396	2.09465e-187
Dsn1	0	0.308526	0.412	0.049	0
Rnf167	1.59e-286	0.308482	0.589	0.185	4.93744e-282
Eif2b5	0	0.308331	0.517	0.112	0
Zfp655	5.11667055617011e-316	0.308288	0.526	0.126	1.5888797078075e-311
Immt	1.55705e-279	0.307108	0.694	0.273	4.8351e-275
2610507B11Rik	7.24664e-262	0.30701	0.587	0.192	2.2503e-257
Alkbh2	0	0.306553	0.469	0.078	0
Kif20a	0	0.306281	0.427	0.063	0
Isy1	2.43792474607879e-315	0.30627	0.54	0.136	7.57048771399846e-311
Fgfr1op2	7.96935e-226	0.306098	0.835	0.445	2.47472e-221
Mat2b	2.52001e-262	0.30605	0.724	0.311	7.82538e-258
5730480H06Rik	0	0.305641	0.522	0.117	0
Mknk2	0	0.305583	0.53	0.132	5.75865e-305
Bloc1s2	3.2436e-268	0.305215	0.601	0.203	1.00723e-263
Herc2	5.78523e-289	0.304933	0.568	0.168	1.79649e-284
Psma7	1.01806e-132	0.30479	0.964	0.769	3.1614e-128
Wdr75	0	0.304756	0.442	0.066	0
Cir1	1.52764e-260	0.304752	0.639	0.239	4.74377e-256
Stk38l	0	0.304609	0.426	0.05	0
Pdlim7	5.91657e-283	0.304466	0.662	0.247	1.83727e-278
Armc8	3.96002766327923e-312	0.304011	0.548	0.144	1.22971e-307
Sssca1	2.96509e-241	0.303883	0.646	0.256	9.20749e-237
Bub1	1.48219693752374e-322	0.303491	0.417	0.058	4.60266615009247e-318
Twistnb	1.40448e-278	0.303365	0.628	0.22	4.36133e-274
Nup153	1.61244e-301	0.303251	0.523	0.13	5.0071e-297
Wdr12	6.73101e-287	0.302873	0.52	0.136	2.09018e-282
Tamm41	0	0.302642	0.443	0.066	0
Tgoln1	2.95545e-244	0.302441	0.676	0.279	9.17756e-240
Trmt10a	3.34926e-300	0.302433	0.538	0.143	1.04005e-295
Psmd6	3.13589e-258	0.302188	0.608	0.215	9.73788e-254
Timm44	1.29203e-241	0.302136	0.705	0.306	4.01214e-237
Polr2d	4.92553e-268	0.302061	0.667	0.258	1.52953e-263
Babam1	1.13732e-246	0.301966	0.71	0.307	3.53173e-242
BC003965	1.645e-262	0.301953	0.662	0.255	5.10822e-258
Atm	3.27014e-301	0.301894	0.506	0.119	1.01548e-296
Rex1bd	2.8345e-176	0.3016	0.848	0.504	8.80198e-172
Tktl1	0	0.301475	0.349	0.009	0
Gtf2a1	6.85726e-281	0.301452	0.521	0.138	2.12938e-276
Pabpc1	4.78112e-131	0.301395	0.982	0.946	1.48468e-126
Map1s	0	0.301238	0.535	0.126	0
Plekhj1	3.21501e-186	0.301186	0.884	0.538	9.98358e-182
Aco2	2.07336e-268	0.301126	0.704	0.289	6.43841e-264
Rcc1	0	0.301011	0.485	0.091	0
Ifrd2	5.78586293657484e-313	0.300958	0.547	0.145	0
Tmem110	0	0.300774	0.509	0.111	0
Kctd20	8.82202685085179e-313	0.300721	0.579	0.167	2.7395e-308
Phtf2	0	0.300508	0.428	0.058	0
Tnrc6a	8.86885e-141	0.30047	0.855	0.55	2.75404e-136
Kctd13	2.99403781379795e-321	0.300398	0.547	0.14	9.29738562318679e-317
mt-Cytb	2.02801e-134	0.300298	0.991	0.999	6.29757e-130
Aurka	1.0133e-278	0.300223	0.443	0.094	3.14661e-274
Gm26917	2.99691e-266	0.300201	0.516	0.138	9.3063e-262
Wdr1	1.11569e-285	0.300199	0.648	0.234	3.46456e-281
Hspa9	3.68939e-260	0.30016	0.744	0.331	1.14567e-255
Actl6a	8.4546e-278	0.300036	0.713	0.293	2.62541e-273
Exoc3	1.79356e-280	0.2998	0.571	0.176	5.56955e-276
Nup43	2.29542899057843e-320	0.299547	0.433	0.067	7.1279956444432e-316
Ap2a2	2.36183e-226	0.299516	0.825	0.43	7.33418e-222
Fbxw2	2.74847e-208	0.299509	0.801	0.426	8.53482e-204
Gt(ROSA)26Sor	6.19999e-265	0.299267	0.492	0.129	1.92528e-260
Runx3	0	0.299209	0.3	0.008	0
Ndufv2	3.39389e-163	0.299195	0.82	0.486	1.0539e-158
Pdcd10	1.46599e-263	0.29919	0.645	0.242	4.55234e-259
Ube2g1	2.72281e-264	0.299135	0.636	0.237	8.45513e-260
Edf1	3.67446e-123	0.298601	0.934	0.71	1.14103e-118
Pole	0	0.298493	0.406	0.043	0
Spg21	2.15674e-149	0.29833	0.651	0.326	6.69733e-145
Fam241a	0	0.298239	0.381	0.037	0
Rhno1	9.21064e-283	0.297996	0.625	0.216	2.86018e-278
Psma1	1.70309e-202	0.297751	0.8	0.426	5.28861e-198
Taf3	7.90435e-295	0.297678	0.571	0.172	2.45454e-290
Rfk	6.47614e-235	0.29758	0.612	0.234	2.01104e-230
Vamp3	1.12881e-220	0.297342	0.758	0.372	3.50529e-216
Rpgrip1	1.45587e-129	0.297181	0.358	0.119	4.52091e-125
Gpbp1l1	1.85848e-286	0.297096	0.578	0.18	5.77114e-282
Ak4	0	0.296786	0.359	0.017	0
A430005L14Rik	2.53019e-282	0.296406	0.601	0.202	7.857e-278
Nelfb	1.77852e-306	0.29636	0.559	0.158	5.52283e-302
Zfp131	9.01664e-280	0.296076	0.561	0.17	2.79994e-275
Exosc5	5.44242e-261	0.295371	0.662	0.258	1.69003e-256
Espl1	0	0.295304	0.389	0.041	0
Gtf2h3	0	0.295275	0.482	0.089	0
E2f3	3.31023982713635e-322	0.295191	0.447	0.075	1.02792877352065e-317
Nup62cl	0	0.2947	0.374	0.03	0
Psmg2	1.08796e-291	0.29469	0.526	0.141	3.37845e-287
Banp	5.50879e-305	0.294559	0.484	0.107	1.71064e-300
Ascl2	0	0.294339	0.327	0.01	0
Dnaaf5	7.60231130462628e-314	0.294054	0.395	0.048	0
Rrm1	6.92421e-247	0.293668	0.494	0.136	2.15017e-242
Ncapg2	1.01677129892193e-315	0.293457	0.505	0.117	3.15737991454227e-311
Cdk5rap3	5.36228e-301	0.293429	0.546	0.153	1.66515e-296
Bahcc1	2.62455084950535e-311	0.293378	0.427	0.067	8.15002e-307
Rab10	2.79799e-179	0.292604	0.878	0.538	8.68859e-175
Slc4a1ap	1.53935e-303	0.292233	0.431	0.074	4.78013e-299
Fam222b	6.86339104580425e-315	0.292002	0.479	0.098	2.13128882145359e-310
Fam69b	0	0.292001	0.492	0.107	0
Ankrd31	0	0.291878	0.331	0.007	0
Serf2	4.13953e-177	0.291677	0.999	0.99	1.28545e-172
Rnaseh2a	6.88271e-285	0.291477	0.572	0.176	2.13729e-280
Hhex	3.97667e-279	0.291354	0.32	0.028	1.23488e-274
Csnk1d	2.07787e-249	0.291289	0.72	0.318	6.45241e-245
Plk1	2.52851e-246	0.291283	0.392	0.076	7.85178e-242
Kat2a	0	0.290839	0.525	0.132	4.40424e-304
Mbtd1	2.60368e-268	0.290792	0.66	0.257	8.0852e-264
Wdfy1	5.99975e-274	0.290195	0.572	0.182	1.8631e-269
Retreg2	2.06052e-239	0.290111	0.647	0.26	6.39854e-235
Anapc4	8.67031e-294	0.290089	0.467	0.1	2.69239e-289
Rad54l	1.20637e-305	0.289967	0.403	0.059	3.74614e-301
Fbxo7	4.53058197236423e-321	0.289944	0.396	0.05	1.40688161987826e-316
Becn1	3.02313e-255	0.289741	0.643	0.249	9.38773e-251
Sf3a3	8.69189e-278	0.289722	0.552	0.166	2.69909e-273
Trnp1	0	0.289696	0.353	0.016	0
Cilp2	0	0.289673	0.337	0.012	0
AU022252	1.93405e-281	0.289294	0.496	0.124	6.0058e-277
Aaas	8.60003e-298	0.289283	0.401	0.059	2.67057e-293
Brap	1.16257e-281	0.288934	0.486	0.116	3.61014e-277
4932438A13Rik	2.83666e-257	0.288735	0.548	0.174	8.80867e-253
Nudt5	9.5463e-290	0.288709	0.598	0.195	2.96441e-285
Xpc	2.23582e-308	0.288429	0.422	0.069	6.94288e-304
Glce	0	0.288306	0.452	0.085	4.11563e-305
Tex9	1.73468e-287	0.288248	0.414	0.072	5.38672e-283
Inpp5f	0	0.28808	0.391	0.047	0
Wdcp	4.41904e-252	0.287951	0.372	0.061	1.37224e-247
Figla	0	0.287782	0.324	0.006	0
Mrpl3	1.50482e-276	0.287702	0.538	0.155	4.67293e-272
Ubl4a	1.76188e-251	0.28762	0.669	0.273	5.47116e-247
Klf11	2.5008954645947e-313	0.287306	0.444	0.08	0
Rffl	0	0.287198	0.356	0.022	0
E130308A19Rik	7.58699e-292	0.28716	0.464	0.099	2.35599e-287
Fam192a	5.57863e-298	0.287158	0.611	0.203	1.73233e-293
Sde2	3.18624e-264	0.286985	0.587	0.198	9.89422e-260
Skiv2l2	5.88117e-304	0.286778	0.478	0.102	1.82628e-299
Usp39	2.02164e-307	0.28677	0.462	0.092	6.27781e-303
Cep295	1.02037e-274	0.286767	0.587	0.197	3.16854e-270
Oxsr1	4.05557e-302	0.286754	0.451	0.089	1.25938e-297
Endog	2.73564148102298e-320	0.286567	0.485	0.106	8.49498749102067e-316
Cpsf4	5.56312e-283	0.286263	0.478	0.112	1.72751e-278
Gpn3	4.6955560264161e-310	0.286253	0.455	0.089	1.45811e-305
Hspa4l	1.42269e-283	0.286181	0.42	0.073	4.41789e-279
Bap1	5.45091e-291	0.286048	0.52	0.138	1.69267e-286
Rras	2.81513e-298	0.285874	0.573	0.179	8.74181e-294
Suz12	1.32184e-264	0.285735	0.568	0.184	4.10472e-260
Nrbf2	6.78748e-306	0.285618	0.545	0.149	2.10772e-301
Rpp25l	1.589e-237	0.285456	0.559	0.194	4.93433e-233
Thrap3	1.00695e-197	0.285353	0.795	0.428	3.12689e-193
Bend4	3.13237285949326e-311	0.28527	0.365	0.037	9.72696e-307
Rad17	0	0.285129	0.477	0.101	3.39798e-304
Arih1	1.34103e-296	0.284965	0.664	0.248	4.1643e-292
Parg	4.14698940493309e-318	0.284281	0.512	0.121	1.28776461991387e-313
Smap1	5.21097e-176	0.284228	0.859	0.521	1.61816e-171
Mex3d	1.18764e-285	0.284221	0.453	0.095	3.68798e-281
Atg5	5.66295e-290	0.284205	0.572	0.175	1.75852e-285
Ccdc172	0	0.28416	0.315	0.006	0
Trp53rkb	7.65752344489348e-320	0.284065	0.399	0.053	2.37789075534277e-315
Mrgbp	5.32216e-291	0.283949	0.494	0.12	1.65269e-286
Ddx20	3.97492e-276	0.283787	0.36	0.045	1.23433e-271
Kpna2	1.27798e-300	0.283646	0.414	0.068	3.9685e-296
Pih1d1	8.03526e-239	0.283268	0.636	0.252	2.49519e-234
Gps1	4.27023e-247	0.283239	0.69	0.294	1.32603e-242
Txlna	3.10362e-268	0.283046	0.621	0.226	9.63766e-264
Clpp	4.19908e-247	0.282899	0.734	0.334	1.30394e-242
Stip1	2.02766e-276	0.282798	0.541	0.159	6.29649e-272
Kras	8.43348e-221	0.282739	0.692	0.316	2.61885e-216
Eif2b4	6.01046e-278	0.282652	0.558	0.172	1.86643e-273
Polr3e	3.80645e-294	0.282633	0.447	0.089	1.18202e-289
Anapc1	4.74639e-278	0.282445	0.604	0.207	1.4739e-273
Mrps26	1.6451e-212	0.282379	0.753	0.375	5.10854e-208
Terf1	8.55183e-270	0.282378	0.479	0.12	2.6556e-265
Pbx2	2.88377e-268	0.282291	0.543	0.166	8.95499e-264
Rab10os	5.30993e-275	0.282192	0.511	0.142	1.64889e-270
Kansl2	1.42739e-253	0.282163	0.72	0.318	4.43246e-249
Spint1	0	0.282032	0.329	0.007	0
Rnf121	3.35964639172048e-322	0.282023	0.584	0.172	1.04327099402096e-317
Fbxo9	2.058e-246	0.281662	0.588	0.212	6.3907e-242
Faim	1.49232e-251	0.281643	0.616	0.231	4.63411e-247
Hbp1	2.37796e-259	0.281307	0.613	0.227	7.38429e-255
Fam178b	0	0.281272	0.358	0.022	0
Prtg	0	0.281253	0.312	0.008	0
Gapdh	8.94926e-134	0.281239	0.985	0.836	2.77901e-129
Tfrc	4.74185e-263	0.281204	0.422	0.082	1.47249e-258
Mgll	0	0.281159	0.407	0.059	0
Polg	2.9603e-284	0.281145	0.512	0.134	9.19262e-280
Naa40	1.87552e-294	0.280778	0.502	0.125	5.82404e-290
Nudcd3	8.41748e-218	0.280645	0.75	0.369	2.61388e-213
Nub1	1.19292e-257	0.280459	0.494	0.136	3.70439e-253
Zmat2	7.47598e-235	0.280416	0.759	0.368	2.32152e-230
Nus1	2.81282e-277	0.280408	0.593	0.198	8.73467e-273
Hmces	1.39339e-284	0.280118	0.467	0.108	4.3269e-280
Srsf1	4.06094e-176	0.280102	0.87	0.532	1.26104e-171
Ak6	6.98516e-263	0.279922	0.539	0.166	2.1691e-258
Wasl	2.71333e-274	0.27991	0.741	0.325	8.42569e-270
Etaa1	7.00967e-299	0.279701	0.463	0.096	2.17671e-294
Pde7a	5.79201e-292	0.27968	0.441	0.086	1.79859e-287
Atg12	6.82649e-274	0.279624	0.566	0.18	2.11983e-269
Ewsr1	1.90985e-211	0.279519	0.82	0.444	5.93067e-207
Nek2	0	0.279517	0.407	0.055	0
Rbm17	1.12277e-225	0.279438	0.831	0.446	3.48652e-221
Rad21	1.58427e-235	0.27939	0.757	0.363	4.91962e-231
Farsb	9.26205e-288	0.279228	0.471	0.108	2.87614e-283
Washc4	9.49113e-115	0.278955	0.347	0.122	2.94728e-110
Lman2	5.08759e-238	0.278935	0.741	0.347	1.57985e-233
D630045J12Rik	0	0.278709	0.38	0.037	0
Zranb1	4.15925e-291	0.278698	0.638	0.231	1.29157e-286
Arid3b	0	0.278623	0.354	0.032	1.18271e-304
Ckap2	0	0.278251	0.559	0.121	0
Rif1	1.35479179071025e-311	0.278214	0.633	0.217	4.20703e-307
Cul3	2.87558e-280	0.278185	0.582	0.189	8.92953e-276
Itpa	2.52451e-253	0.278098	0.594	0.215	7.83937e-249
Mtss1	0	0.278052	0.487	0.099	0
Abhd17c	2.17497e-269	0.277852	0.623	0.229	6.75392e-265
Kctd18	2.19827e-301	0.277846	0.412	0.067	6.8263e-297
Samm50	8.61621e-227	0.277799	0.6	0.235	2.67559e-222
Cnot10	3.40629e-294	0.277785	0.517	0.136	1.05776e-289
Ccdc112	3.09076e-298	0.277543	0.458	0.097	9.59773e-294
Pi4ka	2.25371e-294	0.277508	0.442	0.087	6.99845e-290
Kmt2b	9.13842e-292	0.277462	0.446	0.087	2.83775e-287
4933427D06Rik	0	0.277305	0.32	0.008	0
Tmem56	0	0.276982	0.31	0.006	0
Vps51	2.10851685678632e-313	0.276919	0.371	0.04	0
Coq3	2.32768e-266	0.276541	0.361	0.051	7.22813e-262
Otud3	4.85106298944813e-316	0.276525	0.367	0.038	1.50640059011333e-311
Coa7	4.38677e-287	0.276518	0.463	0.105	1.36222e-282
Mphosph10	6.03554e-260	0.27629	0.519	0.152	1.87422e-255
Lin28b	0	0.276199	0.323	0.008	0
Trappc5	3.40748e-281	0.276196	0.53	0.151	1.05812e-276
Ypel5	2.21285e-258	0.276148	0.531	0.164	6.87156e-254
Atp13a3	1.01740307443075e-310	0.276019	0.47	0.1	3.15934e-306
Stk4	1.51833e-272	0.275917	0.494	0.128	4.71486e-268
Reln	0	0.275911	0.324	0.007	0
Gpn1	1.93717e-285	0.275857	0.488	0.121	6.01548e-281
Taf11	3.65513e-279	0.275819	0.654	0.251	1.13503e-274
Ppat	1.41747e-282	0.275719	0.428	0.08	4.40165e-278
Prdm4	7.20398901739418e-311	0.27558	0.417	0.066	2.23705e-306
Gna13	1.10552e-274	0.275428	0.627	0.23	3.43297e-270
Nlrp4c	0	0.275416	0.334	0.007	0
Smad2	4.02844e-280	0.275097	0.548	0.166	1.25095e-275
Nxt1	5.14789e-276	0.275053	0.596	0.203	1.59857e-271
Acly	1.43158e-237	0.27501	0.636	0.256	4.44549e-233
Them6	0	0.274978	0.33	0.025	1.3647e-304
Luc7l	1.35048e-252	0.274799	0.609	0.227	4.19366e-248
1700048O20Rik	1.72374e-292	0.274319	0.374	0.05	5.35273e-288
Pgm2	2.37683e-282	0.273773	0.438	0.087	7.38076e-278
Wfdc15a	0	0.273767	0.302	0.007	0
H3f3b	6.98239e-43	0.273667	1	0.998	2.16824e-38
Clip1	5.16494e-205	0.273505	0.457	0.135	1.60387e-200
Phgdh	2.65719e-249	0.273334	0.628	0.243	8.25137e-245
Psmc3ip	7.08403e-250	0.27312	0.419	0.091	2.1998e-245
Arih2	1.13286e-286	0.273032	0.51	0.135	3.51787e-282
Ofd1	1.49115557511009e-310	0.272999	0.427	0.072	4.63049e-306
Mrps9	1.5844e-249	0.272974	0.558	0.189	4.92003e-245
Acot7	4.35848e-305	0.272914	0.416	0.071	1.35344e-300
Cul4b	2.34556917982618e-312	0.272907	0.387	0.049	7.2837e-308
Rsbn1l	2.33904e-276	0.2729	0.656	0.253	7.26343e-272
Mapk8	2.8026e-268	0.272716	0.583	0.197	8.70292e-264
Large2	1.79681e-275	0.272502	0.255	0.009	5.57963e-271
Prep	1.13339e-281	0.272486	0.447	0.092	3.5195e-277
Cnbp	6.42859e-117	0.272465	0.96	0.771	1.99627e-112
Mcm4	2.47866e-267	0.272405	0.439	0.098	7.69697e-263
Trim52	0	0.272397	0.277	0.004	0
Tmtc4	1.92427e-286	0.272392	0.414	0.075	5.97545e-282
Rab22a	8.90838e-265	0.272185	0.604	0.216	2.76632e-260
Gmds	4.95917e-290	0.272178	0.387	0.058	1.53997e-285
Nmd3	1.26811e-262	0.271926	0.433	0.095	3.93785e-258
Rangap1	8.98893e-277	0.271765	0.583	0.195	2.79133e-272
Asnsd1	3.63724e-245	0.271747	0.734	0.34	1.12947e-240
Cpsf3	1.26601e-278	0.271551	0.441	0.093	3.93133e-274
Fam83d	6.50384e-292	0.271358	0.393	0.063	2.01964e-287
BC005561	3.64523e-246	0.271285	0.651	0.267	1.13195e-241
U2af2	1.52808e-225	0.271172	0.733	0.349	4.74515e-221
Ecsit	2.53308e-276	0.271166	0.517	0.15	7.86596e-272
Atic	2.59637e-264	0.271149	0.511	0.147	8.0625e-260
Luzp4	0	0.271069	0.308	0.006	0
Polb	3.51389e-260	0.271032	0.494	0.136	1.09117e-255
Kat6a	4.3929e-278	0.270946	0.488	0.125	1.36413e-273
Tsg101	3.80114e-227	0.270943	0.634	0.265	1.18037e-222
Cd2bp2	3.89807e-307	0.270943	0.54	0.15	1.21047e-302
Serbp1	5.06443e-112	0.270905	0.985	0.904	1.57266e-107
Csnk2b	3.39087e-201	0.270666	0.765	0.401	1.05297e-196
Cript	7.89877e-241	0.270516	0.752	0.358	2.4528e-236
Topaz1	0	0.270317	0.322	0.005	0
Slc25a39	1.78251e-197	0.270254	0.744	0.381	5.53522e-193
Atg4b	2.37649e-282	0.270224	0.489	0.123	7.37972e-278
1500015A07Rik	0	0.269978	0.346	0.032	5.6275e-305
Nln	1.34642e-289	0.269948	0.395	0.063	4.18105e-285
Pogz	1.91942e-283	0.269839	0.507	0.135	5.96036e-279
Ppid	7.75457e-227	0.269774	0.457	0.128	2.40803e-222
Msh2	1.68681e-301	0.269767	0.439	0.086	5.23806e-297
Dnajb3	7.30175301206896e-310	0.269673	0.34	0.029	2.26741e-305
Srsf6	1.72369e-135	0.26966	0.88	0.592	5.35259e-131
Snx8	4.2922e-286	0.269581	0.445	0.096	1.33286e-281
Rest	3.63623e-185	0.2695	0.701	0.352	1.12916e-180
Ptp4a3	2.56701e-228	0.269483	0.588	0.216	7.97134e-224
Rhox1	0	0.269466	0.28	0.004	0
Pnma5	0	0.26941	0.31	0.008	0
Fam118b	2.77842e-243	0.269304	0.389	0.074	8.62783e-239
Rbm44	0	0.269196	0.313	0.007	0
Vps13c	1.04802e-280	0.269141	0.395	0.066	3.2544e-276
Atg14	2.26192e-270	0.268861	0.406	0.076	7.02395e-266
Hnrnpc	6.25013e-176	0.26882	0.873	0.539	1.94085e-171
Tcf25	2.26052e-148	0.268767	0.873	0.566	7.01961e-144
Tanc2	1.58616e-274	0.268141	0.433	0.089	4.9255e-270
Cox10	3.41439e-260	0.268137	0.45	0.107	1.06027e-255
Wdr3	0	0.26811	0.402	0.052	0
Fars2	1.20071e-296	0.268062	0.498	0.125	3.72857e-292
Chaf1a	1.30879e-274	0.268008	0.435	0.093	4.06418e-270
Mrps30	1.5283e-267	0.267962	0.483	0.125	4.74584e-263
Suv39h1	3.52146e-283	0.267937	0.443	0.094	1.09352e-278
Setdb1	2.57979e-266	0.267818	0.447	0.1	8.01102e-262
Rictor	6.20365e-277	0.267698	0.517	0.145	1.92642e-272
Ndufaf4	1.13304e-279	0.267378	0.553	0.175	3.51844e-275
Abt1	4.04094e-275	0.267285	0.485	0.127	1.25483e-270
Eef2k	7.78037e-260	0.267217	0.438	0.102	2.41604e-255
Ptbp1	3.3708e-216	0.267074	0.748	0.374	1.04674e-211
Entpd6	1.3004e-292	0.266612	0.447	0.093	4.03813e-288
Tspan33	6.47876e-300	0.266573	0.34	0.033	2.01185e-295
Esco1	3.41576e-288	0.266488	0.396	0.063	1.0607e-283
Sh3glb2	2.25553e-291	0.266485	0.6	0.205	7.0041e-287
Suds3	1.14256e-202	0.26643	0.768	0.401	3.54798e-198
Inip	4.23595e-266	0.266353	0.445	0.102	1.31539e-261
Brwd1	7.18513e-292	0.26615	0.581	0.188	2.2312e-287
4933434E20Rik	1.28592e-237	0.266034	0.647	0.272	3.99315e-233
Nipa2	4.4041e-251	0.265989	0.606	0.226	1.3676e-246
Ip6k1	3.85537e-280	0.26597	0.619	0.223	1.19721e-275
Cops3	1.22757e-244	0.265968	0.531	0.174	3.81197e-240
Wee1	2.65849e-258	0.26589	0.578	0.202	8.2554e-254
Rcl1	1.4843e-295	0.265878	0.494	0.126	4.60918e-291
Mrps10	1.43447e-275	0.265737	0.598	0.211	4.45446e-271
Dapk3	2.25006e-250	0.265472	0.53	0.17	6.9871e-246
Ppia	1.65005e-132	0.265393	1	0.992	5.1239e-128
Shq1	4.07216e-307	0.265154	0.325	0.024	1.26453e-302
Rrp12	7.48667e-286	0.265114	0.328	0.029	2.32484e-281
L3mbtl2	1.01989e-305	0.2651	0.393	0.054	3.16707e-301
Nol9	1.01551e-288	0.2651	0.397	0.062	3.15346e-284
Txnrd3	3.95791e-263	0.26501	0.398	0.076	1.22905e-258
Jpt2	8.19616e-248	0.265007	0.522	0.165	2.54515e-243
Aqr	5.6081e-256	0.264697	0.502	0.145	1.74148e-251
Asphd2	0	0.264677	0.304	0.012	0
Fthl17e	0	0.264654	0.296	0.008	0
Ptk2	8.43867e-284	0.264566	0.537	0.157	2.62046e-279
Eef1akmt4	4.02728e-261	0.264452	0.385	0.07	1.25059e-256
Uxt	2.94442e-280	0.264444	0.463	0.108	9.14332e-276
Svip	7.03282e-246	0.264444	0.396	0.079	2.1839e-241
Ube2w	1.7234e-235	0.264332	0.706	0.327	5.35169e-231
Farsa	9.25385e-282	0.264145	0.509	0.141	2.8736e-277
Gm364	1.9147e-306	0.264017	0.257	0.006	5.94571e-302
Taf12	1.47643e-188	0.263997	0.555	0.224	4.58475e-184
Sf3b4	3.85601e-272	0.263888	0.599	0.213	1.19741e-267
Strap	2.48483e-191	0.263717	0.765	0.408	7.71613e-187
Usp47	5.3324e-265	0.263595	0.557	0.182	1.65587e-260
Sptan1	5.35637e-274	0.263539	0.708	0.305	1.66331e-269
Apip	1.825e-257	0.263186	0.483	0.136	5.66718e-253
Sgsm3	2.54009e-275	0.263182	0.382	0.06	7.88775e-271
Impdh2	1.90842e-166	0.26317	0.898	0.582	5.9262e-162
Pole4	6.89489e-167	0.262994	0.789	0.452	2.14107e-162
Nat10	2.48889e-297	0.262892	0.383	0.055	7.72876e-293
Mrpl24	2.07419e-210	0.262864	0.768	0.395	6.44097e-206
Dcaf4	9.38183e-276	0.262764	0.517	0.148	2.91334e-271
Trp53inp1	1.22011e-295	0.262751	0.405	0.068	3.78879e-291
Afdn	3.87057e-285	0.262727	0.521	0.15	1.20193e-280
Smim4	1.17433e-265	0.262623	0.533	0.166	3.64663e-261
Gga2	1.31298e-266	0.262473	0.513	0.15	4.0772e-262
Spast	8.50812e-268	0.262269	0.51	0.148	2.64203e-263
Gm773	1.84278e-307	0.262226	0.261	0.006	5.72239e-303
Tdrd5	1.47097184261558e-312	0.262146	0.309	0.018	4.56781e-308
Msto1	9.90388e-305	0.262123	0.442	0.088	3.07545e-300
Dkc1	2.804e-256	0.261612	0.522	0.161	8.70725e-252
Mios	3.47052e-305	0.261549	0.426	0.078	1.0777e-300
Dhx9	1.52412e-243	0.261518	0.63	0.253	4.73286e-239
Wdr48	1.51577e-282	0.261476	0.442	0.093	4.70692e-278
Sertad4	4.73786e-295	0.261387	0.386	0.059	1.47125e-290
Nefh	0	0.260965	0.319	0.011	0
Eif3j2	1.08491994602744e-312	0.260946	0.476	0.11	3.369e-308
Mycbp2	1.87464e-196	0.26084	0.781	0.423	5.82131e-192
Trappc4	1.73585e-238	0.26083	0.74	0.354	5.39034e-234
Bub1b	2.90978e-282	0.260708	0.403	0.07	9.03574e-278
Cpeb1	0	0.260566	0.291	0.009	0
Surf6	3.19941e-263	0.260525	0.423	0.09	9.93513e-259
Prpf19	6.50114e-226	0.260461	0.768	0.387	2.0188e-221
Dock3	0	0.26041	0.299	0.007	0
Ndufb6	8.66972e-223	0.260367	0.788	0.411	2.69221e-218
Rars	4.85686e-264	0.260252	0.429	0.095	1.5082e-259
Psmc2	1.00404e-242	0.260241	0.576	0.213	3.11786e-238
Psmd14	8.11227e-257	0.260145	0.592	0.214	2.5191e-252
Cuta	1.09393e-161	0.26014	0.842	0.517	3.39698e-157
Parp12	4.44341e-289	0.259837	0.384	0.058	1.37981e-284
Rbbp4	4.30354e-218	0.259778	0.763	0.391	1.33638e-213
Snx27	1.2659e-254	0.259663	0.528	0.169	3.931e-250
Rbbp8	1.09661e-252	0.259658	0.406	0.083	3.40531e-248
Cpne5	1.39614e-297	0.259557	0.354	0.045	4.33544e-293
Xrcc6	8.86727e-284	0.259402	0.41	0.074	2.75355e-279
Eif4g1	1.65714e-204	0.259354	0.719	0.356	5.14591e-200
BC055324	2.06179268353495e-315	0.259201	0.341	0.029	6.40248482018107e-311
Alg13	6.34029e-279	0.259137	0.361	0.048	1.96885e-274
Dtd1	5.11959e-288	0.259034	0.477	0.12	1.58979e-283
Pfdn1	8.69727e-168	0.258978	0.879	0.557	2.70076e-163
Mepce	2.84967e-285	0.25882	0.45	0.1	8.84907e-281
Prmt5	2.43214e-273	0.258782	0.505	0.143	7.55254e-269
Acbd3	6.52764e-258	0.258712	0.545	0.18	2.02703e-253
Rab3ip	3.61231e-289	0.258571	0.468	0.11	1.12173e-284
Coq4	5.89223e-185	0.258533	0.359	0.087	1.82972e-180
Homer2	2.06951e-260	0.258435	0.384	0.074	6.42646e-256
Aamp	2.90044e-160	0.258389	0.827	0.503	9.00675e-156
Prpf38b	4.20387e-171	0.258222	0.768	0.426	1.30543e-166
Usp42	1.30124e-252	0.258101	0.416	0.089	4.04074e-248
Snx12	1.10692e-262	0.257724	0.571	0.197	3.43733e-258
AI413582	1.71399e-290	0.257719	0.499	0.135	5.32245e-286
Tpx2	4.96219e-258	0.257529	0.531	0.172	1.54091e-253
Haus1	3.69547e-259	0.257418	0.427	0.096	1.14756e-254
Timm17b	1.06414e-215	0.257301	0.775	0.401	3.30449e-211
Nup88	1.34999e-268	0.257076	0.416	0.083	4.19211e-264
Timm22	1.1182e-212	0.257049	0.691	0.326	3.47234e-208
Mcam	3.50821e-271	0.256613	0.298	0.025	1.0894e-266
Rad51c	4.03476669185137e-316	0.256404	0.361	0.04	1.2529161008206e-311
Dazap1	2.36348e-194	0.256313	0.805	0.447	7.33932e-190
AC127341.3	0	0.256251	0.309	0.013	0
Dmxl2	1.56270982996011e-310	0.256244	0.38	0.049	4.85268e-306
Tcerg1	8.28872e-251	0.256085	0.557	0.193	2.5739e-246
Ccdc61	2.07922e-284	0.255926	0.434	0.093	6.4566e-280
Clns1a	1.99942e-276	0.255405	0.67	0.269	6.2088e-272
Cdca3	0	0.255306	0.648	0.175	0
Sdc4	2.73511e-89	0.255266	0.51	0.276	8.49334e-85
Nt5c2	1.89161e-256	0.254637	0.478	0.132	5.87403e-252
Tsacc	1.34651e-297	0.254406	0.385	0.061	4.18131e-293
mt-Nd4	3.5416e-92	0.254119	0.987	0.996	1.09977e-87
Cul1	9.77819e-255	0.25411	0.657	0.273	3.03642e-250
Aurkb	0	0.253868	0.516	0.129	0
Gskip	8.00838e-270	0.253726	0.527	0.163	2.48684e-265
Ppm1d	3.95409e-281	0.253684	0.431	0.093	1.22786e-276
Fam117b	8.71222e-294	0.253521	0.438	0.09	2.7054e-289
Azin1	3.35713e-232	0.253456	0.546	0.194	1.04249e-227
Golgb1	3.25853e-189	0.253296	0.701	0.353	1.01187e-184
Cdca2	1.72715e-296	0.253092	0.437	0.091	5.36333e-292
Psme2	3.57462e-137	0.253046	0.765	0.459	1.11003e-132
Bid	3.05085e-295	0.252964	0.362	0.043	9.47382e-291
Tars	1.76717e-234	0.252917	0.47	0.138	5.48758e-230
Zswim5	0	0.252911	0.29	0.009	0
Cdk2ap2	2.65634e-206	0.252875	0.722	0.361	8.24874e-202
Socs1	1.16543e-284	0.252831	0.432	0.1	3.619e-280
Mrrf	1.28386e-265	0.252818	0.47	0.124	3.98677e-261
Srrm1	2.13003e-146	0.252751	0.897	0.602	6.61438e-142
Nr2f6	3.93071e-206	0.252689	0.63	0.28	1.2206e-201
mt-Nd4l	1.92336e-180	0.252676	0.76	0.415	5.97261e-176
Cry1	9.89217e-266	0.252642	0.455	0.116	3.07181e-261
Ercc3	2.10048e-288	0.252615	0.375	0.053	6.52263e-284
Donson	1.13238e-255	0.252457	0.343	0.047	3.51638e-251
Ppp2r3c	1.98536e-279	0.252305	0.483	0.126	6.16514e-275
Otulin	1.38704e-289	0.252283	0.542	0.165	4.30716e-285
Pgam5	2.67529e-238	0.252068	0.504	0.159	8.30758e-234
Brf1	5.14807e-262	0.251958	0.493	0.141	1.59863e-257
Ddx42	4.61807e-256	0.251923	0.646	0.263	1.43405e-251
Zfp207	6.13156e-209	0.251573	0.765	0.398	1.90403e-204
Cnot4	7.50823e-238	0.251471	0.641	0.268	2.33153e-233
Rbm22	4.28777e-223	0.251347	0.664	0.298	1.33148e-218
Hyou1	7.0419e-274	0.251305	0.406	0.075	2.18672e-269
Tcf24	1.19401071110146e-314	0.251262	0.3	0.014	3.70776146118337e-310
Lamp1	9.40701e-169	0.251247	0.947	0.659	2.92116e-164
Hyal2	6.56284e-297	0.251047	0.486	0.125	2.03796e-292
Tc2n	2.22379e-280	0.2508	0.263	0.011	6.90552e-276
Tatdn2	1.5025e-268	0.250713	0.386	0.068	4.66572e-264
Smu1	2.58027e-208	0.250564	0.44	0.13	8.01251e-204
Riox1	3.49593e-288	0.250562	0.386	0.062	1.08559e-283
Ncoa4	5.21562e-286	0.250394	0.559	0.178	1.61961e-281
Epb41l4b	2.82165336930748e-318	0.250339	0.305	0.014	8.76208020771053e-314

## Sheet: Cluster 3
Gene Name	p-value	average logFoldChange	percent of cell expressed in Cluster 3	percent of cell expressed in all other cluster	FDR adjusted p-value
Aard	0	3.1413	0.999	0.584	0
Rhox8	0	2.94755	0.996	0.1	0
Cst12	0	2.86571	0.993	0.125	0
Clu	0	2.3326	0.983	0.188	0
Gatm	0	2.31091	0.992	0.166	0
Kctd14	0	2.28952	0.961	0.114	0
Defb36	0	2.27898	0.96	0.084	0
Chchd10	0	2.276	0.999	0.547	0
Cst9	0	2.23642	0.795	0.063	0
Gstm6	0	2.22927	0.973	0.066	0
Etd	0	2.15562	0.95	0.06	0
Tnni3	0	2.07179	0.945	0.109	0
Tmem184a	0	1.96473	0.952	0.052	0
Inha	0	1.94842	0.959	0.118	0
Basp1	0	1.92849	0.971	0.347	0
Gstm2	0	1.90777	0.989	0.495	0
Defb19	0	1.89162	0.995	0.446	0
Bex2	0	1.82352	0.915	0.202	0
Shisa8	0	1.82321	0.899	0.05	0
Cldn11	0	1.81141	0.902	0.038	0
Wfdc10	0	1.79742	0.832	0.052	0
Mro	0	1.76733	0.925	0.051	0
Cited1	0	1.74967	0.921	0.156	0
Gstm1	0	1.74714	0.994	0.642	0
Ctsl	0	1.73113	0.955	0.459	0
Tmem114	0	1.72465	0.857	0.034	0
Hmgb3	0	1.67748	0.987	0.475	0
Fndc5	0	1.65596	0.859	0.035	0
Wt1	0	1.64539	0.892	0.048	0
AC167229.1	0	1.60859	0.82	0.047	0
Cycs	0	1.60429	0.99	0.655	0
Mt3	0	1.58536	0.845	0.065	0
Sox9	0	1.58282	0.864	0.055	0
Hspb1	0	1.51605	0.828	0.102	0
Kazald1	0	1.49982	0.84	0.04	0
Etnk2	0	1.47147	0.88	0.106	0
Amhr2	0	1.4494	0.819	0.038	0
Ldhb	0	1.44637	0.934	0.386	0
Socs2	0	1.4377	0.878	0.167	0
Gstm7	0	1.42417	0.805	0.058	0
Akr1b3	0	1.39929	0.956	0.465	0
Lsr	0	1.3686	0.815	0.045	0
Smpx	0	1.3457	0.827	0.063	0
Wipf3	0	1.33074	0.786	0.079	0
Gja1	0	1.32755	0.808	0.078	0
Tnfrsf12a	0	1.31966	0.694	0.075	0
Camkk2	0	1.30522	0.884	0.294	0
Pdlim4	0	1.30391	0.865	0.182	0
Sdc4	0	1.30016	0.871	0.216	0
Trank1	0	1.29653	0.753	0.038	0
Prcd	0	1.2937	0.758	0.08	0
Cited2	0	1.29332	0.907	0.286	0
Ppt1	0	1.25699	0.878	0.255	0
Cpe	0	1.2267	0.85	0.218	0
Chchd2	0	1.21395	0.999	0.971	0
Gsta4	0	1.21046	0.837	0.264	0
Vdac3	0	1.21042	0.964	0.63	0
Sin3b	0	1.19713	0.938	0.512	0
F11r	0	1.1961	0.859	0.247	0
Olfr889	0	1.19167	0.714	0.236	0
Ttyh1	0	1.18997	0.734	0.036	0
Bex4	0	1.16839	0.802	0.191	0
Scx	0	1.16244	0.695	0.019	0
Klhl23	0	1.16237	0.809	0.184	0
Smim1	0	1.16147	0.88	0.354	0
Amh	0	1.16132	0.613	0.02	0
Atp1b2	0	1.15662	0.808	0.19	0
Map1b	0	1.15423	0.822	0.215	0
Efhd2	0	1.15418	0.836	0.158	0
Edn1	0	1.15415	0.541	0.007	0
Adora1	0	1.15325	0.703	0.018	0
St3gal4	0	1.14964	0.836	0.187	0
Spint2	0	1.14947	0.864	0.245	0
Kdm7a	0	1.14691	0.756	0.16	0
Dtna	0	1.14487	0.723	0.077	0
Kif5b	0	1.14163	0.929	0.538	0
Rnd2	0	1.13873	0.779	0.174	0
Scd2	0	1.13007	0.88	0.367	0
Kitl	0	1.12038	0.824	0.171	0
Cgn	0	1.11395	0.681	0.053	0
Dhh	0	1.1082	0.703	0.017	0
Maged1	0	1.09828	0.948	0.577	0
Agpat4	0	1.08775	0.765	0.127	0
Inhbb	0	1.08641	0.694	0.038	0
Zc3h7b	0	1.08248	0.764	0.237	0
Daam2	0	1.08072	0.695	0.041	0
Rnf181	0	1.07728	0.786	0.209	0
AU015836	0	1.06997	0.658	0.023	0
Dbi	0	1.06915	0.975	0.713	0
Adgrl1	0	1.06616	0.788	0.337	0
Gamt	0	1.06184	0.844	0.328	0
Mat2a	0	1.06167	0.93	0.597	0
Vapa	0	1.0578	0.961	0.683	0
Reep2	0	1.05644	0.697	0.062	0
Mkrn1	0	1.05494	0.832	0.295	0
Exoc3l2	0	1.05315	0.684	0.023	0
Tyro3	0	1.04882	0.69	0.083	0
Sh3gl3	0	1.03319	0.646	0.054	0
Mgarp	0	1.02245	0.789	0.18	0
Shbg	0	1.00353	0.632	0.012	0
Abhd4	0	1.00133	0.756	0.169	0
Reep1	0	0.997508	0.682	0.048	0
Dst	0	0.988884	0.699	0.157	0
Cltb	0	0.986664	0.812	0.289	0
Espn	0	0.978336	0.673	0.148	0
Clec12b	0	0.975008	0.625	0.011	0
Prdx6	0	0.964748	0.863	0.427	0
Mgat4b	0	0.964184	0.754	0.183	0
mt-Nd2	0	0.948248	0.999	0.967	0
1700011M02Rik	0	0.947999	0.41	0.023	0
Elovl2	0	0.943275	0.594	0.031	0
Tacc1	0	0.936077	0.788	0.291	0
Adgrg1	0	0.929628	0.604	0.023	0
Rab31	0	0.923081	0.683	0.117	0
Col18a1	0	0.922406	0.633	0.084	0
St3gal5	0	0.921943	0.895	0.458	0
Pabpn1	0	0.92175	0.836	0.435	0
Lgals7	0	0.919877	0.644	0.123	0
Alad	0	0.919612	0.811	0.364	0
Tpd52	0	0.91544	0.688	0.131	0
Mgst1	0	0.90772	0.788	0.217	0
Tesc	0	0.907075	0.546	0.015	0
Tulp2	0	0.906374	0.749	0.204	0
Chka	0	0.904816	0.808	0.358	0
Fbrsl1	0	0.899547	0.667	0.165	0
Sema6c	0	0.889514	0.653	0.105	0
Bok	0	0.885995	0.815	0.334	0
Atp1b1	0	0.88272	0.597	0.07	0
Cadm1	0	0.881053	0.707	0.187	0
Sh3bp5	0	0.880566	0.627	0.105	0
Fam19a5	0	0.879768	0.603	0.034	0
Adipor1	0	0.877533	0.884	0.495	0
Unc119	0	0.875847	0.853	0.432	0
Marcksl1	0	0.866727	0.985	0.788	0
Ptpre	0	0.862366	0.571	0.037	0
Kcng2	0	0.862195	0.59	0.025	0
Tubb3	0	0.854378	0.551	0.055	0
Arf3	0	0.853715	0.843	0.448	0
Gas2l1	0	0.853309	0.67	0.176	0
Med10	0	0.849248	0.833	0.434	0
Tmeff1	0	0.844508	0.66	0.17	0
Cdc42se1	0	0.84375	0.745	0.27	0
Sema5b	0	0.843553	0.633	0.125	0
Kif21a	0	0.842357	0.575	0.029	0
Me1	0	0.841692	0.904	0.508	0
Enah	0	0.841414	0.766	0.28	0
Syne2	0	0.840699	0.72	0.241	0
Bcat2	0	0.838037	0.652	0.131	0
Tceal9	0	0.837451	0.994	0.853	0
Ormdl3	0	0.834931	0.746	0.272	0
Bcan	0	0.834887	0.511	0.017	0
Spock2	0	0.834356	0.77	0.293	0
Slc7a5	0	0.834106	0.732	0.272	0
Aldoa	0	0.831952	0.94	0.675	0
Atp1a1	0	0.831883	0.74	0.262	0
Zyx	0	0.831531	0.769	0.323	0
Mrfap1	0	0.821446	0.992	0.92	0
Sel1l3	0	0.818645	0.516	0.021	0
Stxbp6	0	0.817609	0.566	0.033	0
Slc26a7	0	0.81637	0.553	0.01	0
1810037I17Rik	0	0.815438	0.938	0.661	0
1810058I24Rik	0	0.810822	0.962	0.751	0
Hsd17b3	0	0.808096	0.505	0.01	0
Gas7	0	0.80809	0.606	0.095	0
Vcl	0	0.806419	0.696	0.188	0
Unc13b	0	0.802212	0.565	0.09	0
Hsd17b1	0	0.798636	0.497	0.007	0
Fkbp1a	0	0.794242	0.989	0.914	0
Nudt4	0	0.792339	0.83	0.414	0
Yipf1	0	0.789619	0.628	0.155	0
Dtx1	0	0.788352	0.598	0.074	0
Qk	0	0.785664	0.801	0.429	0
Usp9x	0	0.785385	0.721	0.287	0
Lmo4	0	0.784923	0.829	0.471	0
Gkap1	0	0.784508	0.823	0.427	0
Qpct	0	0.776344	0.53	0.048	0
Tgif1	0	0.775905	0.588	0.082	0
Itga6	0	0.775819	0.561	0.097	0
Ppp1r9a	0	0.774023	0.653	0.169	0
Rasl12	0	0.774006	0.537	0.021	0
Usp50	0	0.765099	0.855	0.475	0
Nedd9	0	0.763843	0.525	0.03	0
Tspan17	0	0.759757	0.489	0.086	0
Gata6	0	0.758944	0.525	0.013	0
Npr1	0	0.755973	0.621	0.155	0
4933402E13Rik	0	0.754441	0.463	0.009	0
Wsb2	0	0.754329	0.712	0.292	0
Hmg20b	0	0.753435	0.772	0.354	0
Nectin2	0	0.751279	0.63	0.151	0
Cidea	0	0.750483	0.407	0.011	0
Plxnc1	0	0.74902	0.535	0.041	0
Shtn1	0	0.747351	0.524	0.029	0
Sox4	0	0.744832	0.895	0.603	0
Rras2	0	0.743984	0.606	0.172	0
Cxxc5	0	0.740055	0.716	0.293	0
Gm2044	0	0.740005	0.454	0.035	0
Trim35	0	0.737165	0.851	0.527	0
Hpcal1	0	0.735885	0.679	0.222	0
Ucp2	0	0.735186	0.869	0.421	0
Pkig	0	0.733985	0.764	0.378	0
Slc41a3	0	0.731848	0.612	0.128	0
Zdhhc2	0	0.730839	0.574	0.09	0
Smad7	0	0.729188	0.551	0.094	0
Gm2a	6.24615e-273	0.727335	0.865	0.53	1.93962e-268
Jam2	0	0.725382	0.5	0.024	0
Kmt5a	0	0.72402	0.703	0.313	0
Micu1	0	0.720629	0.583	0.137	0
Cenpv	0	0.717551	0.676	0.272	0
Dag1	0	0.715463	0.744	0.405	0
Jpt1	0	0.713573	0.975	0.768	0
Mtcl1	0	0.708077	0.482	0.025	0
Sh3gl2	0	0.70672	0.5	0.039	0
Plxna1	0	0.704656	0.593	0.177	0
Aplp2	0	0.703548	0.812	0.511	0
Sobp	0	0.703023	0.549	0.085	0
Ptp4a2	0	0.702396	0.913	0.714	0
1700018G05Rik	0	0.70209	0.314	0.007	0
Efhd1	0	0.701143	0.568	0.08	0
Dpysl4	0	0.697389	0.487	0.02	0
Wnt6	3.22348e-284	0.695225	0.891	0.495	1.00099e-279
Pla2g16	1.19501e-295	0.69316	0.64	0.197	3.71088e-291
Fbxo17	0	0.692962	0.535	0.085	0
Rasl10a	0	0.692794	0.396	0.019	0
Pkn2	1.17948244695444e-314	0.691533	0.764	0.393	3.66264684252764e-310
Cnn3	5.57751e-308	0.691375	0.786	0.418	1.73198e-303
Tpd52l1	0	0.69088	0.554	0.135	0
Srpk2	0	0.690838	0.773	0.407	0
Phgdh	3.9774e-265	0.690786	0.633	0.253	1.2351e-260
8030411F24Rik	0	0.68873	0.352	0.008	0
Carhsp1	2.02754e-307	0.685507	0.827	0.504	6.29612e-303
Cerk	0	0.683944	0.556	0.103	0
G3bp2	4.94065645841247e-324	0.68164	0.787	0.436	1.53422205003082e-319
Mark4	0	0.680977	0.557	0.125	0
Ddr1	0	0.680182	0.504	0.068	0
Ankrd13a	1.65017925710976e-321	0.679803	0.621	0.221	5.12430164710295e-317
Smco4	6.54646e-292	0.67922	0.699	0.315	2.03287e-287
Arhgef4	0	0.677037	0.491	0.029	0
Msi1	0	0.676542	0.586	0.155	0
Stim1	0	0.675431	0.578	0.169	0
Prdx2	1.07005e-295	0.67534	0.934	0.756	3.32283e-291
Ctnnal1	0	0.673843	0.472	0.021	0
1110065P20Rik	0	0.673687	0.79	0.466	0
Ing2	5.71599e-308	0.67299	0.665	0.273	1.77499e-303
Syap1	7.55920438137107e-322	0.670673	0.593	0.177	2.34735973654716e-317
Nt5c3	1.83197e-291	0.669623	0.628	0.24	5.68883e-287
Nfkbia	3.29637e-288	0.668305	0.634	0.185	1.02362e-283
Fbxo21	0	0.667205	0.592	0.183	0
Grhpr	3.79017e-267	0.666248	0.6	0.2	1.17696e-262
Rps6ka2	0	0.665102	0.465	0.019	0
Bmyc	2.21874e-267	0.661043	0.751	0.373	6.88985e-263
Akr1b8	2.09405e-260	0.659912	0.655	0.237	6.50265e-256
Tma7	0	0.659841	0.96	0.77	0
Sh2d4a	0	0.659442	0.465	0.028	0
Myef2	1.40275e-237	0.658991	0.68	0.321	4.35595e-233
Nfat5	4.54663e-269	0.657141	0.666	0.311	1.41186e-264
Mapre1	0	0.656767	0.82	0.515	0
Adgra3	8.02780341349743e-316	0.656268	0.558	0.147	2.49287379399336e-311
Smim20	2.37561e-286	0.655115	0.693	0.32	7.37698e-282
Gm37350	0	0.654846	0.453	0.053	0
Slc38a2	1.771e-263	0.654373	0.737	0.382	5.4995e-259
Mapk13	0	0.654056	0.454	0.041	0
Pgam1	2.04662e-276	0.653855	0.825	0.53	6.35536e-272
Prkra	3.49337e-275	0.65313	0.578	0.17	1.0848e-270
Cep170b	0	0.651349	0.51	0.076	0
4930550L24Rik	0	0.650677	0.463	0.058	0
Zfp398	6.22101e-307	0.647043	0.525	0.116	1.93181e-302
Mxi1	0	0.646651	0.571	0.169	2.51458e-304
Arpc1b	4.17621e-294	0.646341	0.955	0.767	1.29684e-289
Atp6v0e	5.79435e-291	0.646311	0.886	0.636	1.79932e-286
Galnt1	3.11376e-284	0.646244	0.704	0.342	9.66915e-280
Slc52a3	0	0.645656	0.437	0.013	0
Crtc3	8.15259e-260	0.645461	0.663	0.26	2.53162e-255
Dpysl2	8.57865e-241	0.645321	0.692	0.293	2.66393e-236
Set	0	0.644551	0.925	0.747	0
Slc44a2	1.25496e-286	0.643522	0.579	0.154	3.89704e-282
Cd151	1.65026e-268	0.641547	0.619	0.23	5.12454e-264
Folr1	7.59977714312947e-311	0.641525	0.613	0.145	2.35996e-306
Uxs1	2.28717e-294	0.640636	0.578	0.199	7.10235e-290
Dmrta1	0	0.640088	0.435	0.006	0
Foxq1	0	0.638615	0.405	0.012	0
Trrap	5.34216e-285	0.637764	0.579	0.214	1.6589e-280
Fat1	7.44766906182241e-317	0.630841	0.517	0.143	2.31272467376771e-312
Map4k4	3.16488e-265	0.629082	0.627	0.286	9.82791e-261
E330017L17Rik	0	0.628475	0.449	0.03	0
Abcd3	2.60388e-265	0.628198	0.572	0.191	8.08582e-261
Tns3	1.16595e-303	0.62779	0.526	0.13	3.62062e-299
Pebp1	0	0.627118	0.994	0.954	0
Rarres1	0	0.625357	0.433	0.023	0
Ralgapa2	0	0.623847	0.474	0.057	0
Hif1a	2.5296e-265	0.622382	0.607	0.225	7.85518e-261
Nckap1	9.70718e-265	0.621671	0.59	0.191	3.01437e-260
Tst	2.73191e-229	0.621306	0.663	0.249	8.48339e-225
Rexo1	5.14984e-269	0.620564	0.66	0.29	1.59918e-264
Tmem86a	1.69685e-247	0.619231	0.581	0.185	5.26922e-243
Bcar1	0	0.617208	0.492	0.094	0
Slain1	0	0.616404	0.467	0.06	0
Srsf9	1.62905e-244	0.615358	0.825	0.48	5.05869e-240
Rhou	1.31844e-289	0.615033	0.531	0.11	4.09414e-285
Rnf208	0	0.61444	0.444	0.061	0
Sox8	0	0.613048	0.423	0.014	0
Cdk5	5.26822e-265	0.610285	0.548	0.169	1.63594e-260
Fhl1	0	0.609518	0.482	0.081	0
Isyna1	1.21347e-198	0.607686	0.695	0.315	3.7682e-194
Ivns1abp	8.34194e-242	0.607483	0.629	0.284	2.59042e-237
Serpine2	2.50628e-233	0.606294	0.551	0.171	7.78276e-229
Gca	0	0.604662	0.453	0.063	0
Tdrp	0	0.604627	0.403	0.022	0
Bmp2k	2.67636e-248	0.603805	0.491	0.121	8.31091e-244
Gata4	1.01696e-241	0.602865	0.63	0.221	3.15798e-237
Kansl3	3.53434e-242	0.602511	0.614	0.262	1.09752e-237
Nt5c3b	2.60654e-241	0.60248	0.637	0.265	8.09408e-237
Tiam1	0	0.60152	0.438	0.049	0
Susd3	1.98449e-197	0.601257	0.646	0.266	6.16243e-193
Rgs2	1.75667e-246	0.601078	0.528	0.139	5.45499e-242
Gpr37	0	0.598827	0.415	0.008	0
Nudt19	8.41711e-226	0.597319	0.646	0.316	2.61377e-221
Pkm	7.76495e-210	0.596372	0.825	0.543	2.41125e-205
Evl	3.42122e-242	0.594965	0.712	0.373	1.06239e-237
Man2a2	5.78025e-232	0.591423	0.581	0.192	1.79494e-227
Cystm1	5.70395e-308	0.591302	0.463	0.09	1.77125e-303
Ncoa2	1.33564e-261	0.589342	0.542	0.168	4.14757e-257
Hmgn5	4.8892e-208	0.585672	0.55	0.186	1.51824e-203
Tnik	3.18142e-273	0.585526	0.498	0.101	9.87925e-269
Tspyl2	3.07831e-279	0.585156	0.509	0.11	9.55907e-275
Jsrp1	9.83673e-300	0.585071	0.428	0.067	3.0546e-295
Srek1ip1	5.31202e-215	0.584718	0.643	0.253	1.64954e-210
Slc7a1	8.43513e-261	0.584046	0.535	0.166	2.61936e-256
Slc45a4	8.77151e-256	0.583497	0.477	0.132	2.72382e-251
Aldh1a1	1.27473e-240	0.582475	0.826	0.41	3.95841e-236
Fryl	5.68696e-293	0.582112	0.464	0.085	1.76597e-288
Cdv3	3.67263e-249	0.581696	0.806	0.576	1.14046e-244
Scara5	0	0.58165	0.412	0.014	0
Man2a1	6.15149e-250	0.580213	0.513	0.143	1.91022e-245
Map3k21	0	0.57902	0.407	0.006	0
Trim7	0	0.578843	0.39	0.014	0
Tapbp	9.57368e-225	0.577542	0.588	0.206	2.97292e-220
Slf2	1.13879e-237	0.576839	0.57	0.239	3.5363e-233
Mier3	3.44202e-239	0.576386	0.504	0.15	1.06885e-234
Dusp15	0	0.574928	0.381	0.011	0
Axl	8.80761e-204	0.574277	0.704	0.338	2.73503e-199
Flrt1	0	0.574223	0.407	0.04	0
Etl4	7.98787e-241	0.573431	0.566	0.156	2.48047e-236
Tuba1b	8.76496e-209	0.573341	0.953	0.782	2.72178e-204
Fam160b2	1.50536e-226	0.573041	0.553	0.191	4.67459e-222
Ptprf	2.39384e-211	0.572928	0.601	0.274	7.43358e-207
Scrn2	5.82997462092671e-322	0.572547	0.431	0.057	1.81038201903637e-317
Ninl	1.46561e-298	0.572318	0.489	0.123	4.55115e-294
Pard6b	0	0.571837	0.427	0.045	0
Zmym3	1.98338e-250	0.571374	0.541	0.189	6.15899e-246
Rnf34	1.95201e-222	0.571325	0.554	0.216	6.06159e-218
Haus7	3.52765e-229	0.567467	0.517	0.164	1.09544e-224
Wnk3	0	0.567227	0.409	0.027	0
Ddit4	8.11932e-262	0.565736	0.518	0.114	2.52129e-257
Bri3	1.25666e-288	0.564738	0.938	0.791	3.90232e-284
Foxp4	0	0.564329	0.445	0.053	0
Hnrnph1	1.71049e-244	0.564222	0.787	0.528	5.31158e-240
Pak3	1.11327e-255	0.563692	0.478	0.098	3.45704e-251
Adgrl2	2.07568e-297	0.562924	0.447	0.066	6.44562e-293
Wwtr1	1.51199e-251	0.562474	0.513	0.125	4.69518e-247
Ap3s1	1.54063e-216	0.561995	0.797	0.524	4.78412e-212
Tmem29	6.00619e-214	0.561379	0.565	0.233	1.8651e-209
Mef2a	1.85406e-200	0.559439	0.633	0.292	5.75741e-196
Map3k1	9.83042e-244	0.555627	0.5	0.152	3.05264e-239
Ube2e3	3.57106e-261	0.554423	0.908	0.696	1.10892e-256
Pla2g5	0	0.553448	0.382	0.016	0
Hadh	3.54985e-176	0.553272	0.699	0.36	1.10234e-171
Bex3	1.15497e-230	0.553107	0.937	0.772	3.58654e-226
Nav2	1.06741e-221	0.552138	0.51	0.175	3.31462e-217
Dock7	4.10719e-215	0.551317	0.559	0.228	1.2754e-210
Eno1	7.21249e-191	0.55026	0.617	0.292	2.23969e-186
Impa1	2.93576e-246	0.549822	0.507	0.131	9.11642e-242
Phf8	2.01244e-275	0.549534	0.465	0.103	6.24923e-271
Trim26	1.53626e-203	0.549465	0.608	0.295	4.77054e-199
Trim47	5.13222e-238	0.54901	0.477	0.107	1.59371e-233
Arhgdig	3.93407e-199	0.547586	0.483	0.17	1.22165e-194
Ccnd2	2.17244e-150	0.546268	0.832	0.577	6.74609e-146
Plce1	0	0.54471	0.399	0.015	0
Creb5	2.1978e-178	0.544549	0.46	0.128	6.82483e-174
Ubn2	6.67662e-207	0.544404	0.693	0.393	2.07329e-202
Gng12	7.50394e-191	0.544344	0.733	0.424	2.3302e-186
H3f3b	0	0.544111	0.999	0.998	0
Zfp395	8.86733e-226	0.543327	0.549	0.172	2.75357e-221
1700017B05Rik	5.09402e-263	0.543102	0.453	0.09	1.58185e-258
Creb3	2.0888e-208	0.542084	0.452	0.119	6.48636e-204
Wnk1	1.82871e-213	0.542031	0.744	0.495	5.67869e-209
Zfp275	1.69981e-233	0.540992	0.476	0.118	5.27842e-229
Tmem35a	2.12401e-268	0.53877	0.467	0.082	6.59568e-264
Cox5a	1.17218e-197	0.538303	0.916	0.703	3.63998e-193
Plp1	2.19089e-275	0.53714	0.384	0.048	6.80337e-271
Slc16a3	1.51937e-249	0.53567	0.413	0.067	4.71809e-245
Srsf10	4.10723e-206	0.53549	0.857	0.591	1.27542e-201
Serpinb6a	4.28477e-159	0.531361	0.793	0.503	1.33055e-154
Jade3	5.84158e-280	0.53008	0.433	0.094	1.81399e-275
Helz	3.62899e-195	0.529851	0.539	0.192	1.12691e-190
Slc25a1	3.67813e-221	0.529594	0.495	0.155	1.14217e-216
Tbca	9.16344e-277	0.528804	0.955	0.854	2.84552e-272
Usp53	9.84936e-215	0.527293	0.454	0.136	3.05852e-210
Capn6	0	0.526786	0.365	0.01	0
Mid1ip1	3.12333e-149	0.525468	0.572	0.258	9.69888e-145
Birc2	1.66655e-201	0.525352	0.546	0.213	5.17514e-197
Eif4g2	3.43428e-251	0.525314	0.911	0.747	1.06645e-246
Rnf121	8.96705e-188	0.523861	0.499	0.199	2.78454e-183
Rara	3.78564e-184	0.523646	0.537	0.213	1.17555e-179
Foxn3	5.82422e-191	0.523639	0.776	0.54	1.80859e-186
Son	1.03562e-264	0.523369	0.932	0.813	3.21591e-260
Pgp	1.0098e-158	0.523248	0.723	0.422	3.13573e-154
Ly6e	7.56514e-180	0.52264	0.817	0.485	2.3492e-175
Bnip2	8.87687e-185	0.521118	0.614	0.315	2.75653e-180
Jund	8.40065e-228	0.520404	0.976	0.9	2.60865e-223
Ctnnd1	3.33666e-202	0.520116	0.516	0.185	1.03613e-197
Slc1a6	0	0.519779	0.368	0.022	0
Tsc22d1	8.50448e-237	0.517881	0.981	0.832	2.6409e-232
Itpkb	2.46424e-238	0.517351	0.466	0.097	7.65221e-234
Atp5c1	1.95672e-219	0.516787	0.927	0.823	6.0762e-215
Serpina5	0	0.516665	0.359	0.026	1.25659e-304
Slc4a2	3.5527e-230	0.514795	0.449	0.11	1.10322e-225
Sfxn3	4.851e-214	0.514398	0.472	0.117	1.50638e-209
Ttyh2	3.90673e-254	0.513963	0.38	0.058	1.21316e-249
Map7	0	0.512461	0.396	0.043	0
Top1	1.31726e-200	0.511543	0.876	0.67	4.0905e-196
Bbx	2.79858e-158	0.511449	0.631	0.324	8.69042e-154
Ywhaz	2.84299e-210	0.510967	0.812	0.589	8.82835e-206
Psma7	5.50309e-172	0.509387	0.934	0.78	1.70888e-167
Plekhj1	3.93115e-184	0.509322	0.824	0.559	1.22074e-179
Irf2bpl	6.87396e-175	0.509107	0.546	0.235	2.13457e-170
Ajuba	3.07267e-234	0.509079	0.406	0.089	9.54156e-230
Ssh1	1.31942e-242	0.508984	0.421	0.088	4.09721e-238
mt-Nd1	0	0.508582	1	0.998	0
Zfp644	3.62609e-183	0.508164	0.708	0.453	1.12601e-178
Slc39a6	7.25586e-198	0.507433	0.49	0.171	2.25316e-193
Ildr2	0	0.507376	0.365	0.024	0
Mrps6	3.93805e-171	0.506736	0.545	0.246	1.22288e-166
Carmil1	1.30113e-209	0.505111	0.489	0.13	4.04039e-205
Sytl4	0	0.505016	0.384	0.027	0
Nrd1	7.98777e-170	0.504045	0.524	0.224	2.48044e-165
Ppm1l	6.69355e-296	0.503741	0.384	0.047	2.07855e-291
Thoc2	3.55936e-171	0.503715	0.699	0.401	1.10529e-166
Fam3c	6.26235e-180	0.503204	0.535	0.203	1.94465e-175
Neo1	8.42987e-196	0.502763	0.486	0.168	2.61773e-191
2410002F23Rik	3.6532e-164	0.502423	0.583	0.29	1.13443e-159
Dctn1	4.43536e-194	0.501855	0.546	0.237	1.37731e-189
Obsl1	9.47504e-186	0.498489	0.505	0.164	2.94228e-181
Laptm4b	4.88495e-195	0.497761	0.471	0.142	1.51692e-190
Evi5	1.32115e-165	0.496131	0.634	0.33	4.10256e-161
Prdx3	6.45729e-152	0.495954	0.621	0.305	2.00518e-147
Mboat2	1.55045e-233	0.495804	0.446	0.115	4.81462e-229
Mycn	3.12981e-216	0.49489	0.416	0.112	9.719e-212
Tuba1c	2.8911e-170	0.494832	0.453	0.137	8.97774e-166
Stk24	5.11905e-160	0.493546	0.592	0.297	1.58962e-155
Calm1	7.91674e-173	0.492121	0.934	0.772	2.45839e-168
Lpl	1.66055e-290	0.492012	0.581	0.138	5.15649e-286
Cnot7	1.87613e-164	0.491401	0.63	0.326	5.82594e-160
Pik3c2a	2.463e-175	0.490945	0.513	0.216	7.64836e-171
Papola	1.26425e-171	0.489253	0.808	0.543	3.92587e-167
Fam49b	1.1504e-166	0.489184	0.644	0.285	3.57234e-162
N4bp2l1	6.4501e-275	0.489182	0.362	0.04	2.00295e-270
Cyb5r1	9.4914e-181	0.489011	0.499	0.19	2.94736e-176
Agtrap	1.84492e-204	0.488476	0.44	0.113	5.72903e-200
Ifngr2	3.87965e-149	0.488164	0.728	0.414	1.20475e-144
2019-09-09	1.32368e-172	0.487943	0.493	0.162	4.11043e-168
Higd1a	2.97686e-154	0.486357	0.843	0.545	9.24406e-150
Thra	1.57481e-181	0.483359	0.913	0.665	4.89027e-177
Pigyl	1.23211e-153	0.482233	0.684	0.41	3.82607e-149
Myo10	6.75059e-181	0.481991	0.496	0.178	2.09626e-176
Nudc	9.7155e-154	0.481786	0.853	0.576	3.01695e-149
Phf20l1	3.88127e-158	0.481759	0.611	0.316	1.20525e-153
Mapk9	1.23961e-199	0.480888	0.47	0.137	3.84935e-195
Ywhah	2.60014e-173	0.480723	0.874	0.626	8.07421e-169
mt-Co3	0	0.480016	1	0.999	0
Hnrnpab	1.14836e-168	0.479976	0.864	0.618	3.56599e-164
Gm34006	3.6066792146411e-322	0.479848	0.34	0.02	1.1199820965225e-317
Brk1	2.80475e-215	0.47918	0.928	0.777	8.70958e-211
Oaz1	0	0.478867	0.999	0.996	0
Tmcc3	6.60513e-218	0.478503	0.4	0.089	2.05109e-213
Ifi27	9.16333e-131	0.478352	0.736	0.458	2.84549e-126
Stk39	4.23665e-213	0.478204	0.415	0.101	1.31561e-208
Serpina3a	6.36274e-258	0.478084	0.283	0.016	1.97582e-253
Sgk3	3.21554e-189	0.477342	0.437	0.134	9.9852e-185
Csdc2	3.04036e-210	0.476726	0.428	0.09	9.44123e-206
Hsp90b1	7.93739e-133	0.475329	0.762	0.562	2.4648e-128
Sh3d19	1.92595e-206	0.47466	0.435	0.104	5.98065e-202
Arpp19	4.60336e-173	0.474582	0.922	0.708	1.42948e-168
Tle4	1.68746e-181	0.474505	0.471	0.168	5.24005e-177
Myo7a	1.56675e-283	0.474441	0.365	0.047	4.86524e-279
Amfr	1.34814e-166	0.474129	0.54	0.222	4.18637e-162
Ppm1a	3.81544e-160	0.472463	0.641	0.349	1.18481e-155
Wasf1	4.69405e-188	0.471511	0.45	0.154	1.45764e-183
Dlgap4	2.54405e-148	0.47104	0.598	0.302	7.90003e-144
Phf13	5.66099e-148	0.47088	0.623	0.296	1.75791e-143
Fabp5	9.39643e-117	0.470514	0.491	0.22	2.91787e-112
Ubqln2	1.61659e-176	0.470183	0.475	0.155	5.02001e-172
Fam126a	8.18219e-162	0.469937	0.489	0.172	2.54082e-157
Diaph2	6.43911e-219	0.468102	0.401	0.077	1.99954e-214
Mlec	9.53011e-159	0.467733	0.693	0.452	2.95938e-154
Dcbld2	3.65053e-211	0.46698	0.41	0.084	1.1336e-206
Capns1	1.22166e-136	0.466484	0.829	0.575	3.79363e-132
Rnf187	3.99189e-163	0.466143	0.822	0.628	1.2396e-158
Rnf213	8.87758e-277	0.465704	0.371	0.04	2.75675e-272
Tox	9.18383e-303	0.465504	0.34	0.022	2.85186e-298
Tomm20	1.90177e-211	0.464588	0.955	0.82	5.90555e-207
Zcrb1	2.87168e-150	0.46449	0.811	0.542	8.91744e-146
Fstl3	1.25581e-143	0.464423	0.252	0.045	3.89968e-139
Appbp2	5.02783e-154	0.464369	0.588	0.325	1.56129e-149
Epb41l3	4.498e-200	0.464071	0.403	0.116	1.39676e-195
Jakmip1	2.69524e-295	0.46295	0.324	0.024	8.36954e-291
Cyr61	2.68184e-96	0.46283	0.563	0.285	8.3279e-92
Rab7b	3.66805e-215	0.462598	0.409	0.078	1.13904e-210
Spin1	5.13033e-151	0.462415	0.687	0.419	1.59312e-146
Gtf2a2	8.4392e-140	0.461805	0.709	0.456	2.62062e-135
Fam60a	1.61792e-168	0.461497	0.465	0.172	5.02414e-164
Selenot	1.09801e-146	0.460986	0.63	0.345	3.40967e-142
mt-Co2	2.69299e-264	0.460678	0.997	0.992	8.36254e-260
Igsf9b	4.05201e-280	0.460615	0.334	0.04	1.25827e-275
2019-09-06	2.45318e-222	0.459634	0.356	0.055	7.61785e-218
Eppin	2.42525e-242	0.459393	0.276	0.024	7.53113e-238
Zmat1	8.02331e-211	0.458799	0.405	0.087	2.49148e-206
Hnrnpu	6.87357e-177	0.458308	0.876	0.695	2.13445e-172
Rnf144a	8.46024e-192	0.458186	0.443	0.113	2.62716e-187
Slc25a30	2.48419e-231	0.457856	0.379	0.07	7.71417e-227
Foxo3	1.87485e-155	0.45766	0.468	0.188	5.82196e-151
Padi2	0	0.457261	0.321	0.007	0
Timp3	9.34332e-181	0.456311	0.594	0.22	2.90138e-176
Rab11a	4.6783e-145	0.45563	0.789	0.56	1.45275e-140
Slc24a5	2.4092e-105	0.455429	0.407	0.165	7.48129e-101
Gadd45gip1	8.71387e-137	0.455302	0.774	0.552	2.70592e-132
Gm45889	0	0.455148	0.31	0.003	0
Fubp1	4.77814e-144	0.455029	0.784	0.53	1.48376e-139
Elf2	3.92594e-144	0.454916	0.593	0.312	1.21912e-139
Fus	2.77997e-234	0.454434	0.969	0.921	8.63263e-230
Rif1	9.06751e-151	0.45427	0.539	0.246	2.81573e-146
Tmem206	1.23802e-216	0.453183	0.376	0.073	3.84444e-212
Mapkapk2	1.02686e-157	0.452568	0.514	0.219	3.1887e-153
Ptprd	3.90141e-156	0.451479	0.451	0.142	1.2115e-151
Pkd2	1.17206e-124	0.451003	0.579	0.285	3.6396e-120
Gprasp2	1.30482e-202	0.450353	0.391	0.076	4.05185e-198
Nuak2	3.84951e-249	0.448933	0.359	0.043	1.19539e-244
Pgap2	4.25448e-126	0.448207	0.619	0.336	1.32114e-121
Epas1	5.57321e-199	0.447866	0.394	0.078	1.73065e-194
Nxnl2	4.87303e-263	0.447544	0.333	0.029	1.51322e-258
Adam10	1.35415e-148	0.446824	0.509	0.214	4.20505e-144
Cdk2ap1	5.77986e-139	0.446556	0.653	0.42	1.79482e-134
Dhx32	7.03505e-177	0.446415	0.436	0.151	2.1846e-172
Slc31a1	6.21456e-151	0.445374	0.478	0.184	1.92981e-146
Gnb1	2.72062e-140	0.444195	0.871	0.689	8.44834e-136
Kdm5b	4.27693e-116	0.442941	0.614	0.342	1.32811e-111
Plppr4	0	0.442806	0.31	0.003	0
Hnrnpa2b1	1.23837e-182	0.44223	0.925	0.805	3.8455e-178
Epb41l2	9.10843e-129	0.441915	0.678	0.431	2.82844e-124
Slc30a2	9.97655e-211	0.439872	0.345	0.06	3.09802e-206
Tnks2	3.26544e-136	0.439464	0.612	0.363	1.01402e-131
Sema7a	5.12983e-306	0.439113	0.319	0.017	1.59297e-301
Hebp2	1.76965e-250	0.43888	0.342	0.035	5.49529e-246
Amotl2	1.9879e-170	0.438444	0.415	0.109	6.17304e-166
Arid5b	5.11949e-133	0.438322	0.512	0.206	1.58975e-128
Grem2	3.33185025848545e-317	0.438293	0.308	0.011	1.03463946076749e-312
Cbfa2t3	3.16215e-176	0.438271	0.384	0.091	9.81943e-172
Adrm1	7.22387e-114	0.437403	0.596	0.342	2.24323e-109
Myo18a	9.33408e-171	0.437326	0.412	0.112	2.89851e-166
Orai1	5.73866e-166	0.437195	0.412	0.114	1.78203e-161
Atp9b	1.72458e-197	0.437032	0.376	0.079	5.35534e-193
Clcn3	2.20045e-163	0.436989	0.449	0.159	6.83305e-159
Ptgr1	1.13712e-166	0.436352	0.324	0.068	3.5311e-162
Vapb	4.14528e-129	0.436335	0.657	0.424	1.28723e-124
Trmt1l	7.83967e-157	0.436293	0.434	0.14	2.43445e-152
Ankra2	1.64491e-132	0.435729	0.507	0.218	5.10794e-128
Med19	7.40037e-133	0.435283	0.515	0.245	2.29804e-128
Sms	8.17216e-127	0.435271	0.524	0.255	2.5377e-122
St3gal2	9.81386e-154	0.435113	0.451	0.157	3.0475e-149
Mmp23	3.82977e-184	0.433629	0.34	0.059	1.18926e-179
Golph3	1.79481e-131	0.433107	0.621	0.376	5.57342e-127
Trak1	2.22409e-185	0.432909	0.388	0.087	6.90647e-181
Nrip1	3.19328e-135	0.432687	0.486	0.185	9.91609e-131
Cdh2	7.93947e-257	0.432569	0.341	0.042	2.46544e-252
Jam3	9.21793e-132	0.431691	0.474	0.202	2.86245e-127
Gprasp1	1.00192e-155	0.431688	0.446	0.155	3.11125e-151
Lrrc8d	9.84315e-216	0.43167	0.368	0.084	3.05659e-211
Clic1	7.91606e-111	0.43166	0.827	0.594	2.45818e-106
Tspan5	3.97031e-147	0.431606	0.43	0.149	1.2329e-142
Ninj1	2.26761e-127	0.431298	0.635	0.339	7.04161e-123
Bex1	7.71616e-132	0.431016	0.423	0.168	2.3961e-127
Fam84a	3.60779e-274	0.43087	0.3	0.017	1.12033e-269
Arpc1a	6.0056e-142	0.430603	0.893	0.747	1.86492e-137
Abhd17a	2.46186e-142	0.429776	0.759	0.565	7.64481e-138
P3h4	5.4587e-138	0.429641	0.451	0.158	1.69509e-133
Fzd3	2.04125e-162	0.429536	0.442	0.169	6.33869e-158
mt-Co1	1.07684e-281	0.429106	0.999	0.999	3.34392e-277
Scrn1	2.3834e-299	0.427934	0.331	0.02	7.40118e-295
Atp6v1f	5.01918e-129	0.427706	0.847	0.62	1.55861e-124
Gart	1.95158e-139	0.427365	0.467	0.207	6.06024e-135
Nhsl1	1.40735e-274	0.427059	0.321	0.026	4.37025e-270
mt-Atp6	1.96527e-270	0.42674	0.999	0.998	6.10276e-266
Rhobtb3	5.26262e-147	0.42595	0.44	0.155	1.6342e-142
Psmd7	1.02978e-115	0.42565	0.743	0.537	3.19778e-111
Tulp3	1.26185e-109	0.425598	0.405	0.164	3.91842e-105
Rbm39	1.10665e-223	0.423898	0.981	0.954	3.43649e-219
Ywhaq	1.26379e-143	0.423304	0.899	0.744	3.92445e-139
1110008F13Rik	9.44364e-128	0.423213	0.751	0.534	2.93253e-123
Casp6	7.40031e-180	0.423081	0.361	0.077	2.29802e-175
Dync1i1	1.91887e-236	0.42273	0.319	0.032	5.95868e-232
Dmrtc1a	1.08655e-227	0.42249	0.263	0.017	3.37405e-223
Rbbp4	3.03888e-121	0.422109	0.66	0.42	9.43665e-117
H2afz	4.08271e-115	0.421928	0.966	0.851	1.2678e-110
Zfp704	4.53778e-134	0.420746	0.431	0.16	1.40912e-129
Irf2bp2	1.4253e-126	0.420611	0.496	0.221	4.42599e-122
2019-09-11	1.12196e-109	0.419788	0.66	0.398	3.48403e-105
Rnpepl1	8.38491e-138	0.41904	0.478	0.176	2.60377e-133
Rfwd3	2.73994e-138	0.418384	0.473	0.217	8.50835e-134
Cd2ap	1.1165e-118	0.418189	0.603	0.368	3.46705e-114
Mgst3	1.05005e-126	0.417448	0.43	0.151	3.26072e-122
Rsrp1	6.97264e-130	0.417303	0.87	0.706	2.16521e-125
Cyb5a	2.05131e-107	0.417025	0.771	0.527	6.36992e-103
Nrbp2	4.78461e-116	0.416481	0.529	0.243	1.48576e-111
Hdhd2	1.15552e-131	0.416158	0.441	0.175	3.58825e-127
Gm14569	1.6254759748177e-321	0.415447	0.291	0.007	5.04759054460141e-317
Dennd5a	8.13125e-127	0.415159	0.483	0.223	2.525e-122
Tshz1	1.39871e-132	0.415064	0.515	0.206	4.34341e-128
Ctnnb1	6.74516e-134	0.415053	0.697	0.511	2.09457e-129
Arid1a	3.99655e-125	0.414686	0.607	0.372	1.24105e-120
Pdgfa	6.40451e-104	0.413897	0.407	0.181	1.98879e-99
Zfp266	3.94428e-110	0.413744	0.603	0.358	1.22482e-105
Gm26917	1.29802e-76	0.4136	0.364	0.177	4.03074e-72
Usp22	1.06037e-127	0.413246	0.519	0.261	3.29277e-123
Carnmt1	9.28691e-113	0.412917	0.536	0.279	2.88387e-108
Eps15	1.26939e-114	0.412245	0.545	0.29	3.94184e-110
Cdk16	1.21376e-122	0.412243	0.722	0.507	3.76908e-118
Mafa	1.17293e-293	0.411669	0.294	0.017	3.64231e-289
Pxn	5.76801e-157	0.411449	0.396	0.127	1.79114e-152
Zfand6	1.79499e-111	0.41133	0.712	0.484	5.57399e-107
Zfp787	3.26682e-127	0.411153	0.547	0.284	1.01445e-122
Ntf5	2.35358e-207	0.411087	0.328	0.046	7.30858e-203
Mxra7	9.89541e-115	0.410771	0.476	0.22	3.07282e-110
Arpc2	1.04356e-132	0.410747	0.869	0.69	3.24055e-128
Rad21	6.53896e-94	0.410074	0.635	0.397	2.03054e-89
Ddah1	3.23333e-119	0.409499	0.417	0.165	1.00405e-114
Smg6	2.80119e-120	0.40939	0.477	0.228	8.69854e-116
Tmem64	2.99078e-140	0.409224	0.435	0.178	9.28728e-136
Nab1	5.92105e-110	0.408831	0.61	0.356	1.83866e-105
Colgalt1	6.66806e-112	0.407937	0.564	0.32	2.07063e-107
Rmnd5b	3.56312e-134	0.407676	0.418	0.156	1.10645e-129
Actn4	6.07003e-109	0.407548	0.605	0.346	1.88493e-104
Fam102a	2.68978e-153	0.407094	0.383	0.11	8.35258e-149
Secisbp2l	5.78753e-146	0.407016	0.421	0.141	1.7972e-141
Rdx	6.22408e-139	0.406899	0.859	0.727	1.93276e-134
Fasn	1.03826e-120	0.406424	0.479	0.238	3.22411e-116
Ier3ip1	1.77897e-120	0.406189	0.866	0.698	5.52425e-116
Flvcr2	3.77461e-272	0.405053	0.311	0.02	1.17213e-267
Cabp1	5.41423e-290	0.40467	0.28	0.01	1.68128e-285
Ralb	1.94009e-112	0.403752	0.498	0.22	6.02457e-108
Ncoa7	1.40715e-123	0.403406	0.504	0.209	4.36963e-119
Rab20	3.00384e-205	0.403218	0.322	0.043	9.32783e-201
Naa35	4.27749e-111	0.403199	0.519	0.274	1.32829e-106
Pappa	1.95443e-255	0.402432	0.293	0.019	6.06909e-251
Minpp1	2.6115e-119	0.401783	0.504	0.256	8.10949e-115
Ocln	1.73698e-286	0.401514	0.3	0.017	5.39385e-282
Pnrc1	4.77901e-103	0.400475	0.725	0.517	1.48403e-98
Ptpn1	9.48008e-121	0.40021	0.484	0.231	2.94385e-116
Lamtor5	3.13697e-110	0.400134	0.727	0.51	9.74123e-106
Nfatc2ip	2.47495e-142	0.399174	0.349	0.122	7.68547e-138
Sidt2	8.87606e-140	0.399065	0.4	0.131	2.75628e-135
Ubr5	5.45114e-116	0.398952	0.475	0.24	1.69274e-111
Trim32	4.55436e-146	0.398377	0.393	0.12	1.41427e-141
Vsig10	3.39804e-108	0.398219	0.565	0.279	1.05519e-103
Pkn1	7.91497e-131	0.3973	0.433	0.168	2.45784e-126
Tmem123	5.99202e-106	0.397234	0.546	0.3	1.8607e-101
Bod1l	2.66714e-106	0.396891	0.536	0.264	8.28227e-102
Vdac2	9.23448e-105	0.396764	0.7	0.499	2.86758e-100
Ctnna2	0	0.39672	0.294	0.011	4.50689e-304
Cdh23	0	0.396284	0.292	0.006	0
Hnrnpa3	5.48721e-111	0.395781	0.8	0.623	1.70394e-106
Mlxipl	2.93875e-246	0.395752	0.294	0.03	9.12571e-242
Psat1	3.09749e-111	0.394893	0.491	0.254	9.61864e-107
mt-Nd4	8.46835e-226	0.394792	0.997	0.994	2.62968e-221
Plec	2.18029e-117	0.39395	0.507	0.231	6.77044e-113
Serinc5	2.33706e-144	0.393456	0.375	0.112	7.25728e-140
Clcn2	1.21826e-193	0.39297	0.329	0.058	3.78306e-189
Slc11a2	2.64046e-158	0.392954	0.367	0.102	8.19942e-154
Ppp4r1	2.73582e-147	0.392414	0.399	0.136	8.49555e-143
Med9	1.07536e-106	0.392236	0.6	0.368	3.33932e-102
Lyrm2	1.18952e-106	0.392193	0.486	0.236	3.69381e-102
Suds3	6.97505e-105	0.391683	0.658	0.432	2.16596e-100
Atp11b	2.75495e-117	0.39164	0.426	0.191	8.55494e-113
Wasf2	4.85688e-102	0.391401	0.692	0.461	1.50821e-97
Bola3	8.92015e-100	0.391174	0.641	0.389	2.76998e-95
Slco3a1	1.62713e-230	0.39049	0.312	0.031	5.05273e-226
Aes	3.10659e-136	0.38985	0.944	0.851	9.64689e-132
Zc3hav1	8.32508e-144	0.389496	0.365	0.096	2.58519e-139
1500011K16Rik	3.63563e-102	0.389488	0.544	0.285	1.12897e-97
Fxyd6	3.95597e-154	0.388883	0.946	0.692	1.22845e-149
Akirin1	2.30202e-103	0.38857	0.554	0.299	7.14848e-99
Zbtb7a	5.72172e-99	0.388263	0.61	0.35	1.77677e-94
Abcc1	5.60401e-166	0.388178	0.342	0.089	1.74021e-161
Insig2	8.2239e-108	0.388082	0.492	0.254	2.55377e-103
Ptov1	1.43982e-128	0.387422	0.927	0.814	4.47107e-124
Vasn	1.52289e-183	0.386907	0.327	0.054	4.72902e-179
Zfand5	1.9308e-103	0.386811	0.703	0.485	5.99571e-99
Mtpn	3.80985e-116	0.386609	0.808	0.663	1.18307e-111
Rorc	2.40418e-252	0.385885	0.269	0.017	7.46569e-248
Daxx	2.7358e-126	0.385106	0.4	0.15	8.49548e-122
Vps37a	2.53266e-130	0.385058	0.405	0.162	7.86466e-126
Nudt3	2.64273e-110	0.385052	0.508	0.273	8.20646e-106
Dab2ip	1.61575e-123	0.384728	0.435	0.161	5.01739e-119
Strip2	4.99701e-286	0.384691	0.293	0.013	1.55172e-281
Itm2c	6.45639e-86	0.383863	0.675	0.452	2.0049e-81
Neat1	7.21169e-167	0.382746	0.3	0.049	2.23944e-162
Ndufb4	6.66228e-105	0.382728	0.825	0.666	2.06884e-100
Ncor2	1.03753e-108	0.382041	0.526	0.288	3.22183e-104
Enpp2	2.00952e-278	0.381883	0.286	0.012	6.24016e-274
Zdhhc16	3.96289e-105	0.381494	0.475	0.244	1.2306e-100
Bricd5	2.25566e-262	0.380929	0.254	0.009	7.00451e-258
Spire2	3.76278e-246	0.380845	0.282	0.024	1.16846e-241
Mif4gd	1.32691e-93	0.380634	0.478	0.269	4.12046e-89
Msi2	6.27241e-102	0.380456	0.509	0.275	1.94777e-97
Rlim	6.81798e-98	0.378632	0.508	0.277	2.11719e-93
Arf5	1.11658e-137	0.378534	0.932	0.844	3.46731e-133
Immp1l	5.86771e-97	0.378343	0.648	0.417	1.8221e-92
Fbxo34	2.2388e-140	0.378246	0.358	0.116	6.95213e-136
BC034090	7.02193e-185	0.377112	0.328	0.053	2.18052e-180
Scamp1	3.28053e-153	0.376269	0.356	0.087	1.0187e-148
Wasl	4.62072e-97	0.376215	0.584	0.366	1.43487e-92
Sptan1	6.74506e-98	0.375797	0.549	0.345	2.09454e-93
Tubb5	1.09274e-109	0.375316	0.972	0.911	3.39329e-105
Pard6g	2.89795e-145	0.375208	0.341	0.082	8.99901e-141
Fam110b	3.65351e-135	0.375112	0.349	0.097	1.13452e-130
Yap1	3.19907e-114	0.374681	0.466	0.219	9.93408e-110
Synm	4.18458e-172	0.374029	0.303	0.052	1.29944e-167
Nabp1	1.54754e-122	0.373825	0.375	0.141	4.80557e-118
Pak6	2.54583e-282	0.373442	0.28	0.011	7.90555e-278
Celf2	6.77707e-108	0.373129	0.833	0.681	2.10448e-103
Usp37	4.98507e-114	0.372806	0.403	0.173	1.54801e-109
Cdc42bpb	4.3035e-134	0.372164	0.367	0.12	1.33636e-129
Sox12	2.32883e-119	0.372038	0.41	0.165	7.23172e-115
Ywhag	1.00976e-98	0.371714	0.558	0.343	3.13562e-94
Naa15	1.51083e-96	0.371387	0.653	0.426	4.6916e-92
Mum1l1	5.74441e-85	0.371128	0.439	0.227	1.78381e-80
Fam214a	1.29499e-127	0.370701	0.389	0.141	4.02133e-123
Crim1	5.39391e-123	0.370008	0.358	0.115	1.67497e-118
Cnot6	2.15249e-90	0.36984	0.579	0.359	6.68414e-86
Tax1bp1	1.62663e-92	0.36977	0.599	0.377	5.05116e-88
Usp32	1.43509e-142	0.369573	0.363	0.114	4.45639e-138
Ubtf	6.45086e-94	0.368955	0.709	0.533	2.00319e-89
Rp9	1.12493e-114	0.368531	0.839	0.687	3.49325e-110
Osbpl11	4.0818e-118	0.368322	0.4	0.16	1.26752e-113
Miip	1.97303e-105	0.367645	0.391	0.156	6.12685e-101
Spp1	2.90569e-209	0.367312	0.271	0.023	9.02305e-205
Furin	1.10804e-106	0.366875	0.414	0.162	3.44078e-102
Usp46	4.39031e-135	0.366785	0.419	0.133	1.36332e-130
Prrc2c	5.86714e-90	0.366438	0.776	0.582	1.82192e-85
Nt5e	1.14285e-289	0.366356	0.262	0.006	3.54889e-285
Trim12a	6.79546e-156	0.366319	0.324	0.065	2.1102e-151
Trim59	1.9752e-85	0.36501	0.424	0.204	6.13358e-81
Wdr82	1.68062e-97	0.364815	0.473	0.251	5.21883e-93
1700030K09Rik	3.02176e-159	0.364053	0.286	0.049	9.38346e-155
Ndufc1	6.87975e-107	0.3638	0.894	0.755	2.13637e-102
Pip5k1b	2.66482e-217	0.363564	0.28	0.025	8.27508e-213
Nfe2l2	2.57456e-91	0.363479	0.499	0.274	7.99479e-87
Pex2	2.19983e-102	0.36329	0.439	0.182	6.83113e-98
Gm14226	2.00827e-277	0.363248	0.26	0.007	6.23629e-273
Inppl1	1.21368e-130	0.36202	0.368	0.112	3.76884e-126
Rap2b	7.23625e-104	0.361624	0.458	0.191	2.24707e-99
Zswim8	2.06813e-117	0.361513	0.4	0.145	6.42217e-113
Nmt2	5.07909e-182	0.360912	0.842	0.463	1.57721e-177
Fbxl19	7.59169e-125	0.360779	0.373	0.142	2.35745e-120
Fyn	2.69588e-86	0.360767	0.535	0.306	8.37152e-82
Mtfr1l	1.45424e-80	0.360586	0.647	0.474	4.51586e-76
Tnrc18	4.06348e-108	0.360573	0.419	0.17	1.26183e-103
Chd3	6.45816e-88	0.360288	0.68	0.501	2.00545e-83
Sntb2	1.19506e-91	0.36025	0.462	0.236	3.71102e-87
Schip1	5.00707e-277	0.360089	0.254	0.007	1.55485e-272
Arxes2	3.87e-92	0.35988	0.511	0.251	1.20175e-87
Mex3b	5.81195e-203	0.359814	0.298	0.035	1.80478e-198
Proser1	1.33658e-107	0.358891	0.43	0.171	4.15049e-103
Lpar2	2.55015e-232	0.358857	0.28	0.029	7.91898e-228
Kif1a	8.2112e-247	0.35875	0.28	0.017	2.54983e-242
Jade1	8.48865e-104	0.358612	0.44	0.209	2.63598e-99
Bnip3l	2.52551e-88	0.358569	0.806	0.6	7.84247e-84
Islr2	1.42546e-244	0.35856	0.261	0.013	4.42648e-240
Fgf13	4.19832e-164	0.358255	0.296	0.064	1.3037e-159
Upf3b	3.02739e-96	0.357925	0.475	0.217	9.40097e-92
Syngr1	4.68814e-133	0.357827	0.407	0.127	1.45581e-128
Fam234a	1.67222e-110	0.357419	0.411	0.164	5.19273e-106
Brpf3	1.42559e-166	0.356778	0.307	0.056	4.4269e-162
Klc2	1.69347e-125	0.356722	0.338	0.112	5.25873e-121
Adk	8.91199e-90	0.356189	0.474	0.258	2.76744e-85
Mxd1	2.46614e-191	0.355692	0.289	0.036	7.65809e-187
Pygb	1.47834e-120	0.355417	0.387	0.132	4.59068e-116
Cxadr	8.50548e-218	0.355268	0.279	0.029	2.64121e-213
Zfpm1	9.85892e-181	0.355072	0.285	0.046	3.06149e-176
Samd8	6.07607e-116	0.35499	0.377	0.144	1.8868e-111
Sugt1	3.27464e-87	0.354395	0.5	0.263	1.01687e-82
Pak2	9.88273e-90	0.353092	0.514	0.295	3.06888e-85
Prkar2b	4.32215e-93	0.352933	0.5	0.249	1.34216e-88
Prpf4b	4.81055e-81	0.352843	0.722	0.539	1.49382e-76
Uqcc3	7.48797e-90	0.352751	0.673	0.492	2.32524e-85
Bag1	5.55906e-98	0.352405	0.876	0.709	1.72626e-93
Ccnt2	1.6761e-86	0.352334	0.574	0.347	5.2048e-82
Rtf1	5.19746e-85	0.352007	0.767	0.593	1.61397e-80
Osbpl1a	1.20907e-111	0.350846	0.41	0.15	3.75452e-107
Rab3ip	6.73088e-112	0.350603	0.35	0.141	2.09014e-107
Cux1	1.30973e-88	0.3506	0.44	0.204	4.06712e-84
Htatsf1	2.39178e-75	0.350555	0.514	0.333	7.42718e-71
Sorbs2	5.04345e-161	0.350512	0.31	0.056	1.56614e-156
Pink1	6.0054e-83	0.350495	0.57	0.32	1.86486e-78
Pcmtd1	3.51572e-91	0.350428	0.486	0.246	1.09174e-86
Rwdd4a	2.80954e-102	0.35028	0.417	0.178	8.72447e-98
Hdac6	1.13804e-106	0.349555	0.387	0.159	3.53396e-102
Pum1	1.38638e-84	0.349046	0.647	0.457	4.30513e-80
Clock	1.18037e-94	0.34874	0.449	0.213	3.6654e-90
Hnrnpa1	4.72013e-132	0.348301	0.96	0.906	1.46574e-127
Hoxb9	4.53593e-209	0.348239	0.261	0.021	1.40854e-204
Ube2h	2.72222e-91	0.347867	0.468	0.241	8.45332e-87
Dcaf12	9.64623e-92	0.347683	0.44	0.215	2.99544e-87
Arglu1	3.21011e-95	0.347254	0.769	0.617	9.96836e-91
Impad1	5.05681e-86	0.346582	0.525	0.285	1.57029e-81
Plekhg1	7.5061e-145	0.345919	0.33	0.074	2.33087e-140
Pnkd	1.22433e-89	0.345693	0.643	0.472	3.80191e-85
Tor1aip1	3.58702e-82	0.345483	0.59	0.364	1.11388e-77
Myl12a	4.0202e-79	0.345171	0.848	0.745	1.24839e-74
Mrpl36	6.7765e-79	0.344903	0.535	0.335	2.10431e-74
Polr2l	1.75046e-86	0.344682	0.562	0.312	5.4357e-82
Hectd1	1.09061e-80	0.344449	0.542	0.325	3.38668e-76
Dnajc15	2.03783e-82	0.344325	0.601	0.36	6.32808e-78
Safb2	6.46566e-83	0.342962	0.503	0.31	2.00778e-78
Serp1	1.22331e-77	0.341852	0.751	0.564	3.79874e-73
Zfp251	3.61526e-100	0.341677	0.365	0.14	1.12265e-95
Mrpl34	2.7348e-78	0.341441	0.587	0.38	8.49237e-74
Suclg1	1.31437e-67	0.34095	0.526	0.363	4.08151e-63
Rab14	6.58035e-92	0.340528	0.822	0.678	2.04339e-87
Snx21	2.71215e-75	0.340485	0.558	0.322	8.42205e-71
Ubl3	1.76601e-80	0.339757	0.725	0.527	5.484e-76
Mllt6	1.45098e-129	0.339665	0.333	0.1	4.50574e-125
Cox7a1	3.67651e-115	0.339501	0.274	0.078	1.14167e-110
Manf	4.86314e-70	0.339342	0.751	0.603	1.51015e-65
Sh3bgr	1.00318e-179	0.339162	0.308	0.054	3.11517e-175
Myl6b	4.71003e-140	0.339133	0.304	0.071	1.46261e-135
Eid1	1.72387e-83	0.339	0.774	0.594	5.35315e-79
Vps37b	7.02053e-101	0.338934	0.37	0.147	2.18009e-96
Abat	2.70484e-117	0.338842	0.322	0.088	8.39934e-113
Nfkbil1	6.86083e-106	0.338576	0.405	0.15	2.13049e-101
B630019K06Rik	1.04157e-160	0.338373	0.303	0.053	3.23439e-156
Gm47283	6.50506e-65	0.337868	0.509	0.344	2.02002e-60
Arhgef17	2.61012e-107	0.337577	0.377	0.131	8.10521e-103
Slc25a45	2.54105e-175	0.337101	0.275	0.035	7.89071e-171
Akt1s1	1.12839e-79	0.336453	0.667	0.444	3.50398e-75
2019-03-02	1.95121e-80	0.336125	0.646	0.444	6.05908e-76
Rasd1	1.18384e-137	0.335962	0.282	0.054	3.67617e-133
Garnl3	1.71029e-132	0.335899	0.289	0.064	5.31096e-128
Slmap	1.45465e-75	0.335817	0.6	0.375	4.51713e-71
Pcbp2	2.45785e-113	0.334819	0.919	0.843	7.63236e-109
Sfpq	4.61968e-79	0.334659	0.771	0.609	1.43455e-74
Ktn1	2.68419e-75	0.334276	0.581	0.353	8.33521e-71
Faim	1.11533e-81	0.333443	0.483	0.266	3.46344e-77
Soat1	1.70315e-78	0.333416	0.424	0.198	5.28879e-74
Knop1	2.63866e-74	0.333214	0.74	0.526	8.19383e-70
Cdc73	3.14152e-90	0.333087	0.413	0.196	9.75536e-86
Bptf	4.72046e-72	0.33178	0.598	0.432	1.46585e-67
Zdhhc21	1.28107e-97	0.331241	0.365	0.151	3.97811e-93
Chd8	6.06176e-84	0.331231	0.47	0.259	1.88236e-79
Prrc2a	3.28854e-82	0.330978	0.57	0.391	1.02119e-77
Oat	6.52008e-73	0.330961	0.485	0.271	2.02468e-68
Polr1d	3.55439e-107	0.330918	0.872	0.779	1.10375e-102
Rhbdf2	6.92059e-174	0.330664	0.268	0.044	2.14905e-169
Zfp219	6.68741e-114	0.330313	0.357	0.123	2.07664e-109
Map1lc3b	5.28473e-80	0.330246	0.898	0.756	1.64107e-75
Jup	2.27993e-183	0.32977	0.259	0.031	7.07988e-179
Commd6	1.03152e-70	0.3295	0.563	0.348	3.20317e-66
Usf1	1.41009e-94	0.329211	0.37	0.149	4.37876e-90
Wbp1l	2.93338e-89	0.329152	0.373	0.149	9.10902e-85
Vcpip1	2.87267e-95	0.329129	0.383	0.171	8.92049e-91
Tead1	2.85819e-82	0.32889	0.418	0.193	8.87555e-78
Nab2	2.2015e-85	0.328643	0.429	0.194	6.83633e-81
Rnf149	1.98441e-78	0.328561	0.565	0.329	6.1622e-74
Rmdn2	3.36562e-132	0.327952	0.309	0.071	1.04513e-127
Pfdn1	2.17174e-73	0.327785	0.755	0.589	6.74391e-69
Kbtbd2	9.17335e-112	0.327644	0.337	0.107	2.8486e-107
Arid4b	1.89054e-76	0.327599	0.526	0.311	5.87069e-72
Nr5a1	1.80327e-90	0.327362	0.455	0.202	5.59969e-86
Cnot1	1.10306e-79	0.327194	0.478	0.269	3.42532e-75
Fam213a	1.40136e-99	0.326719	0.765	0.489	4.35165e-95
Mmp11	4.24398e-107	0.326198	0.374	0.128	1.31788e-102
Hps3	3.41773e-139	0.326187	0.301	0.067	1.06131e-134
Sbk1	1.4212e-100	0.325864	0.339	0.135	4.41324e-96
Bmpr2	4.53304e-91	0.325846	0.414	0.174	1.40764e-86
Znfx1	5.26208e-130	0.325553	0.324	0.1	1.63403e-125
Setd5	1.1623e-72	0.325083	0.643	0.452	3.60929e-68
Abhd6	2.3563e-105	0.324051	0.321	0.102	7.31703e-101
Znrf1	3.64345e-83	0.323773	0.435	0.22	1.1314e-78
Nt5c	4.7794e-82	0.323566	0.392	0.17	1.48415e-77
Nfx1	1.54229e-75	0.323293	0.41	0.199	4.78928e-71
Slain2	1.29882e-75	0.323232	0.455	0.257	4.03323e-71
D030056L22Rik	3.96885e-66	0.323154	0.565	0.34	1.23245e-61
Clip4	3.62187e-135	0.322656	0.308	0.071	1.1247e-130
Dut	3.24875e-54	0.322028	0.619	0.419	1.00883e-49
Abtb2	5.69696e-180	0.321582	0.272	0.036	1.76908e-175
Lrrc75b	1.09543e-212	0.321445	0.252	0.017	3.40163e-208
Sowahc	1.81346e-132	0.32102	0.295	0.063	5.63135e-128
Ywhab	5.95497e-88	0.320696	0.838	0.712	1.8492e-83
Bag6	3.59119e-77	0.320634	0.469	0.274	1.11517e-72
Phip	3.79826e-65	0.320498	0.584	0.39	1.17947e-60
Trio	7.89278e-101	0.32043	0.346	0.117	2.45094e-96
Ppp2r2d	1.74359e-72	0.320182	0.523	0.314	5.41437e-68
Plod2	1.4887e-76	0.319758	0.452	0.233	4.62286e-72
Rbck1	1.93737e-68	0.319333	0.505	0.301	6.01613e-64
Chmp5	4.12609e-67	0.319243	0.537	0.33	1.28128e-62
Xylt1	2.1418e-194	0.319167	0.252	0.022	6.65094e-190
Dnmt3a	2.21358e-70	0.318931	0.532	0.341	6.87383e-66
B4galt3	1.81656e-111	0.318746	0.351	0.11	5.64097e-107
Ift43	8.73436e-71	0.318725	0.471	0.271	2.71228e-66
Gcc2	1.20406e-85	0.318138	0.407	0.181	3.73897e-81
Tet3	3.04735e-76	0.317972	0.473	0.257	9.46293e-72
Gcn1l1	2.39693e-83	0.317695	0.404	0.192	7.44319e-79
Chd1	2.20909e-88	0.317423	0.423	0.185	6.8599e-84
Pdk1	1.49364e-88	0.317374	0.328	0.126	4.63819e-84
Gas6	1.89058e-125	0.317312	0.767	0.445	5.87081e-121
Ddx17	5.27139e-71	0.317085	0.6	0.424	1.63693e-66
Foxo6	1.0125e-160	0.316527	0.279	0.045	3.14412e-156
Pura	2.20219e-77	0.316404	0.702	0.55	6.83847e-73
Kmt2e	2.91813e-67	0.315941	0.633	0.451	9.06166e-63
Dcaf12l1	1.04203e-169	0.315352	0.268	0.035	3.23583e-165
Aldh1a2	9.40103e-127	0.314804	0.257	0.054	2.9193e-122
Tia1	2.96372e-69	0.314651	0.627	0.448	9.20324e-65
Elp5	8.61054e-63	0.314085	0.555	0.371	2.67383e-58
Znrf2	3.30366e-112	0.313482	0.314	0.104	1.02589e-107
Pald1	1.13829e-117	0.313386	0.294	0.077	3.53473e-113
Fdxr	8.43465e-73	0.312809	0.46	0.23	2.61921e-68
Acss1	4.44732e-165	0.312545	0.258	0.033	1.38103e-160
Chchd1	3.65876e-69	0.312496	0.629	0.442	1.13616e-64
D17Wsu92e	1.56858e-79	0.312469	0.43	0.24	4.8709e-75
Rnf20	2.59789e-75	0.312306	0.423	0.229	8.06722e-71
Ccser2	3.74068e-73	0.31173	0.468	0.249	1.16159e-68
Cd99l2	1.96621e-84	0.311604	0.369	0.148	6.10567e-80
Notch2	2.4883e-47	0.311113	0.331	0.166	7.72692e-43
Ogt	2.96834e-70	0.310963	0.802	0.645	9.21759e-66
Wbp4	6.65689e-64	0.310846	0.632	0.442	2.06717e-59
Wbp2	3.44399e-66	0.310569	0.492	0.299	1.06946e-61
Pdzd2	6.3372e-142	0.310238	0.269	0.048	1.96789e-137
Usf2	4.33555e-66	0.310108	0.618	0.446	1.34632e-61
Dhx9	1.06525e-65	0.310104	0.475	0.292	3.30792e-61
Spag9	1.81573e-64	0.310083	0.514	0.311	5.63837e-60
Sgms1	1.85739e-64	0.309905	0.499	0.281	5.76776e-60
Ppp6r3	1.50503e-72	0.309646	0.442	0.253	4.67358e-68
Ndufs6	3.04616e-64	0.309554	0.816	0.664	9.45923e-60
Vat1	2.31311e-66	0.309175	0.474	0.287	7.1829e-62
Cdk6	7.48579e-98	0.309053	0.3	0.103	2.32456e-93
Arl8a	7.1987e-92	0.308644	0.404	0.163	2.23541e-87
Ubl5	2.41083e-78	0.308579	0.899	0.784	7.48635e-74
Cox17	1.02142e-62	0.308413	0.678	0.485	3.17183e-58
Cmas	1.58332e-74	0.308054	0.402	0.216	4.91667e-70
Lasp1	6.86209e-71	0.307201	0.458	0.237	2.13089e-66
Gnai2	5.32869e-88	0.307157	0.857	0.753	1.65472e-83
Timm8b	8.48356e-75	0.307019	0.819	0.604	2.6344e-70
Rnf10	4.253e-76	0.306794	0.79	0.664	1.32068e-71
Rere	2.20065e-70	0.306753	0.449	0.255	6.83369e-66
Prpf40a	2.99277e-61	0.306603	0.564	0.386	9.29343e-57
Maf1	4.42873e-66	0.306143	0.586	0.409	1.37525e-61
Tjp2	1.96214e-175	0.305933	0.266	0.039	6.09303e-171
Snrpn	1.88707e-73	0.305227	0.354	0.151	5.85992e-69
Srgap3	1.49601e-153	0.304875	0.273	0.043	4.64555e-149
Macf1	3.50141e-64	0.304628	0.53	0.33	1.08729e-59
Me2	7.00667e-64	0.304537	0.472	0.265	2.17578e-59
Pdcd6	2.4791e-58	0.304525	0.576	0.413	7.69836e-54
Xpr1	1.54005e-70	0.304106	0.438	0.237	4.78231e-66
Ppm1m	4.40991e-74	0.303918	0.411	0.194	1.36941e-69
Gnai3	1.40681e-65	0.303799	0.558	0.359	4.36858e-61
Sgpp1	1.20808e-78	0.30361	0.428	0.198	3.75146e-74
Rnf44	1.45903e-75	0.303319	0.423	0.222	4.53073e-71
Syt7	1.3809e-132	0.303155	0.289	0.06	4.28811e-128
Mff	7.10288e-68	0.302996	0.669	0.497	2.20566e-63
Ins2	3.25865e-137	0.302603	0.254	0.043	1.01191e-132
Brd2	2.66721e-64	0.30251	0.686	0.485	8.28249e-60
Faf2	2.26794e-73	0.302276	0.396	0.196	7.04264e-69
Tmbim6	2.27283e-59	0.302056	0.68	0.515	7.05782e-55
Gm11837	1.46223e-95	0.302053	0.289	0.095	4.54066e-91
Nmt1	5.04418e-68	0.301975	0.692	0.529	1.56637e-63
Mark3	1.44568e-62	0.301755	0.504	0.324	4.48926e-58
Ndufs4	3.22172e-62	0.301738	0.649	0.466	1.00044e-57
Rsf1	1.26515e-65	0.301264	0.415	0.227	3.92866e-61
N4bp1	2.70706e-80	0.301174	0.364	0.167	8.40624e-76
Tmem141	8.08091e-76	0.300806	0.328	0.138	2.50936e-71
Ppp1cb	2.58051e-60	0.299874	0.639	0.483	8.01325e-56
Fndc3b	1.6696e-63	0.299403	0.511	0.291	5.18461e-59
Mapk3	2.05737e-61	0.299333	0.627	0.45	6.38875e-57
mt-Cytb	4.89849e-160	0.299317	0.999	0.998	1.52113e-155
Src	1.20599e-103	0.298922	0.288	0.086	3.74497e-99
Got1	9.25428e-123	0.298811	0.286	0.066	2.87373e-118
Tmem192	1.07533e-76	0.298674	0.381	0.18	3.33921e-72
Ccdc12	4.94466e-59	0.298221	0.675	0.499	1.53546e-54
Nsmce4a	2.2e-51	0.297936	0.488	0.329	6.83167e-47
Tgif2	2.11249e-67	0.297715	0.41	0.222	6.55992e-63
Ttc39c	6.13936e-101	0.297708	0.305	0.093	1.90645e-96
Ube2m	3.26279e-61	0.297614	0.547	0.354	1.01319e-56
Scarb1	3.73073e-98	0.297507	0.609	0.324	1.1585e-93
Gpcpd1	2.7061e-68	0.296886	0.392	0.194	8.40325e-64
Lyrm9	2.53144e-77	0.296707	0.334	0.158	7.86087e-73
N4bp2l2	7.68862e-56	0.29665	0.544	0.364	2.38755e-51
Tmx2	1.37538e-74	0.296637	0.358	0.165	4.27096e-70
Usmg5	2.48503e-67	0.296542	0.883	0.736	7.71677e-63
Epn1	7.604e-63	0.296345	0.714	0.543	2.36127e-58
Zfp462	6.01072e-87	0.296318	0.341	0.13	1.86651e-82
Eif3a	8.19819e-65	0.295969	0.739	0.581	2.54578e-60
Sem1	4.48634e-105	0.295576	0.974	0.946	1.39314e-100
Rest	1.67366e-58	0.295527	0.577	0.384	5.19722e-54
Clasp1	7.67834e-73	0.295396	0.383	0.18	2.38436e-68
Serf2	1.15251e-132	0.295151	0.994	0.991	3.57889e-128
Scrib	7.01283e-70	0.295093	0.428	0.229	2.17769e-65
Tfe3	1.63071e-76	0.295092	0.326	0.13	5.06384e-72
Pcgf3	1.99171e-71	0.295011	0.41	0.226	6.18487e-67
Rufy3	1.00491e-87	0.294865	0.328	0.12	3.12055e-83
Mcrip2	1.8236e-72	0.294799	0.487	0.252	5.66283e-68
Atp5j	1.77401e-91	0.29469	0.948	0.891	5.50885e-87
Hnrnpk	1.82069e-79	0.294335	0.913	0.829	5.6538e-75
Il10rb	6.86495e-90	0.294312	0.345	0.124	2.13177e-85
Ttyh3	1.9556e-70	0.294277	0.392	0.196	6.07272e-66
Jmy	1.30556e-71	0.294249	0.39	0.193	4.05416e-67
Epb41	5.16698e-99	0.293386	0.301	0.1	1.6045e-94
Kdm5c	4.76778e-97	0.293266	0.315	0.099	1.48054e-92
Ak2	2.35117e-60	0.293163	0.549	0.371	7.30109e-56
Tlnrd1	4.45371e-69	0.292655	0.462	0.24	1.38301e-64
Zmynd11	1.27902e-60	0.292409	0.502	0.292	3.97173e-56
Slc27a1	3.05765e-79	0.292149	0.385	0.164	9.49491e-75
Klhdc2	4.17868e-58	0.29213	0.545	0.36	1.2976e-53
Med28	6.21244e-58	0.291579	0.714	0.551	1.92915e-53
Rela	6.14409e-72	0.29128	0.359	0.165	1.90792e-67
Pum2	2.48103e-61	0.290122	0.543	0.366	7.70435e-57
Gatad2b	1.26549e-59	0.289929	0.561	0.385	3.92974e-55
AC149090.1	1.8527e-50	0.289722	0.46	0.284	5.75319e-46
Atxn2	2.25683e-72	0.289452	0.385	0.183	7.00812e-68
Acly	3.71889e-61	0.289323	0.495	0.293	1.15483e-56
Ppcs	5.818e-91	0.288747	0.255	0.073	1.80666e-86
Hnrnph3	8.49515e-58	0.288467	0.478	0.297	2.638e-53
Sos1	8.74512e-100	0.288377	0.3	0.09	2.71562e-95
Bcl2l2	2.25787e-117	0.288108	0.268	0.058	7.01135e-113
Tjp1	1.38021e-74	0.287986	0.365	0.168	4.28598e-70
Rbm26	5.62476e-58	0.287461	0.474	0.29	1.74666e-53
Aph1a	2.90803e-59	0.287249	0.491	0.287	9.03032e-55
Senp5	3.08833e-81	0.286451	0.351	0.142	9.59018e-77
Fxr2	5.71719e-72	0.286292	0.379	0.191	1.77536e-67
Ahi1	8.34518e-67	0.286278	0.38	0.186	2.59143e-62
Ssb	3.41651e-53	0.286041	0.718	0.534	1.06093e-48
Uqcrq	5.55064e-77	0.286001	0.926	0.797	1.72364e-72
Rps27l	2.27313e-87	0.285958	0.96	0.88	7.05876e-83
Gprc5b	5.73306e-110	0.285692	0.291	0.075	1.78029e-105
Wac	7.08394e-57	0.285517	0.614	0.457	2.19978e-52
Stat1	8.65165e-101	0.28519	0.287	0.082	2.6866e-96
Atp6v0e2	2.0483e-95	0.284466	0.264	0.071	6.3606e-91
Frmd4a	3.40617e-101	0.284018	0.314	0.096	1.05772e-96
Olfml2b	2.36999e-93	0.283894	0.308	0.097	7.35953e-89
Agfg2	5.91501e-75	0.283767	0.329	0.144	1.83679e-70
Lpin2	1.26663e-73	0.283731	0.355	0.169	3.93327e-69
Grb14	4.40489e-94	0.283141	0.388	0.151	1.36785e-89
Mark2	1.99034e-63	0.283105	0.443	0.262	6.1806e-59
Tfdp2	6.46365e-55	0.283	0.468	0.289	2.00716e-50
Xpnpep1	1.24578e-59	0.282963	0.438	0.239	3.86852e-55
Strn3	1.14998e-53	0.282741	0.526	0.363	3.57104e-49
Gm16286	1.80319e-56	0.282276	0.632	0.459	5.59945e-52
Fbxo4	8.09489e-98	0.282269	0.261	0.066	2.5137e-93
Ptpn11	1.15729e-63	0.282016	0.434	0.252	3.59372e-59
Rnf5	2.03985e-61	0.281856	0.45	0.24	6.33435e-57
Racgap1	7.94743e-45	0.281829	0.391	0.23	2.46792e-40
Egln2	3.15021e-53	0.281477	0.598	0.429	9.78235e-49
BC031181	1.77114e-54	0.281463	0.681	0.523	5.49993e-50
Map2k4	2.71302e-81	0.281434	0.317	0.123	8.42475e-77
Nhp2	1.91941e-67	0.27967	0.795	0.575	5.96036e-63
Apc	1.81862e-66	0.27959	0.38	0.204	5.64737e-62
Rab40c	6.68857e-78	0.279311	0.305	0.125	2.077e-73
Rilpl2	1.17575e-54	0.278822	0.463	0.27	3.65104e-50
Slirp	6.41064e-52	0.278637	0.707	0.553	1.99069e-47
Cic	2.67314e-59	0.278506	0.423	0.249	8.3009e-55
Plxnb2	6.74221e-77	0.278428	0.406	0.181	2.09366e-72
Lats2	3.46102e-64	0.278244	0.377	0.193	1.07475e-59
Hnrnpul1	2.23995e-54	0.277859	0.59	0.442	6.95571e-50
Cyth3	6.51413e-57	0.277248	0.491	0.285	2.02283e-52
Map2k5	3.13405e-72	0.277149	0.322	0.136	9.73215e-68
Acin1	9.62273e-54	0.277001	0.626	0.453	2.98815e-49
Tlk1	8.32746e-60	0.276817	0.412	0.227	2.58593e-55
Pnisr	8.41244e-56	0.276147	0.783	0.66	2.61231e-51
Mrpl43	5.53727e-51	0.276104	0.587	0.41	1.71949e-46
Oxct1	1.12873e-52	0.275867	0.488	0.305	3.50505e-48
Mbtps1	5.15585e-55	0.275553	0.53	0.358	1.60105e-50
Ryk	2.43091e-56	0.275404	0.504	0.328	7.54872e-52
Kmt2d	1.21595e-85	0.274913	0.284	0.091	3.7759e-81
Mrps18a	2.90291e-48	0.274811	0.5	0.343	9.0144e-44
Hdac5	2.88219e-61	0.274775	0.363	0.182	8.95008e-57
Suco	2.17946e-68	0.274712	0.342	0.159	6.76789e-64
Tmem128	7.31883e-56	0.274468	0.402	0.232	2.27272e-51
Slc30a9	1.46656e-64	0.274261	0.41	0.22	4.55412e-60
Gtf3c1	1.9204e-71	0.273749	0.342	0.155	5.96343e-67
Litaf	5.4474e-46	0.273643	0.584	0.432	1.69158e-41
Rabl6	1.27916e-54	0.272811	0.5	0.326	3.97216e-50
Dynlt1f	1.43815e-57	0.27259	0.393	0.22	4.46588e-53
Dtnb	3.1319e-64	0.272574	0.381	0.204	9.7255e-60
Kcnh2	1.55364e-131	0.272346	0.255	0.045	4.82453e-127
Bclaf1	1.52139e-50	0.271979	0.674	0.523	4.72437e-46
Mov10	2.39966e-77	0.271968	0.294	0.119	7.45166e-73
Ndufa4	1.67154e-65	0.271756	0.929	0.86	5.19062e-61
Fam96a	1.69641e-49	0.271251	0.638	0.481	5.26786e-45
1700020I14Rik	5.67704e-47	0.271181	0.591	0.42	1.76289e-42
Dmd	5.32495e-64	0.271076	0.44	0.226	1.65356e-59
Ndufb7	2.19319e-54	0.270954	0.813	0.647	6.81052e-50
Atpif1	1.4323e-84	0.270887	0.978	0.948	4.44773e-80
Ccar1	7.3611e-52	0.270854	0.522	0.362	2.28584e-47
Ttc14	2.18621e-50	0.270709	0.683	0.531	6.78885e-46
Taok1	1.10802e-52	0.270404	0.473	0.295	3.44074e-48
Stx6	6.95091e-58	0.270397	0.424	0.233	2.15847e-53
Dstn	1.02218e-88	0.270227	0.943	0.836	3.17416e-84
Asxl2	2.60836e-66	0.270163	0.378	0.179	8.09974e-62
Senp6	5.42223e-49	0.270139	0.627	0.477	1.68377e-44
Dmrt1	5.02151e-144	0.269799	0.517	0.219	1.55933e-139
Itgb5	7.65425e-98	0.269752	0.279	0.076	2.37687e-93
Aff4	6.26531e-73	0.269121	0.403	0.184	1.94557e-68
Hadhb	5.40611e-51	0.268961	0.482	0.302	1.67876e-46
Cbfb	1.19132e-48	0.268866	0.584	0.413	3.69942e-44
Rsrc1	1.23309e-52	0.268644	0.431	0.259	3.82912e-48
Erf	4.12741e-71	0.268487	0.34	0.147	1.28169e-66
Tmem50b	9.86547e-81	0.267859	0.347	0.134	3.06352e-76
Tef	3.56592e-50	0.267328	0.433	0.266	1.10733e-45
Akap7	2.62183e-71	0.267002	0.33	0.132	8.14156e-67
Snrnp27	5.1371e-48	0.266883	0.707	0.584	1.59522e-43
Lrrc58	2.61391e-52	0.266772	0.554	0.367	8.11698e-48
Herc4	1.52367e-72	0.266636	0.316	0.136	4.73145e-68
Tor1aip2	1.47818e-49	0.266559	0.526	0.355	4.5902e-45
Gna12	1.00761e-60	0.266354	0.414	0.214	3.12892e-56
Rab10	6.71718e-51	0.26627	0.736	0.573	2.08589e-46
Rcor1	8.69451e-77	0.266016	0.299	0.106	2.69991e-72
Sart1	1.32363e-63	0.265569	0.348	0.186	4.11027e-59
Agap3	4.47845e-64	0.265094	0.349	0.179	1.39069e-59
Bloc1s4	6.60735e-64	0.264928	0.351	0.17	2.05178e-59
Cdk19	2.22851e-88	0.264829	0.273	0.083	6.92019e-84
Lrrc41	2.74471e-58	0.264714	0.37	0.212	8.52314e-54
Appl2	6.43062e-69	0.264657	0.381	0.173	1.9969e-64
Ssu72	3.78529e-45	0.264637	0.599	0.433	1.17545e-40
Ugcg	8.07579e-75	0.26448	0.326	0.13	2.50777e-70
Snrk	1.48752e-53	0.264408	0.384	0.207	4.61919e-49
Stk11	8.17322e-45	0.264066	0.576	0.422	2.53803e-40
Cry2	3.81257e-64	0.264044	0.315	0.138	1.18392e-59
Pan3	4.37022e-54	0.26402	0.398	0.222	1.35708e-49
Pfkl	1.28867e-87	0.263504	0.261	0.073	4.00172e-83
Pank3	1.85216e-57	0.263431	0.44	0.246	5.75152e-53
Klhl5	4.60405e-82	0.262678	0.294	0.098	1.4297e-77
Jtb	9.29171e-48	0.262634	0.572	0.419	2.88535e-43
Hint2	4.32301e-47	0.262464	0.556	0.379	1.34242e-42
Pet100	3.96917e-45	0.262007	0.517	0.359	1.23255e-40
Mras	4.61725e-88	0.261989	0.289	0.09	1.4338e-83
Mien1	1.04779e-45	0.261762	0.585	0.404	3.2537e-41
Ube3a	1.66711e-51	0.261354	0.734	0.601	5.17687e-47
Atp2b1	2.20266e-47	0.260565	0.732	0.604	6.83991e-43
Mical3	2.33942e-74	0.260552	0.302	0.123	7.26461e-70
Cyb5b	4.986e-53	0.260016	0.396	0.226	1.5483e-48
Pcyt1a	6.67864e-71	0.259477	0.31	0.124	2.07392e-66
Rps6ka3	6.30415e-68	0.259344	0.334	0.15	1.95763e-63
Tecr	2.92292e-40	0.259178	0.715	0.605	9.07654e-36
Gpm6b	2.26431e-55	0.2585	0.431	0.232	7.03135e-51
Ankrd11	1.29802e-50	0.25842	0.802	0.671	4.03075e-46
Adipor2	5.13888e-58	0.25801	0.351	0.196	1.59578e-53
Psap	1.85564e-54	0.25784	0.76	0.625	5.76233e-50
Sbno1	5.87817e-64	0.257832	0.632	0.399	1.82535e-59
Dot1l	8.82277e-63	0.257237	0.354	0.179	2.73974e-58
Rbm25	4.63887e-50	0.257045	0.775	0.651	1.44051e-45
Abhd17b	1.9221e-56	0.257028	0.339	0.163	5.96871e-52
Srsf1	2.00321e-45	0.256655	0.716	0.57	6.22056e-41
Snx7	1.16122e-80	0.256593	0.263	0.081	3.60595e-76
Anp32a	1.87963e-43	0.25651	0.655	0.489	5.83681e-39
Rsrc2	7.88522e-47	0.255906	0.754	0.64	2.4486e-42
Pdk3	6.70643e-48	0.25477	0.399	0.237	2.08255e-43
Psip1	5.17325e-42	0.254715	0.706	0.54	1.60645e-37
Gpatch8	1.80313e-46	0.254283	0.455	0.289	5.59925e-42
Atp5j2	4.00984e-55	0.254279	0.941	0.877	1.24518e-50
Prmt2	3.88669e-54	0.254278	0.428	0.231	1.20693e-49
mt-Nd5	1.93939e-44	0.253951	0.748	0.627	6.0224e-40
Arhgef12	9.16317e-51	0.253529	0.428	0.243	2.84544e-46
Eny2	2.99373e-48	0.253507	0.741	0.624	9.29644e-44
Hnrnpm	5.35423e-46	0.251938	0.717	0.599	1.66265e-41
Timm13	1.42934e-48	0.251827	0.834	0.714	4.43853e-44
Ptbp3	1.66412e-47	0.251812	0.469	0.285	5.16758e-43
Mapk6	4.23121e-56	0.251707	0.368	0.203	1.31392e-51
Mdh1	8.80605e-35	0.251536	0.477	0.346	2.73454e-30
Ppfibp1	1.82752e-70	0.251251	0.321	0.131	5.67501e-66
Cpsf2	1.18889e-57	0.250938	0.356	0.194	3.69185e-53
Hk2	5.76279e-58	0.250916	0.792	0.609	1.78952e-53
9030624J02Rik	1.2309e-67	0.250703	0.315	0.133	3.82232e-63
Cdc40	2.00534e-52	0.250596	0.355	0.193	6.22717e-48
Wwc2	2.26509e-44	0.250503	0.47	0.304	7.03378e-40
Atf7ip	7.56421e-46	0.250396	0.44	0.268	2.34892e-41
H2afj	4.9078e-43	0.250368	0.659	0.504	1.52402e-38
Zmat2	2.69202e-41	0.25021	0.574	0.414	8.35953e-37
Ndrg3	3.1796e-55	0.250197	0.344	0.174	9.87361e-51
Ndufa8	1.5468e-39	0.250088	0.671	0.538	4.80327e-35

## Sheet: Cluster 4
Gene Name	p-value	average logFoldChange	percent of cell expressed in Cluster 4	percent of cell expressed in all other cluster	FDR adjusted p-value
Acta2	0	3.26634	1	0.186	0
Mylk	0	2.45034	0.982	0.457	0
Tagln	0	2.41637	0.895	0.022	0
Myl9	0	2.15217	0.999	0.608	0
Eln	0	1.77279	0.901	0.29	0
Csrp1	0	1.76297	0.943	0.333	0
Col4a4	0	1.71981	0.968	0.337	0
Lsp1	0	1.71301	0.856	0.325	0
Cnn2	0	1.66472	0.962	0.309	0
Myh11	0	1.63995	0.75	0.025	0
Tnnt2	0	1.56685	0.623	0.027	0
Fbxl22	0	1.56472	0.726	0.039	0
Tpm1	0	1.56305	0.988	0.616	0
Tpm2	0	1.54749	0.87	0.236	0
Myl6	0	1.45772	1	0.9	0
Col4a3	0	1.43485	0.744	0.095	0
Mgp	0	1.42271	0.942	0.396	0
Fblim1	0	1.29026	0.83	0.225	0
Nexn	0	1.29015	0.665	0.056	0
Fgl2	0	1.25748	0.638	0.072	0
C1qtnf3	1.43408e-285	1.24884	0.704	0.153	4.45325e-281
Pdlim3	0	1.22203	0.848	0.27	0
Dstn	0	1.21763	0.987	0.842	0
Fhl2	1.69328674162355e-315	1.19805	0.914	0.436	5.2581633187636e-311
Bst2	2.32155582421586e-316	1.19129	0.849	0.411	7.2091273009375e-312
Etv1	0	1.16949	0.636	0.087	0
Col4a1	0	1.16901	0.923	0.479	0
6030408B16Rik	0	1.1633	0.938	0.509	0
Prr5	0	1.15327	0.822	0.407	0
Csrp2	1.17071e-307	1.15226	0.835	0.383	3.63542e-303
Flna	0	1.13918	0.78	0.28	0
Cnn1	0	1.11381	0.453	0.005	0
Timp3	1.52433e-261	1.08449	0.682	0.247	4.73351e-257
Osr2	5.47225e-288	1.07673	0.973	0.539	1.6993e-283
H19	5.34556e-147	1.06443	0.816	0.538	1.65996e-142
Cald1	0	1.06385	0.954	0.535	1.93751e-304
Tmem204	0	1.06354	0.541	0.043	0
Lmod1	3.64261938774014e-311	1.04831	0.544	0.056	1.13114e-306
Bgn	9.70234e-282	1.0425	0.992	0.625	3.01287e-277
Carmn	3.29944459158785e-316	1.03578	0.502	0.032	1.02457652902577e-311
Rbpms	0	1.01552	0.816	0.432	0
Tcf21	1.32373e-239	1.00739	0.884	0.421	4.11057e-235
Adcy7	1.02044e-246	0.978874	0.802	0.317	3.16878e-242
Asb2	1.43389e-241	0.953135	0.595	0.123	4.45265e-237
Col4a2	1.06195e-246	0.917558	0.822	0.415	3.29768e-242
Actg2	5.68169e-285	0.914144	0.368	0.005	1.76434e-280
Wisp1	1.53428e-221	0.908435	0.846	0.414	4.76439e-217
4930523C07Rik	7.95327e-255	0.891952	0.493	0.068	2.46973e-250
Cd81	3.37591e-227	0.891277	0.95	0.786	1.04832e-222
Tgfb1i1	1.79493e-218	0.888637	0.661	0.209	5.5738e-214
Spry1	2.74183e-201	0.888445	0.615	0.181	8.51422e-197
Oaf	2.9735e-203	0.875196	0.811	0.412	9.23361e-199
Sh3bgrl	1.40236e-239	0.874096	0.83	0.489	4.35474e-235
Heyl	2.54296e-240	0.873741	0.443	0.04	7.89664e-236
Cd200	5.72807e-202	0.870226	0.973	0.629	1.77874e-197
Fbxo32	2.33931e-197	0.851424	0.472	0.107	7.26425e-193
Fstl1	3.11726e-196	0.848168	0.895	0.464	9.68004e-192
Cdc42ep3	3.01744e-195	0.836301	0.526	0.152	9.37006e-191
Casq2	3.30101e-205	0.828678	0.48	0.095	1.02506e-200
Mdk	9.80101e-202	0.827673	0.972	0.643	3.04351e-197
Tpm4	4.01267e-222	0.827486	0.826	0.511	1.24605e-217
Sh3bgr	7.74617e-187	0.819895	0.421	0.067	2.40542e-182
Cavin2	3.12092e-193	0.818742	0.479	0.105	9.6914e-189
Actn1	3.00783e-244	0.810962	0.511	0.134	9.34022e-240
Cp	1.54662e-210	0.809624	0.448	0.074	4.80272e-206
Nnat	1.23775e-157	0.808346	0.385	0.108	3.84357e-153
Cplx2	1.08665e-202	0.804041	0.386	0.042	3.37436e-198
Tbata	2.73649e-117	0.798536	0.497	0.153	8.49761e-113
S100a10	1.16957e-195	0.792887	0.992	0.794	3.63187e-191
Nr2f2	5.73831e-171	0.791454	0.906	0.528	1.78192e-166
Cdh11	1.25452e-196	0.788365	0.502	0.102	3.89566e-192
Cav1	2.38918e-147	0.78661	0.595	0.208	7.41911e-143
Foxs1	1.2992e-189	0.760738	0.432	0.069	4.03439e-185
Stc1	2.89999e-124	0.748431	0.447	0.135	9.00535e-120
Tmem100	7.3997e-123	0.748218	0.43	0.119	2.29783e-118
Tspan9	4.28465e-166	0.736332	0.548	0.236	1.33051e-161
Bok	1.57604e-123	0.727295	0.688	0.387	4.89407e-119
Ptgis	3.52188e-144	0.705728	0.487	0.161	1.09365e-139
Vgll3	8.12554e-142	0.697853	0.54	0.197	2.52322e-137
Pam	2.57015e-136	0.696968	0.646	0.37	7.98109e-132
Ttc28	1.98247e-151	0.695017	0.51	0.195	6.15616e-147
Rbbp7	1.57619e-181	0.692638	0.804	0.637	4.89455e-177
Pid1	1.1965e-113	0.684569	0.659	0.317	3.71549e-109
2310022B05Rik	2.74618e-146	0.681003	0.509	0.227	8.52772e-142
Emilin1	2.36872e-133	0.677865	0.529	0.173	7.35559e-129
Dner	3.24187e-225	0.674386	0.337	0.012	1.0067e-220
Mfap4	5.13129e-154	0.669057	0.98	0.641	1.59342e-149
Serpinh1	2.44755e-135	0.657895	0.951	0.686	7.60038e-131
Dleu7	3.84822e-136	0.65484	0.42	0.124	1.19499e-131
Lrp1	6.17662e-130	0.65268	0.669	0.38	1.91803e-125
Clmp	6.77603e-124	0.646182	0.459	0.157	2.10416e-119
Mme	2.8484e-108	0.643363	0.718	0.38	8.84514e-104
Mef2c	2.22533e-101	0.642962	0.637	0.328	6.91031e-97
Rprml	1.04357e-119	0.638162	0.466	0.178	3.24061e-115
Ar	2.43675e-115	0.636272	0.668	0.374	7.56684e-111
Lamc3	2.81162e-126	0.631059	0.445	0.143	8.73093e-122
Ecscr	7.4791e-157	0.630591	0.32	0.032	2.32249e-152
Map2	1.12351e-125	0.619199	0.399	0.124	3.48882e-121
Gas6	3.54366e-94	0.617933	0.775	0.473	1.10041e-89
Rcsd1	2.66446e-116	0.612535	0.39	0.099	8.27396e-112
Tubb6	4.15252e-83	0.608408	0.486	0.23	1.28948e-78
2010111I01Rik	1.50327e-142	0.607856	0.401	0.152	4.66809e-138
Cox6b2	1.23982e-111	0.605502	0.592	0.359	3.85001e-107
Cped1	5.49899e-101	0.601836	0.695	0.368	1.7076e-96
Lbh	3.49548e-109	0.60087	0.49	0.198	1.08545e-104
Btg2	2.15546e-68	0.596521	0.65	0.45	6.69335e-64
Serinc3	2.87988e-123	0.587016	0.915	0.768	8.94289e-119
Pde5a	5.66752e-141	0.580177	0.366	0.085	1.75994e-136
Trac	1.03296e-152	0.577361	0.273	0.017	3.20765e-148
Eva1b	2.59592e-112	0.573355	0.914	0.719	8.06112e-108
Igfbp7	2.54492e-138	0.571954	0.992	0.686	7.90274e-134
Pdlim1	3.42958e-129	0.56921	0.32	0.065	1.06499e-124
Ltbp4	1.11763e-85	0.56771	0.737	0.459	3.47057e-81
Sparc	2.80817e-120	0.565228	0.999	0.85	8.7202e-116
Ace	2.70293e-113	0.562288	0.345	0.083	8.39341e-109
Scarf2	1.96942e-105	0.56141	0.405	0.139	6.11563e-101
Ptch1	2.21878e-81	0.559989	0.721	0.467	6.88999e-77
Sparcl1	2.18236e-67	0.55707	0.63	0.362	6.77689e-63
Ednra	2.92062e-83	0.556144	0.561	0.243	9.0694e-79
Ctgf	2.04854e-104	0.551104	0.286	0.053	6.36132e-100
Smtn	4.24056e-113	0.54791	0.351	0.092	1.31682e-108
Nrep	1.51464e-85	0.545753	0.613	0.368	4.70341e-81
Ppp1r12b	1.26946e-129	0.538801	0.331	0.09	3.94204e-125
Cavin3	8.96686e-72	0.536985	0.729	0.447	2.78448e-67
Lama2	1.88134e-77	0.535638	0.556	0.293	5.84212e-73
Ncam1	4.01353e-79	0.533041	0.309	0.079	1.24632e-74
Sorbs1	7.00344e-159	0.532076	0.258	0.033	2.17478e-154
Vasp	7.3929e-106	0.531	0.498	0.296	2.29572e-101
Gpx1	2.8452e-93	0.530966	0.753	0.619	8.83521e-89
Pdlim7	1.84509e-106	0.527106	0.494	0.308	5.72955e-102
S100a6	1.23847e-107	0.52561	0.795	0.388	3.84583e-103
Myl12a	1.54455e-119	0.525536	0.862	0.753	4.79628e-115
Zfp36l1	6.30133e-92	0.523576	0.792	0.627	1.95675e-87
Cdkn2c	3.16845e-38	0.513356	0.32	0.217	9.83897e-34
Rasl11a	3.17295e-91	0.512347	0.313	0.092	9.85296e-87
Tnnt1	3.0562e-108	0.512229	0.282	0.062	9.49041e-104
Tcf23	2.46412e-117	0.510962	0.29	0.038	7.65182e-113
Card19	2.1757e-82	0.51008	0.618	0.433	6.7562e-78
Ppp1r14a	1.63128e-63	0.503856	0.598	0.338	5.06561e-59
Errfi1	9.39531e-95	0.499948	0.355	0.221	2.91753e-90
Itga1	6.97776e-128	0.499873	0.252	0.018	2.1668e-123
Mfap2	3.58074e-79	0.496458	0.773	0.446	1.11193e-74
Il15ra	2.0261e-88	0.495515	0.316	0.094	6.29164e-84
Unc119	7.4946e-64	0.48985	0.673	0.483	2.3273e-59
Abracl	2.51964e-85	0.487356	0.57	0.389	7.82425e-81
Zbtb20	4.16968e-79	0.486483	0.839	0.697	1.29481e-74
Slmap	6.12284e-84	0.486439	0.552	0.399	1.90133e-79
Ap1s2	2.32502e-85	0.484995	0.331	0.134	7.21989e-81
Prrx1	1.4737e-93	0.483489	0.282	0.056	4.57628e-89
Rbp1	2.953e-67	0.481291	0.721	0.521	9.16994e-63
C1qtnf4	6.86475e-92	0.480583	0.47	0.317	2.13171e-87
Fxyd6	3.6013e-77	0.479724	0.922	0.717	1.11831e-72
Tmem119	4.9265e-72	0.47728	0.325	0.098	1.52983e-67
Cygb	1.10612e-56	0.474639	0.576	0.329	3.43485e-52
Ptms	1.37746e-78	0.472306	0.884	0.819	4.27744e-74
Ilk	3.14425e-103	0.470887	0.614	0.485	9.76383e-99
Tceal3	9.51456e-75	0.470439	0.32	0.103	2.95456e-70
Vcl	4.65319e-64	0.468929	0.463	0.252	1.44495e-59
Cuedc1	1.82538e-68	0.458562	0.468	0.262	5.66834e-64
Rbp4	2.86749e-97	0.456975	0.283	0.119	8.90441e-93
2019-09-11	1.07715e-68	0.455179	0.621	0.425	3.34488e-64
Amotl1	5.97008e-62	0.454627	0.441	0.256	1.85389e-57
Fbln5	4.1555e-51	0.453265	0.463	0.27	1.29041e-46
1500009L16Rik	1.46256e-57	0.452804	0.807	0.646	4.54168e-53
Runx1t1	1.96848e-70	0.44456	0.297	0.119	6.11271e-66
Pclaf	8.1001e-24	0.444337	0.29	0.237	2.51533e-19
Myh9	4.56506e-85	0.443747	0.344	0.174	1.41759e-80
Lpp	2.71557e-77	0.443717	0.509	0.353	8.43267e-73
Tgm2	2.27654e-70	0.442621	0.296	0.102	7.06935e-66
Mbnl2	9.28497e-69	0.44177	0.591	0.439	2.88326e-64
Tax1bp3	1.93278e-79	0.440323	0.51	0.382	6.00185e-75
Sema5a	7.83616e-66	0.440192	0.337	0.146	2.43336e-61
Fermt2	5.72595e-88	0.439582	0.51	0.381	1.77808e-83
Mmp11	8.86604e-61	0.436324	0.323	0.154	2.75317e-56
Svil	2.02309e-60	0.436182	0.513	0.327	6.28229e-56
Loxl1	7.09843e-47	0.43463	0.472	0.26	2.20427e-42
Mmp2	4.82312e-55	0.43362	0.381	0.202	1.49772e-50
Ckb	4.31585e-55	0.432537	0.336	0.133	1.3402e-50
Macf1	1.9103e-84	0.432014	0.489	0.351	5.93207e-80
Art3	4.80357e-83	0.431721	0.254	0.056	1.49165e-78
Lhfp	1.01468e-48	0.431325	0.586	0.339	3.1509e-44
H1f0	3.21126e-50	0.430243	0.715	0.681	9.97192e-46
Ucp2	9.58678e-53	0.427398	0.723	0.472	2.97698e-48
Hmgb1	1.17903e-56	0.42655	0.961	0.961	3.66125e-52
Slc38a2	3.24633e-57	0.4253	0.578	0.427	1.00808e-52
Ccdc107	9.28318e-71	0.42492	0.391	0.239	2.88271e-66
Peak1	4.6737e-83	0.424311	0.401	0.252	1.45132e-78
Pcdh7	1.10115e-67	0.423345	0.269	0.068	3.41941e-63
Selenom	4.5041e-50	0.420333	0.745	0.543	1.39866e-45
S100a11	6.38406e-63	0.416475	0.928	0.764	1.98244e-58
2600014E21Rik	1.19548e-47	0.414187	0.32	0.14	3.71234e-43
Hspg2	7.0782e-52	0.413177	0.595	0.401	2.19799e-47
Afap1	1.25514e-71	0.412851	0.314	0.151	3.89758e-67
Idh2	3.53899e-50	0.4128	0.529	0.366	1.09896e-45
Ier5	5.69858e-64	0.409839	0.287	0.142	1.76958e-59
Lockd	3.9399e-19	0.409657	0.271	0.155	1.22346e-14
Ppic	6.10689e-48	0.408863	0.71	0.484	1.89637e-43
Pkdcc	7.13059e-46	0.407982	0.518	0.335	2.21426e-41
Zeb1	1.97161e-59	0.407663	0.52	0.356	6.12245e-55
Fbn2	5.38284e-65	0.40368	0.541	0.404	1.67153e-60
H2afz	1.74695e-23	0.402429	0.822	0.873	5.4248e-19
Hoxd10	4.72291e-52	0.401834	0.263	0.096	1.46661e-47
Actb	2.93904e-45	0.401721	0.997	0.98	9.1266e-41
Glipr2	3.25917e-42	0.401709	0.439	0.259	1.01207e-37
Prrg3	6.41018e-64	0.401491	0.269	0.1	1.99055e-59
Nfia	4.41641e-43	0.401196	0.673	0.497	1.37143e-38
Nkd1	1.93822e-85	0.400741	0.291	0.137	6.01874e-81
Anxa6	5.94373e-53	0.399737	0.452	0.278	1.84571e-48
Msrb1	1.73514e-82	0.39966	0.472	0.371	5.38812e-78
Hdac7	9.2299e-58	0.396887	0.32	0.135	2.86616e-53
Dmd	5.86829e-64	0.396277	0.387	0.249	1.82228e-59
Hmgb2	1.58298e-26	0.394831	0.545	0.613	4.91561e-22
Itgb1	1.74881e-81	0.393716	0.644	0.547	5.43059e-77
Etl4	7.93182e-45	0.391475	0.404	0.206	2.46307e-40
Kctd10	7.70072e-89	0.389897	0.352	0.22	2.39131e-84
Parva	3.78271e-63	0.388515	0.31	0.141	1.17464e-58
Pdlim2	4.32085e-38	0.3884	0.498	0.312	1.34175e-33
Stc2	2.66044e-48	0.386408	0.27	0.12	8.26146e-44
Tmpo	1.97761e-67	0.384738	0.491	0.483	6.14108e-63
Ppp1r12a	4.9177e-90	0.38441	0.475	0.409	1.52709e-85
Plekhg3	1.63921e-50	0.380547	0.306	0.132	5.09023e-46
Hhip	1.13583e-34	0.380284	0.422	0.231	3.52708e-30
Dact3	3.74531e-65	0.379525	0.266	0.091	1.16303e-60
Sptbn1	2.12809e-62	0.377672	0.673	0.583	6.60837e-58
Bcl2	5.24923e-51	0.373998	0.31	0.151	1.63004e-46
Slc38a5	3.92464e-47	0.372157	0.298	0.132	1.21872e-42
Tcf4	3.55334e-43	0.370114	0.748	0.609	1.10342e-38
Mpg	4.87235e-71	0.364966	0.471	0.374	1.51301e-66
Mmp14	1.22758e-17	0.364499	0.49	0.382	3.812e-13
Saraf	2.99711e-65	0.363948	0.533	0.457	9.30693e-61
Pus7	3.55104e-82	0.359425	0.321	0.208	1.1027e-77
Vezf1	7.46432e-74	0.358417	0.352	0.243	2.31789e-69
Dcaf11	6.44985e-64	0.357247	0.368	0.271	2.00287e-59
Actn4	7.32456e-60	0.356789	0.482	0.379	2.2745e-55
Cyr61	4.95593e-19	0.356781	0.468	0.318	1.53896e-14
Cfl1	5.85434e-66	0.354907	0.972	0.933	1.81795e-61
Lims1	7.60998e-71	0.353581	0.429	0.336	2.36313e-66
Pten	6.85643e-71	0.35344	0.462	0.382	2.12913e-66
Sox4	7.85145e-39	0.351941	0.734	0.642	2.43811e-34
Lamb1	5.65648e-40	0.351489	0.506	0.354	1.75651e-35
Hacd1	6.87954e-70	0.351353	0.408	0.321	2.1363e-65
Oaz2	3.12553e-68	0.350496	0.692	0.642	9.70572e-64
Pfn1	1.10226e-67	0.349258	0.985	0.957	3.42286e-63
Gucy1a1	8.32794e-32	0.348105	0.385	0.221	2.58608e-27
Tln1	1.28114e-63	0.34652	0.455	0.364	3.97832e-59
Nudt4	4.27548e-49	0.345229	0.571	0.471	1.32766e-44
Arhgef25	9.63848e-42	0.344548	0.329	0.196	2.99304e-37
Luzp1	2.20285e-61	0.341366	0.471	0.378	6.84051e-57
Cd63	1.14135e-39	0.340926	0.869	0.759	3.54422e-35
Phlda3	9.1967e-37	0.340917	0.498	0.372	2.85585e-32
Mfge8	9.8746e-57	0.340628	0.332	0.234	3.06636e-52
Snhg18	9.82163e-35	0.340498	0.78	0.64	3.04991e-30
Morf4l2	3.42165e-47	0.340346	0.91	0.862	1.06253e-42
Bmp7	6.53241e-49	0.340123	0.302	0.193	2.02851e-44
H2afv	2.57078e-26	0.339257	0.818	0.824	7.98303e-22
Bmp4	5.53657e-30	0.335572	0.302	0.165	1.71927e-25
Pls3	1.9757e-44	0.334951	0.327	0.204	6.13513e-40
Nusap1	1.12197e-23	0.333593	0.269	0.234	3.48406e-19
Clic4	1.233e-56	0.332973	0.362	0.257	3.82883e-52
Spats2l	3.56288e-43	0.332261	0.354	0.228	1.10638e-38
Hoxd9	2.8745e-28	0.330958	0.507	0.338	8.92619e-24
Col6a3	2.35158e-29	0.330725	0.36	0.198	7.30238e-25
Rsu1	6.33997e-52	0.330111	0.424	0.319	1.96875e-47
Hmgn3	2.6721e-38	0.329555	0.572	0.479	8.29768e-34
Rtl8a	5.71779e-40	0.32892	0.389	0.245	1.77555e-35
Tspan3	1.73187e-60	0.328397	0.68	0.654	5.37796e-56
Shisa4	1.35785e-35	0.324716	0.309	0.158	4.21654e-31
Fn1	5.81587e-34	0.323672	0.507	0.377	1.806e-29
Mprip	3.56024e-62	0.323663	0.513	0.431	1.10556e-57
Atp1a2	3.38843e-27	0.32332	0.536	0.361	1.05221e-22
Snai2	5.85502e-31	0.32308	0.313	0.172	1.81816e-26
Plekho2	1.32813e-50	0.322058	0.277	0.158	4.12425e-46
Fzd2	7.14452e-35	0.319854	0.305	0.17	2.21859e-30
Pianp	2.59231e-34	0.318998	0.354	0.219	8.04989e-30
Col1a2	6.15483e-104	0.313863	0.988	0.689	1.91126e-99
Aff3	1.40583e-42	0.310853	0.266	0.135	4.36553e-38
Fxyd7	3.09902e-25	0.310445	0.283	0.142	9.62339e-21
Gng11	6.25604e-29	0.309551	0.382	0.211	1.94269e-24
Tshz3	1.46375e-30	0.308959	0.316	0.176	4.54539e-26
Naca	1.7988e-65	0.307576	0.996	0.989	5.58581e-61
Tmem45a	7.79419e-36	0.307053	0.277	0.131	2.42033e-31
Col6a2	4.79399e-27	0.303338	0.613	0.435	1.48868e-22
Ripor2	1.02029e-35	0.301818	0.26	0.121	3.16829e-31
Btg1	1.45362e-42	0.301607	0.722	0.686	4.51393e-38
Nacc2	2.73655e-44	0.299744	0.354	0.287	8.4978e-40
Olfml3	2.56091e-24	0.299376	0.543	0.368	7.9524e-20
Phldb2	8.56355e-37	0.299288	0.256	0.137	2.65924e-32
Rbm3	2.71404e-46	0.298885	0.937	0.942	8.42792e-42
Top2a	3.49889e-25	0.298094	0.305	0.331	1.08651e-20
Rbfox2	4.41693e-52	0.296439	0.368	0.292	1.37159e-47
BC028528	5.18668e-25	0.292542	0.337	0.208	1.61062e-20
Il11ra1	1.14269e-37	0.291969	0.377	0.294	3.5484e-33
Tshz2	2.99779e-98	0.290424	0.999	0.741	9.30905e-94
Malat1	1.47006e-49	0.289892	1	0.996	4.56497e-45
Spc24	4.98361e-40	0.289668	0.266	0.244	1.54756e-35
Slc1a5	4.86593e-32	0.288531	0.29	0.198	1.51102e-27
C1qtnf2	8.47181e-21	0.281566	0.42	0.273	2.63075e-16
Esyt2	2.34087e-58	0.280908	0.306	0.242	7.2691e-54
Cox6c	1.00162e-54	0.279167	0.997	0.989	3.11034e-50
Ifitm2	3.54945e-31	0.278091	0.853	0.714	1.10221e-26
Cavin1	7.01671e-24	0.27798	0.534	0.439	2.1789e-19
Hic1	2.10448e-24	0.277797	0.328	0.197	6.53505e-20
Hmgn1	2.23173e-42	0.276593	0.991	0.979	6.93018e-38
Gem	8.09886e-25	0.275274	0.269	0.155	2.51494e-20
Itpr1	6.89353e-40	0.275208	0.317	0.23	2.14065e-35
Zfp580	2.99199e-38	0.273618	0.354	0.266	9.29103e-34
Nedd4	6.58859e-40	0.273278	0.818	0.791	2.04596e-35
Fkbp9	2.44238e-47	0.27313	0.534	0.51	7.58431e-43
Rcn2	1.44194e-38	0.27184	0.56	0.498	4.47767e-34
Klf13	6.74371e-41	0.270297	0.525	0.482	2.09412e-36
Plpp3	5.30078e-31	0.269598	0.771	0.563	1.64605e-26
Csnk1a1	9.85645e-54	0.269246	0.729	0.731	3.06072e-49
Nbdy	9.12725e-38	0.269129	0.517	0.461	2.83429e-33
H2afy2	3.29448e-35	0.268876	0.382	0.291	1.02303e-30
Cenpm	9.40907e-31	0.267298	0.285	0.249	2.9218e-26
Ccna2	6.76683e-35	0.266253	0.262	0.274	2.1013e-30
Tprgl	1.3574e-43	0.264712	0.549	0.515	4.21512e-39
Yaf2	6.93099e-53	0.264148	0.463	0.43	2.15228e-48
Slc48a1	3.78433e-24	0.262473	0.277	0.177	1.17515e-19
Cox7a2l	3.09257e-41	0.26174	0.946	0.954	9.60336e-37
Lgals1	3.44154e-41	0.260709	0.981	0.919	1.0687e-36
Adamts2	2.52372e-28	0.260591	0.293	0.212	7.83692e-24
H2afx	1.05076e-38	0.260229	0.372	0.446	3.26293e-34
Drap1	2.78531e-45	0.25969	0.731	0.715	8.64924e-41
Nhsl2	2.71709e-27	0.259467	0.275	0.181	8.43739e-23
Bmp1	1.4971e-24	0.259103	0.352	0.246	4.64895e-20
Col4a5	1.80606e-26	0.25898	0.252	0.153	5.60835e-22
Col6a1	1.25654e-23	0.258896	0.688	0.51	3.90192e-19
Arx	3.21667e-17	0.258267	0.397	0.27	9.98873e-13
Fbxl7	1.43489e-21	0.256861	0.366	0.266	4.45575e-17
Copz2	1.53844e-20	0.25605	0.555	0.438	4.77731e-16
Selenof	4.55423e-44	0.254069	0.753	0.746	1.41422e-39
Arap1	1.14201e-20	0.252399	0.358	0.255	3.54627e-16
Rcn1	1.4946e-22	0.251332	0.559	0.474	4.64119e-18
Rcn3	5.48031e-18	0.251129	0.579	0.471	1.7018e-13

## Sheet: Cluster 5
Gene Name	p-value	average logFoldChange	percent of cell expressed in Cluster 5	percent of cell expressed in all other cluster	FDR adjusted p-value
Cyp17a1	0	2.88694	0.909	0.042	0
Cyp11a1	0	2.3954	0.763	0.034	0
Insl3	0	2.19276	0.956	0.056	0
Hsd3b1	0	2.09453	0.63	0.018	0
Akr1cl	0	1.85668	1	0.578	0
Fdx1	0	1.84253	0.932	0.434	0
Star	0	1.68183	0.718	0.044	0
Slc25a3	0	1.62987	0.998	0.835	0
Kcnk3	4.39761270665582e-315	1.6125	0.681	0.101	1.36559067379783e-310
Ren1	3.45386e-292	1.48397	0.464	0.016	1.07253e-287
Hmgcs2	0	1.44639	0.912	0.264	0
Ass1	0	1.43854	0.927	0.34	0
Acsbg1	0	1.38126	0.951	0.357	0
Aldh1a1	5.01683e-284	1.37574	0.929	0.443	1.55788e-279
Scarb1	0	1.35847	0.879	0.333	0
Pcolce	0	1.29124	0.923	0.376	0
Sct	3.23369e-274	1.27258	0.967	0.532	1.00416e-269
Cd24a	0	1.26447	0.836	0.223	0
Cst8	0	1.25056	0.645	0.058	0
Hspd1	0	1.24628	0.929	0.506	0
Alas1	7.03496e-268	1.24501	0.63	0.16	2.18457e-263
Aqp2	5.18493e-276	1.23211	0.748	0.187	1.61008e-271
Slc25a5	0	1.19218	0.977	0.597	0
Folr1	0	1.16126	0.832	0.175	0
Fdps	7.27846e-254	1.13025	0.76	0.295	2.26018e-249
Fam213a	0	1.11348	0.965	0.502	0
Aebp1	7.14640391024123e-311	1.08586	0.894	0.309	2.21917e-306
Aldh3a1	0	1.08075	0.593	0.031	0
Abca1	6.3474e-241	1.05444	0.819	0.276	1.97106e-236
Mcrip2	2.26282065795291e-321	1.04539	0.871	0.248	7.02673698914117e-317
Hmgcs1	3.72881e-161	1.01536	0.754	0.387	1.15791e-156
Tmem176b	1.23896e-264	1.00529	0.885	0.273	3.84734e-260
Hao2	0	0.994735	0.519	0.011	0
Csrp2	1.71731e-241	0.989034	0.915	0.382	5.33275e-237
Pank1	8.33986e-245	0.974369	0.8	0.252	2.58978e-240
Igfbp7	7.45732e-206	0.970081	0.995	0.689	2.31572e-201
Mgst1	3.05304e-203	0.96609	0.824	0.27	9.4806e-199
Fxyd6	2.14236e-278	0.956558	0.997	0.713	6.65268e-274
Mgarp	3.15881e-175	0.948897	0.766	0.241	9.80905e-171
Adh1	2.14678e-194	0.930442	0.319	0.011	6.6664e-190
Hspe1	1.66035e-255	0.899602	0.998	0.901	5.1559e-251
Fabp3	1.01616e-82	0.896147	0.619	0.34	3.15547e-78
Dnajc15	1.08536e-236	0.888155	0.839	0.367	3.37038e-232
Prkar2b	2.66084e-178	0.873127	0.669	0.261	8.26269e-174
Sfrp1	9.04375e-177	0.859243	0.821	0.337	2.80836e-172
Gramd1b	3.79403e-224	0.853727	0.584	0.091	1.17816e-219
Cst3	5.95448e-220	0.8449	0.998	0.899	1.84904e-215
Pde10a	1.331e-236	0.844768	0.417	0.019	4.13315e-232
Fads1	3.57136e-212	0.830401	0.724	0.198	1.10902e-207
Igfbp2	1.04017e-174	0.830045	0.663	0.216	3.23005e-170
Tsc22d1	1.87255e-192	0.827017	0.997	0.845	5.81484e-188
1110008P14Rik	2.41247e-155	0.822062	0.751	0.375	7.49144e-151
Cyb5r3	3.98727e-217	0.817108	0.903	0.494	1.23817e-212
Susd3	9.61017e-186	0.810675	0.819	0.291	2.98425e-181
Gsta2	2.72235e-146	0.805209	0.659	0.185	8.45371e-142
Pld3	1.05402e-204	0.795478	0.689	0.172	3.27304e-200
Pbx1	5.84379e-209	0.791411	0.945	0.504	1.81467e-204
Grb14	7.75771e-220	0.78208	0.704	0.152	2.409e-215
Cav1	1.21394e-176	0.769511	0.731	0.202	3.76965e-172
Bst2	2.0878e-184	0.764656	0.923	0.41	6.48323e-180
Acaa2	1.28685e-144	0.757359	0.824	0.41	3.99604e-140
Vcam1	5.79448e-139	0.753094	0.671	0.206	1.79936e-134
Fdxr	3.38235e-169	0.75267	0.725	0.233	1.05032e-164
Fxyd1	1.75999e-164	0.751708	0.927	0.472	5.46528e-160
Atp1a1	1.95786e-135	0.751464	0.733	0.309	6.07975e-131
Elovl5	1.98802e-177	0.74487	0.792	0.352	6.17341e-173
Cebpa	1.01359e-172	0.742938	0.631	0.155	3.1475e-168
Me1	3.82449e-142	0.74093	0.92	0.546	1.18762e-137
Gapdh	1.63132e-191	0.738042	0.985	0.854	5.06575e-187
Tob1	3.48259e-182	0.729606	0.648	0.17	1.08145e-177
Etfb	7.41523e-165	0.720519	0.865	0.441	2.30265e-160
Prss35	7.54765e-163	0.718351	0.976	0.592	2.34377e-158
Msmo1	1.40586e-117	0.718093	0.589	0.233	4.36562e-113
Iqgap2	2.32955e-254	0.710795	0.583	0.061	7.23395e-250
Fam129a	2.64805e-227	0.704442	0.587	0.072	8.22299e-223
Defb19	1.06446e-183	0.700659	0.974	0.5	3.30547e-179
Hipk2	3.78232e-213	0.697362	0.598	0.11	1.17452e-208
Nr5a1	7.78887e-156	0.687869	0.695	0.21	2.41868e-151
Idh1	2.56238e-143	0.686056	0.737	0.309	7.95697e-139
Map1lc3a	1.13625e-138	0.684715	0.947	0.758	3.52841e-134
Wnt6	3.00771e-147	0.676808	0.932	0.53	9.33985e-143
Cpz	1.71269e-191	0.662677	0.508	0.065	5.31841e-187
Ech1	3.29401e-128	0.66246	0.857	0.495	1.02289e-123
Acadl	3.14923e-142	0.661723	0.604	0.199	9.77929e-138
Pebp1	2.34772e-212	0.661411	1	0.957	7.29036e-208
Cd81	5.77674e-124	0.649362	0.964	0.786	1.79385e-119
Hadh	1.79319e-126	0.646968	0.809	0.385	5.56838e-122
Serinc3	2.81058e-134	0.645117	0.976	0.765	8.72769e-130
Mmd2	3.59259e-142	0.641394	0.959	0.579	1.11561e-137
Uqcr10	2.97594e-214	0.638621	0.995	0.876	9.24119e-210
Tmem176a	1.45949e-162	0.634141	0.607	0.129	4.53214e-158
Agt	6.31033e-81	0.633303	0.282	0.048	1.95955e-76
Fads2	6.08187e-207	0.631775	0.431	0.04	1.8886e-202
Soat1	7.90328e-120	0.628423	0.613	0.207	2.45421e-115
Sez6l2	1.22043e-197	0.627221	0.449	0.039	3.78979e-193
Agpat3	1.21067e-140	0.626534	0.765	0.303	3.7595e-136
Echs1	2.46216e-135	0.624173	0.854	0.427	7.64576e-131
Prdx2	7.22204e-127	0.620215	0.97	0.771	2.24266e-122
Ctsf	6.72449e-137	0.61485	0.514	0.133	2.08816e-132
Tmem35a	3.42147e-126	0.614586	0.511	0.116	1.06247e-121
Cd47	2.33252e-132	0.613564	0.889	0.473	7.24319e-128
Pja1	2.70843e-110	0.611809	0.795	0.404	8.41047e-106
Kit	1.29321e-162	0.610922	0.578	0.122	4.0158e-158
Aldoa	6.32064e-115	0.601233	0.951	0.7	1.96275e-110
Cdon	1.63011e-164	0.596523	0.519	0.09	5.06199e-160
Tkt	2.87471e-120	0.589924	0.809	0.4	8.92684e-116
Atpif1	3.14088e-183	0.586293	1	0.949	9.75337e-179
Cyp26b1	3.09207e-73	0.584054	0.829	0.524	9.60181e-69
Serpina3g	2.80749e-178	0.581867	0.307	0.01	8.71809e-174
Sparc	2.70207e-105	0.581548	0.998	0.852	8.39073e-101
Slc7a8	1.82747e-134	0.57707	0.575	0.14	5.67483e-130
Ephx1	1.13826e-181	0.575863	0.472	0.053	3.53465e-177
Tmem132a	2.39272e-138	0.575663	0.571	0.141	7.43012e-134
Dhcr7	1.38827e-114	0.573214	0.498	0.164	4.31098e-110
Timp1	1.07487e-137	0.570854	0.642	0.179	3.3378e-133
Atp5b	1.08939e-107	0.569806	0.968	0.791	3.38288e-103
Cox6a1	4.73881e-149	0.569351	0.997	0.895	1.47154e-144
Idi1	3.76411e-109	0.567461	0.549	0.184	1.16887e-104
Acadm	4.72204e-115	0.565494	0.654	0.266	1.46633e-110
Prlr	1.30154e-92	0.565306	0.613	0.224	4.04166e-88
Mrap	1.759e-249	0.564987	0.431	0.016	5.46221e-245
Tmem109	9.46996e-91	0.55543	0.678	0.304	2.94071e-86
Iscu	7.40876e-100	0.551925	0.833	0.513	2.30064e-95
C1qtnf12	9.3974e-110	0.549543	0.662	0.244	2.91817e-105
Tpm1	1.43974e-100	0.549104	0.924	0.624	4.47083e-96
Vdac1	5.58056e-105	0.546905	0.86	0.507	1.73293e-100
Irf8	5.48758e-150	0.544747	0.469	0.074	1.70406e-145
Cyp51	1.07844e-115	0.543259	0.502	0.138	3.34889e-111
Cox6c	3.45014e-203	0.541481	1	0.989	1.07137e-198
Scpep1	4.72329e-113	0.539407	0.657	0.246	1.46672e-108
Stc1	1.77164e-77	0.539047	0.455	0.138	5.50147e-73
Cped1	2.18678e-122	0.526019	0.825	0.362	6.79062e-118
Mob4	4.83953e-71	0.520511	0.615	0.314	1.50282e-66
Reep5	6.86091e-104	0.51807	0.924	0.636	2.13052e-99
Hspa8	5.17721e-93	0.51491	0.986	0.922	1.60768e-88
Mpv17l2	5.27789e-107	0.514895	0.59	0.219	1.63894e-102
Ldha	1.27523e-86	0.514035	0.777	0.402	3.95997e-82
Smoc2	2.81803e-65	0.511945	0.86	0.583	8.75084e-61
Atp5d	2.20369e-143	0.509992	0.992	0.877	6.84313e-139
Elovl6	9.25872e-103	0.509081	0.513	0.151	2.87511e-98
Ergic3	4.8339e-95	0.508722	0.882	0.574	1.50107e-90
Cmbl	9.12442e-148	0.505836	0.464	0.07	2.83341e-143
Acat1	2.30207e-84	0.50559	0.745	0.405	7.14862e-80
Cebpb	7.85236e-51	0.505119	0.451	0.196	2.43839e-46
Tst	4.7913e-71	0.504419	0.636	0.291	1.48784e-66
Ppp1r14a	3.28803e-98	0.502765	0.747	0.33	1.02103e-93
Oxtr	2.23519e-199	0.501806	0.372	0.017	6.94094e-195
Lhcgr	4.05393e-210	0.500633	0.416	0.023	1.25887e-205
Stc2	5.17691e-116	0.500294	0.483	0.106	1.60759e-111
Chst2	4.67289e-86	0.496577	0.578	0.209	1.45107e-81
Ndufs3	5.38331e-82	0.495473	0.762	0.474	1.67168e-77
Btg1	1.98069e-54	0.494039	0.841	0.678	6.15062e-50
Mt1	1.2664e-90	0.493502	0.948	0.631	3.93256e-86
Bmp2	9.37744e-144	0.493489	0.367	0.036	2.91198e-139
Plin1	4.00113e-191	0.491999	0.404	0.027	1.24247e-186
Gm12840	3.53433e-136	0.489409	0.294	0.024	1.09752e-131
Glul	9.69488e-69	0.48653	0.842	0.559	3.01055e-64
Gadd45g	1.83857e-60	0.484195	0.373	0.135	5.70932e-56
Gm44386	6.19922e-120	0.484073	0.505	0.115	1.92504e-115
Tpi1	7.85558e-84	0.482807	0.836	0.494	2.43939e-79
Mpnd	1.46208e-95	0.479985	0.668	0.275	4.54019e-91
Rnh1	3.46546e-83	0.47817	0.728	0.359	1.07613e-78
Sqle	7.92072e-80	0.475661	0.584	0.244	2.45962e-75
Serpinb1a	9.73933e-95	0.473803	0.46	0.117	3.02435e-90
Aldh1b1	4.77446e-120	0.469911	0.392	0.061	1.48261e-115
Dbi	1.69971e-64	0.46965	0.942	0.74	5.2781e-60
Acly	1.2521e-59	0.463721	0.581	0.306	3.88813e-55
Tecr	1.38067e-72	0.460909	0.842	0.607	4.2874e-68
Atp5g3	7.21629e-77	0.458778	0.907	0.677	2.24087e-72
Grhpr	5.64293e-76	0.45737	0.587	0.239	1.7523e-71
Gcsh	2.90637e-74	0.457141	0.666	0.346	9.02515e-70
Rcn3	9.89454e-76	0.457096	0.813	0.455	3.07255e-71
Hsd17b10	1.56011e-81	0.455491	0.835	0.488	4.84461e-77
Ndufb11	1.65107e-96	0.454996	0.967	0.773	5.12706e-92
Dhcr24	2.3829e-77	0.454583	0.48	0.178	7.39961e-73
Ssr4	1.04001e-94	0.452757	0.959	0.685	3.22954e-90
Dtx4	1.01181e-85	0.451979	0.63	0.25	3.14196e-81
Unc119	2.20313e-86	0.449541	0.847	0.473	6.84138e-82
Igfbp4	1.95293e-50	0.448234	0.879	0.649	6.06443e-46
Calr	7.50274e-72	0.446749	0.93	0.74	2.32982e-67
Atp5j	7.92936e-103	0.444632	0.988	0.894	2.4623e-98
Tspo	3.53939e-67	0.438802	0.555	0.231	1.09909e-62
Ndufa12	3.15217e-64	0.436592	0.813	0.549	9.78842e-60
Ggh	5.72096e-79	0.435383	0.49	0.164	1.77653e-74
Gas6	1.19215e-77	0.435274	0.833	0.472	3.70197e-73
Hist1h2bc	1.10172e-76	0.431907	0.423	0.119	3.42116e-72
Efhd1	3.87233e-39	0.431619	0.349	0.143	1.20247e-34
Col14a1	5.24968e-138	0.427931	0.36	0.036	1.63018e-133
Nsdhl	9.07362e-89	0.427622	0.376	0.097	2.81763e-84
Mdh2	5.49707e-66	0.427293	0.86	0.552	1.70701e-61
Cox17	1.05462e-56	0.424329	0.765	0.498	3.27491e-52
Tmem205	1.19446e-63	0.424128	0.546	0.242	3.70915e-59
Rtn4rl1	2.87678e-89	0.423764	0.537	0.175	8.93325e-85
Bsg	6.77711e-92	0.423637	0.977	0.844	2.10449e-87
Nrp2	7.29454e-79	0.423218	0.489	0.157	2.26517e-74
Ins2	1.24312e-47	0.422851	0.252	0.063	3.86026e-43
Prdx3	4.25505e-71	0.422811	0.681	0.331	1.32132e-66
Gem	1.13127e-76	0.421633	0.46	0.142	3.51294e-72
Tmem147	5.78344e-67	0.418512	0.841	0.577	1.79593e-62
Armcx2	2.37449e-67	0.418306	0.681	0.336	7.37349e-63
Hadha	2.72575e-62	0.418188	0.646	0.361	8.46427e-58
Gadd45gip1	5.59495e-65	0.418003	0.85	0.568	1.7374e-60
Clu	1.05847e-33	0.415216	0.536	0.296	3.28686e-29
Asah1	1.09827e-68	0.411402	0.622	0.284	3.41045e-64
C1qtnf2	6.75297e-30	0.409423	0.478	0.27	2.097e-25
Idh2	1.51339e-57	0.408814	0.675	0.357	4.69953e-53
Hsp90b1	9.36714e-56	0.40834	0.838	0.576	2.90878e-51
Tmem164	7.15674e-102	0.405822	0.417	0.088	2.22238e-97
Ndufc1	2.71374e-68	0.40572	0.947	0.765	8.42699e-64
Scd2	3.07919e-48	0.39967	0.721	0.428	9.5618e-44
Creb3l1	6.51131e-82	0.397725	0.586	0.225	2.02196e-77
Nr4a1	8.79441e-47	0.397493	0.335	0.126	2.73093e-42
G0s2	1.55984e-73	0.396139	0.531	0.202	4.84378e-69
Por	4.56135e-64	0.39465	0.398	0.155	1.41643e-59
Srd5a1	8.88526e-125	0.392908	0.305	0.032	2.75914e-120
Col6a1	2.20379e-64	0.392518	0.829	0.502	6.84344e-60
Esr1	3.85117e-95	0.391142	0.481	0.131	1.19591e-90
H13	8.29754e-58	0.390347	0.678	0.368	2.57663e-53
Efemp2	8.3842e-62	0.388912	0.733	0.405	2.60355e-57
Ccs	3.09232e-57	0.388862	0.516	0.224	9.60259e-53
Slc3a2	8.6646e-38	0.388781	0.697	0.484	2.69062e-33
Pkdcc	1.21652e-62	0.385878	0.66	0.327	3.77767e-58
Trp53i11	2.01279e-79	0.384379	0.376	0.103	6.2503e-75
Cox7b	3.38244e-70	0.38395	0.945	0.728	1.05035e-65
Mettl26	3.72255e-56	0.382271	0.473	0.203	1.15596e-51
Ndufa1	2.662e-44	0.379933	0.728	0.479	8.26631e-40
Uqcrq	1.07505e-65	0.376898	0.97	0.807	3.33836e-61
Txndc5	1.13808e-64	0.375628	0.778	0.445	3.53409e-60
Clca3a1	1.01886e-96	0.374077	0.354	0.062	3.16388e-92
Cox14	1.28163e-57	0.372071	0.915	0.722	3.97984e-53
Serpinb6a	1.74634e-70	0.371921	0.862	0.526	5.42292e-66
H2-Ke6	3.45373e-63	0.371314	0.489	0.192	1.07249e-58
Ndufa6	1.19913e-58	0.368157	0.962	0.815	3.72365e-54
Tnfaip8	1.77279e-40	0.368147	0.413	0.182	5.50505e-36
Atp5a1	7.97342e-55	0.366039	0.932	0.756	2.47599e-50
Pgk1	1.46133e-60	0.364388	0.64	0.315	4.53786e-56
Dad1	4.57301e-62	0.362996	0.953	0.763	1.42006e-57
Mdh1	5.85503e-40	0.362619	0.593	0.351	1.81816e-35
Cpq	3.56955e-83	0.361853	0.401	0.098	1.10845e-78
Actr3b	3.50467e-40	0.361233	0.414	0.188	1.0883e-35
Tmem159	2.37175e-38	0.360861	0.495	0.251	7.36499e-34
Aldh2	1.29777e-38	0.35742	0.772	0.538	4.02997e-34
Tulp2	4.16145e-68	0.357222	0.604	0.267	1.29226e-63
Htra3	1.08034e-22	0.357064	0.807	0.65	3.35477e-18
St3gal5	7.21779e-43	0.356941	0.768	0.51	2.24134e-38
Cyb5a	5.6166e-53	0.355654	0.83	0.547	1.74412e-48
Gnas	2.10044e-60	0.354241	0.995	0.891	6.52249e-56
Pgrmc1	3.66951e-75	0.353518	0.979	0.747	1.13949e-70
Slc16a1	1.25e-71	0.353368	0.432	0.143	3.88163e-67
Eci2	1.50794e-55	0.352404	0.76	0.457	4.68261e-51
Fam46a	4.95356e-61	0.352245	0.334	0.093	1.53823e-56
Fmc1	3.29051e-45	0.352116	0.627	0.36	1.0218e-40
Ccdc28b	3.17955e-59	0.349941	0.856	0.553	9.87344e-55
Pak3	1.96707e-64	0.349825	0.423	0.138	6.10835e-60
As3mt	1.86593e-92	0.349748	0.361	0.068	5.79428e-88
Nenf	5.26136e-73	0.349546	0.997	0.834	1.63381e-68
Idh3g	4.18419e-48	0.348563	0.58	0.304	1.29932e-43
Pcyt2	1.24526e-55	0.347826	0.413	0.156	3.86691e-51
Adck5	7.3552e-60	0.347789	0.467	0.183	2.28401e-55
Pmvk	4.96426e-58	0.347602	0.401	0.134	1.54155e-53
Olfm1	1.89583e-94	0.347077	0.396	0.084	5.88712e-90
Rom1	5.40345e-106	0.345961	0.322	0.041	1.67793e-101
Crem	1.84718e-41	0.342945	0.279	0.101	5.73606e-37
Rerg	1.14793e-125	0.341899	0.32	0.032	3.56467e-121
Abhd2	1.33727e-32	0.341787	0.288	0.11	4.15263e-28
H2afy2	2.60317e-66	0.340465	0.613	0.276	8.08364e-62
Gpx4	3.32222e-67	0.339161	0.986	0.897	1.03165e-62
Slc45a3	2.03116e-131	0.337598	0.273	0.017	6.30737e-127
Reep3	2.143e-50	0.337288	0.564	0.276	6.65466e-46
Prkar1a	9.35362e-36	0.335292	0.721	0.529	2.90458e-31
Rpn2	1.70007e-40	0.33523	0.618	0.377	5.27924e-36
Aes	1.39196e-64	0.335185	0.989	0.857	4.32246e-60
Dnpep	8.45736e-53	0.333506	0.499	0.22	2.62626e-48
Ndufb5	3.41023e-57	0.332603	0.951	0.806	1.05898e-52
Slc25a4	3.30517e-58	0.330713	0.971	0.815	1.02635e-53
Ccnd3	5.39166e-38	0.330501	0.85	0.631	1.67427e-33
Rpl36al	4.059e-68	0.330308	0.986	0.912	1.26044e-63
Ssr2	3.60058e-45	0.329776	0.892	0.695	1.11809e-40
Etfa	7.12831e-45	0.327758	0.605	0.334	2.21356e-40
Hspa12a	1.29284e-98	0.326207	0.325	0.049	4.01465e-94
Sec61b	5.00897e-58	0.32545	0.979	0.86	1.55543e-53
Mvk	1.87217e-46	0.325295	0.425	0.177	5.81365e-42
Rabep2	2.24028e-57	0.325105	0.393	0.131	6.95675e-53
Nnat	7.46601e-23	0.324507	0.261	0.119	2.31842e-18
Haus7	3.854e-51	0.324492	0.476	0.201	1.19678e-46
Caprin1	6.89805e-40	0.323753	0.785	0.56	2.14205e-35
Sptb	1.87e-69	0.323166	0.287	0.059	5.80693e-65
Tfpi	8.05394e-65	0.322883	0.484	0.184	2.50099e-60
Msi2	1.76495e-51	0.321072	0.589	0.292	5.4807e-47
Hmgcr	1.08487e-40	0.318827	0.375	0.174	3.36884e-36
Fdft1	2.84064e-35	0.317832	0.429	0.229	8.82105e-31
Gde1	5.24052e-50	0.316766	0.593	0.303	1.62734e-45
Sc5d	4.13235e-58	0.316035	0.314	0.084	1.28322e-53
Uqcrfs1	2.38768e-39	0.314136	0.78	0.553	7.41447e-35
Mrps11	7.45115e-40	0.314092	0.7	0.447	2.31381e-35
Mvd	1.97739e-38	0.313468	0.34	0.155	6.1404e-34
Ppdpf	3.23705e-45	0.313328	0.835	0.581	1.0052e-40
Akr1b8	2.94068e-51	0.312631	0.577	0.283	9.13169e-47
Dhrs7	7.80048e-54	0.312543	0.392	0.136	2.42228e-49
Ndufs2	1.15408e-39	0.312287	0.772	0.534	3.58376e-35
Cox6b1	1.48805e-51	0.311742	0.983	0.905	4.62086e-47
Tnfrsf1a	8.9714e-56	0.311419	0.63	0.318	2.78589e-51
Ccdc8	2.01931e-74	0.311179	0.51	0.191	6.27057e-70
Galk1	1.42124e-43	0.310767	0.571	0.297	4.41339e-39
Acads	1.96665e-51	0.310552	0.425	0.163	6.10704e-47
Ndufa4	4.5814e-53	0.309657	0.982	0.863	1.42266e-48
Odc1	3.69037e-32	0.309616	0.725	0.508	1.14597e-27
Ccdc107	1.80878e-54	0.306488	0.525	0.231	5.61679e-50
Romo1	1.37194e-48	0.305658	0.939	0.739	4.26027e-44
Insig1	1.45728e-22	0.303571	0.416	0.242	4.52528e-18
Eps8	6.78065e-58	0.303089	0.536	0.234	2.1056e-53
Osr2	7.25706e-79	0.302878	0.894	0.548	2.25353e-74
Vps28	4.67314e-42	0.302807	0.571	0.304	1.45115e-37
Ift20	1.29367e-37	0.302768	0.85	0.656	4.01725e-33
Uqcrc1	1.91686e-28	0.302681	0.648	0.437	5.95241e-24
Itga9	8.51568e-67	0.30144	0.399	0.122	2.64437e-62
Copz2	4.07054e-74	0.300218	0.78	0.423	1.26403e-69
Ppib	1.61514e-37	0.300217	0.929	0.811	5.0155e-33
Atp5h	7.67154e-50	0.300215	0.973	0.856	2.38224e-45
Ttyh3	4.63945e-41	0.300153	0.451	0.211	1.44069e-36
Atox1	3.95317e-37	0.298885	0.918	0.735	1.22758e-32
Ms4a10	6.17298e-74	0.29882	0.323	0.071	1.9169e-69
Zfp703	2.56851e-48	0.298081	0.313	0.097	7.97598e-44
Selenos	4.22012e-34	0.297684	0.657	0.419	1.31047e-29
Rpl36	1.85706e-82	0.297542	1	0.998	5.76674e-78
Ubc	4.62518e-31	0.295814	0.936	0.804	1.43626e-26
Kifc3	4.31474e-85	0.295737	0.297	0.047	1.33986e-80
Naa10	1.56876e-41	0.295462	0.578	0.312	4.87146e-37
Cox5b	2.54135e-48	0.295238	0.983	0.87	7.89166e-44
Bola3	1.14375e-42	0.295004	0.686	0.41	3.5517e-38
Cldn1	7.79207e-50	0.29462	0.355	0.121	2.41967e-45
Tpt1	1.80505e-67	0.294618	1	0.998	5.60521e-63
Rab13	1.90909e-52	0.294569	0.498	0.216	5.92828e-48
Epn1	1.67251e-37	0.293561	0.788	0.555	5.19364e-33
Gm37350	3.74539e-33	0.293237	0.282	0.103	1.16306e-28
Efnb1	3.29878e-43	0.293196	0.703	0.423	1.02437e-38
Uqcrc2	7.85461e-36	0.292985	0.625	0.38	2.43909e-31
Cox8a	6.45404e-66	0.292406	0.998	0.976	2.00417e-61
Prpf19	7.86063e-31	0.292274	0.663	0.441	2.44096e-26
Acad8	8.89873e-56	0.292007	0.392	0.131	2.76332e-51
Serpinh1	1.73617e-34	0.291939	0.888	0.693	5.39131e-30
Pgls	4.20355e-42	0.291873	0.888	0.684	1.30533e-37
Cnih1	8.15539e-41	0.291709	0.769	0.514	2.53249e-36
Net1	3.10347e-35	0.291602	0.379	0.188	9.63721e-31
Cd63	1.29515e-37	0.29092	0.92	0.756	4.02183e-33
Dhrs3	1.58992e-60	0.289957	0.395	0.131	4.93719e-56
1500011K16Rik	5.09106e-38	0.289287	0.563	0.309	1.58093e-33
Anxa5	1.82788e-35	0.288623	0.712	0.46	5.67611e-31
C1qbp	5.11389e-40	0.287298	0.772	0.514	1.58802e-35
Ddt	6.53735e-38	0.285401	0.54	0.289	2.03004e-33
Nupr1	1.44528e-21	0.285059	0.354	0.186	4.48802e-17
Svil	5.34651e-67	0.283068	0.651	0.318	1.66025e-62
Smoc1	6.8269e-48	0.282953	0.401	0.152	2.11996e-43
Gsta4	1.31135e-50	0.282718	0.631	0.334	4.07213e-46
Suclg1	1.43401e-33	0.282186	0.612	0.373	4.45302e-29
Cope	6.00908e-35	0.282077	0.719	0.483	1.866e-30
Srpx2	1.73289e-66	0.279952	0.344	0.096	5.38114e-62
Eci1	9.92114e-38	0.279747	0.514	0.269	3.08081e-33
Ybx1	3.53639e-48	0.279177	1	0.967	1.09816e-43
Pcsk5	3.9459e-50	0.278267	0.355	0.121	1.22532e-45
D10Jhu81e	5.46166e-48	0.277959	0.48	0.211	1.69601e-43
Uba1	8.34064e-27	0.277684	0.557	0.363	2.59002e-22
Abhd4	3.15326e-43	0.277451	0.501	0.244	9.79181e-39
Pgam1	6.78697e-27	0.276784	0.762	0.562	2.10756e-22
Qsox1	2.90846e-36	0.276577	0.417	0.193	9.03164e-32
2310039H08Rik	4.54713e-30	0.274922	0.56	0.341	1.41202e-25
E330017L17Rik	5.52503e-43	0.274617	0.276	0.082	1.71569e-38
Eprs	5.26416e-23	0.274573	0.56	0.364	1.63468e-18
Maged1	1.05111e-26	0.27381	0.818	0.622	3.264e-22
Chp1	1.67342e-38	0.272829	0.425	0.195	5.19649e-34
Heg1	1.76771e-40	0.272777	0.51	0.256	5.48928e-36
Adh5	3.22816e-26	0.272515	0.519	0.324	1.00244e-21
Ghitm	3.13068e-28	0.272474	0.604	0.389	9.7217e-24
Acat2	5.53152e-30	0.27246	0.36	0.182	1.7177e-25
Malat1	6.68315e-31	0.272312	1	0.996	2.07532e-26
Psmb3	4.96576e-35	0.271989	0.816	0.586	1.54202e-30
Cyb5b	8.38258e-25	0.271895	0.414	0.241	2.60304e-20
Hspa9	3.71284e-30	0.271567	0.616	0.391	1.15295e-25
Phyh	9.74341e-51	0.270438	0.281	0.074	3.02562e-46
Mrps34	1.25148e-41	0.270144	0.524	0.262	3.88623e-37
Papss2	5.06906e-67	0.269452	0.334	0.087	1.57409e-62
Tmed10	3.38939e-39	0.269439	0.889	0.676	1.05251e-34
Tma7	1.39569e-47	0.268963	0.962	0.789	4.33403e-43
Mrps36	1.37981e-29	0.268463	0.733	0.523	4.28472e-25
Ndufb6	1.99109e-32	0.267035	0.7	0.464	6.18293e-28
Rmdn2	1.76908e-50	0.266896	0.316	0.094	5.49353e-46
Cavin1	1.15465e-55	0.265897	0.737	0.426	3.58553e-51
Phpt1	1.81279e-40	0.265321	0.624	0.355	5.62925e-36
Tmem59	2.70255e-22	0.265095	0.76	0.59	8.39223e-18
Ndufb4	1.95198e-30	0.264966	0.863	0.678	6.06148e-26
Psme1	1.56409e-29	0.264944	0.631	0.406	4.85697e-25
Hdlbp	1.66438e-38	0.264288	0.718	0.458	5.1684e-34
Hacd3	1.43854e-32	0.263427	0.363	0.163	4.46709e-28
Shisa5	5.70486e-59	0.262898	0.534	0.239	1.77153e-54
Txnip	2.62278e-13	0.261913	0.543	0.412	8.14451e-09
Emp3	1.14917e-67	0.261764	0.9	0.583	3.56853e-63
Tgfbr3	1.66312e-64	0.261072	0.455	0.176	5.16449e-60
Rab3a	1.3497e-47	0.260967	0.338	0.112	4.19124e-43
Eef1g	9.15257e-44	0.260574	0.998	0.984	2.84215e-39
Smarca1	3.47066e-46	0.260532	0.514	0.249	1.07774e-41
Lonp1	6.97619e-28	0.260388	0.376	0.203	2.16632e-23
Plpp1	3.11387e-45	0.260224	0.332	0.112	9.66951e-41
2410015M20Rik	3.91979e-39	0.259936	0.945	0.774	1.21721e-34
Txn2	1.56994e-27	0.259666	0.78	0.595	4.87512e-23
Crls1	3.53741e-35	0.259352	0.472	0.239	1.09847e-30
Sdf4	3.10464e-28	0.259155	0.768	0.567	9.64083e-24
Sdha	6.41788e-25	0.258606	0.569	0.372	1.99294e-20
Lifr	7.78081e-34	0.257795	0.408	0.191	2.41617e-29
Nucb2	9.62158e-36	0.257303	0.37	0.158	2.98779e-31
Ddrgk1	1.65722e-28	0.256569	0.645	0.428	5.14617e-24
Fkbp7	2.29175e-59	0.256139	0.443	0.173	7.11658e-55
Tmed3	1.59967e-39	0.256041	0.795	0.539	4.96744e-35
Adam23	8.41651e-59	0.25495	0.269	0.058	2.61358e-54
Tcaf1	1.84703e-55	0.254537	0.346	0.109	5.73558e-51
Capns1	7.27627e-39	0.254164	0.841	0.598	2.2595e-34
Fuom	6.97641e-57	0.254047	0.284	0.069	2.16638e-52
Tomm20	1.58777e-21	0.253532	0.938	0.835	4.9305e-17
Txn1	1.70147e-30	0.253488	0.901	0.743	5.28357e-26
mt-Nd1	1.56558e-39	0.253392	1	0.998	4.86161e-35
Fez1	6.70506e-56	0.253145	0.316	0.089	2.08212e-51
Armcx6	3.99868e-63	0.252545	0.469	0.19	1.24171e-58
Alkbh7	2.70157e-31	0.252118	0.338	0.153	8.38919e-27
Mgst3	1.5479e-30	0.25154	0.384	0.181	4.80671e-26
Hadhb	1.91731e-20	0.251067	0.475	0.32	5.95384e-16

## Sheet: Cluster 6
Gene Name	p-value	average logFoldChange	percent of cell expressed in Cluster 6	percent of cell expressed in all other cluster	FDR adjusted p-value
Pclaf	0	1.97017	0.989	0.198	0
Hist1h2ap	1.65156264091812e-319	1.82601	0.859	0.235	5.12859746884303e-315
Top2a	9.28423e-271	1.26125	0.942	0.293	2.88303e-266
H2afz	0	1.25891	1	0.862	0
H2afx	1.38854e-239	1.18846	0.908	0.414	4.31182e-235
Tcf19	0	1.15888	0.812	0.106	0
Mxd3	2.14653e-300	1.12214	0.743	0.088	6.66563e-296
Lockd	1.9831e-263	1.11924	0.799	0.127	6.15811e-259
Tk1	6.23214405664148e-320	1.10063	0.808	0.125	1.93526769390888e-315
Cdkn2c	2.81421e-225	1.05779	0.817	0.19	8.73897e-221
Hmgb2	1.1785e-211	1.05634	0.991	0.586	3.6596e-207
Nusap1	9.05079e-192	1.04306	0.765	0.205	2.81054e-187
Spc25	5.02287e-215	1.03745	0.81	0.253	1.55975e-210
Cenpm	1.73946e-276	0.998402	0.846	0.218	5.40154e-272
Dek	2.44815e-284	0.989399	0.995	0.664	7.60224e-280
Birc5	6.77077e-180	0.973292	0.814	0.28	2.10253e-175
Stmn1	4.18275e-173	0.945769	0.971	0.528	1.29887e-168
Crip1	1.91461e-78	0.937221	0.577	0.227	5.94543e-74
H1f0	7.2288e-116	0.869607	0.863	0.673	2.24476e-111
Lig1	3.80803e-173	0.863083	0.852	0.342	1.18251e-168
Tmpo	4.60068e-161	0.822705	0.872	0.461	1.42865e-156
Spc24	3.18357e-172	0.815926	0.741	0.217	9.88593e-168
Cdca3	1.30994e-132	0.815497	0.678	0.236	4.06774e-128
Tuba1b	2.17113e-159	0.815022	0.989	0.798	6.74201e-155
Hist1h1b	5.74894e-192	0.810925	0.499	0.047	1.78522e-187
Tubb5	5.6291e-159	0.804594	0.998	0.916	1.748e-154
Pimreg	3.81997e-144	0.800387	0.59	0.123	1.18622e-139
Ccdc34	1.26415e-152	0.783263	0.872	0.463	3.92558e-148
Hjurp	4.0491e-157	0.780622	0.85	0.369	1.25737e-152
Atad2	2.05155e-182	0.777887	0.736	0.216	6.37067e-178
H2afv	1.78981e-150	0.762038	0.991	0.814	5.55789e-146
Cdkn2d	1.04707e-134	0.755658	0.62	0.176	3.25145e-130
Tubb6	1.26312e-134	0.754302	0.72	0.222	3.92236e-130
Hmgb1	7.01814e-192	0.736878	1	0.958	2.17934e-187
Prc1	5.9942e-118	0.717489	0.678	0.216	1.86138e-113
Rrm2	1.37828e-162	0.716029	0.593	0.116	4.27998e-158
Mki67	2.72688e-129	0.712761	0.627	0.174	8.46777e-125
Ptn	3.51613e-115	0.711404	0.873	0.411	1.09186e-110
Cmc2	5.12523e-149	0.711059	0.821	0.386	1.59154e-144
Smc2	2.01644e-129	0.693429	0.769	0.297	6.26165e-125
Aurkb	4.88481e-125	0.676562	0.597	0.175	1.51688e-120
Neil3	1.01725e-180	0.671067	0.53	0.063	3.15886e-176
Nucks1	2.16908e-130	0.670779	0.933	0.65	6.73563e-126
Tagln2	1.57722e-88	0.657961	0.709	0.319	4.89774e-84
Mmp14	1.27773e-28	0.656548	0.586	0.379	3.96774e-24
Pbk	1.49254e-116	0.642618	0.613	0.185	4.63478e-112
Fam111a	3.84244e-157	0.642431	0.53	0.078	1.19319e-152
Tyms	9.90331e-134	0.639055	0.62	0.179	3.07527e-129
Smc4	1.28231e-104	0.638199	0.77	0.329	3.98195e-100
Ccna2	2.22452e-109	0.632616	0.709	0.248	6.9078e-105
H1fx	1.40051e-98	0.624425	0.832	0.423	4.349e-94
Dlk1	7.48509e-94	0.62195	0.976	0.682	2.32434e-89
4930579G24Rik	1.34842e-133	0.618754	0.55	0.128	4.18726e-129
Dtymk	3.15116e-115	0.615659	0.857	0.516	9.78529e-111
Emp3	3.5848e-99	0.614959	0.951	0.584	1.11319e-94
Cks2	1.18143e-86	0.610121	0.799	0.384	3.6687e-82
Cxcl12	7.2316e-44	0.607269	0.703	0.412	2.24563e-39
Cks1b	1.49051e-113	0.605584	0.939	0.616	4.62848e-109
Ncapd2	3.10419e-115	0.599994	0.566	0.177	9.63944e-111
Lgals1	1.39234e-97	0.599625	1	0.919	4.32364e-93
Ccne2	1.74598e-100	0.596751	0.459	0.119	5.4218e-96
Cdk1	1.73584e-101	0.589726	0.662	0.234	5.3903e-97
Hmgn2	1.41116e-109	0.588475	0.993	0.83	4.38209e-105
S100a6	1.55391e-37	0.587502	0.671	0.403	4.82535e-33
Rbm3	1.98551e-142	0.586268	1	0.938	6.1656e-138
Ptma	5.11432e-158	0.581272	1	0.998	1.58815e-153
Ncapg2	3.19546e-129	0.580268	0.586	0.164	9.92286e-125
Selenoh	2.07899e-108	0.580139	0.964	0.699	6.45587e-104
Plp2	1.14089e-92	0.579335	0.709	0.309	3.5428e-88
Dtl	1.52535e-89	0.579192	0.631	0.27	4.73666e-85
Mest	9.73284e-65	0.575554	0.658	0.303	3.02234e-60
Nsg1	1.73211e-119	0.573312	0.541	0.12	5.37872e-115
H19	3.61549e-106	0.573163	0.946	0.536	1.12272e-101
Racgap1	1.54545e-91	0.569155	0.629	0.234	4.79909e-87
Cavin3	4.64494e-91	0.566657	0.859	0.445	1.44239e-86
Cdca8	7.9176e-84	0.566003	0.676	0.27	2.45865e-79
Kif23	3.2638e-72	0.560222	0.535	0.205	1.01351e-67
Kif15	5.20723e-121	0.556439	0.495	0.12	1.617e-116
Pmf1	1.19295e-87	0.553767	0.653	0.297	3.70448e-83
Slfn9	1.63401e-142	0.549045	0.405	0.039	5.07408e-138
S100a10	1.68926e-74	0.547667	0.991	0.798	5.24567e-70
Lmnb1	4.65875e-89	0.54742	0.68	0.284	1.44668e-84
Nrk	3.34948e-112	0.547024	0.991	0.623	1.04011e-107
Usp1	1.04419e-88	0.540456	0.74	0.37	3.24251e-84
Snrpd1	4.6883e-103	0.538122	0.929	0.644	1.45586e-98
Mdk	6.09655e-84	0.537772	0.949	0.651	1.89316e-79
Ranbp1	5.65916e-97	0.535995	0.957	0.753	1.75734e-92
Sgo1	2.25742e-93	0.529757	0.537	0.167	7.00996e-89
Mis18bp1	3.08766e-73	0.527597	0.555	0.213	9.58811e-69
Anapc11	4.63704e-110	0.526161	0.969	0.779	1.43994e-105
Esco2	9.16009e-94	0.523335	0.542	0.169	2.84448e-89
Dnajc9	1.47743e-82	0.512913	0.62	0.25	4.58786e-78
Knl1	1.41698e-97	0.509775	0.447	0.12	4.40015e-93
Hist1h1e	1.67309e-89	0.509516	0.41	0.087	5.19546e-85
Ywhah	3.11535e-64	0.505956	0.881	0.652	9.6741e-60
Dcn	4.59345e-99	0.503445	0.946	0.535	1.4264e-94
Cenph	4.91478e-92	0.499031	0.474	0.144	1.52619e-87
Nt5dc2	7.7992e-72	0.498246	0.698	0.332	2.42188e-67
Col3a1	1.1285e-97	0.497717	0.986	0.64	3.50432e-93
Ncam1	9.89937e-84	0.493549	0.394	0.079	3.07405e-79
Fbxo5	4.10557e-94	0.492302	0.479	0.128	1.2749e-89
Rad51ap1	2.79623e-98	0.492157	0.47	0.121	8.68313e-94
Pmp22	1.91598e-68	0.492068	0.814	0.456	5.94971e-64
Cyp26b1	2.01941e-45	0.489388	0.799	0.529	6.27089e-41
Ezh2	2.9501e-74	0.488352	0.573	0.24	9.16093e-70
Tpm4	5.00499e-74	0.48005	0.863	0.515	1.5542e-69
Tmem109	4.89295e-57	0.476222	0.637	0.311	1.51941e-52
Tppp3	8.09309e-29	0.472408	0.427	0.207	2.51315e-24
Col1a2	1.62403e-99	0.471773	1	0.694	5.0431e-95
Ska1	5.90494e-89	0.471333	0.403	0.105	1.83366e-84
Idh2	5.76461e-57	0.467157	0.691	0.36	1.79008e-52
Cenpw	7.76594e-66	0.464731	0.658	0.302	2.41156e-61
Cit	2.55128e-77	0.464534	0.432	0.127	7.92248e-73
Nrm	6.96062e-102	0.462417	0.447	0.089	2.16148e-97
Ddah2	1.0523e-55	0.462275	0.832	0.538	3.26772e-51
Cdk4	9.81047e-79	0.46091	0.94	0.734	3.04644e-74
Neurl1b	1.49089e-89	0.459741	0.429	0.094	4.62967e-85
Ebf1	9.19724e-108	0.457492	0.978	0.57	2.85602e-103
Ckap2l	2.50188e-73	0.456473	0.443	0.131	7.76908e-69
Diaph3	5.0419e-86	0.456068	0.427	0.101	1.56566e-81
Hhip	5.1007e-60	0.455222	0.564	0.227	1.58392e-55
Gins2	1.47717e-72	0.454531	0.488	0.171	4.58706e-68
E2f8	1.26688e-124	0.453054	0.389	0.054	3.93404e-120
Slbp	1.23441e-66	0.451518	0.826	0.487	3.83323e-62
Ube2c	4.75546e-54	0.450759	0.609	0.279	1.47671e-49
Plagl1	7.73707e-79	0.448638	0.899	0.52	2.40259e-74
Cntln	1.08743e-63	0.444962	0.532	0.208	3.37679e-59
Slc43a3	1.02714e-94	0.438674	0.429	0.085	3.18957e-90
Pcna	1.15983e-63	0.435563	0.483	0.196	3.60162e-59
Marcks	1.42236e-62	0.433052	0.966	0.742	4.41684e-58
Inhba	2.88329e-62	0.430017	0.747	0.385	8.95347e-58
Tmem121	4.25082e-93	0.428793	0.363	0.056	1.32001e-88
Lsm2	1.60945e-67	0.427522	0.892	0.551	4.99783e-63
Ssna1	6.43095e-56	0.427239	0.825	0.539	1.997e-51
Ccnb2	5.8585e-50	0.425288	0.521	0.222	1.81924e-45
Tmem107	5.90478e-56	0.425076	0.584	0.287	1.83361e-51
Stub1	8.7482e-64	0.423138	0.919	0.685	2.71658e-59
Psip1	1.83764e-60	0.421909	0.859	0.549	5.70643e-56
Knstrn	5.30449e-49	0.42134	0.488	0.204	1.6472e-44
Nr2f2	3.79957e-74	0.420904	0.902	0.536	1.17988e-69
Tipin	3.28203e-57	0.418813	0.747	0.409	1.01917e-52
Nxt1	3.95232e-61	0.418562	0.562	0.257	1.22731e-56
Ccng2	3.64717e-55	0.418192	0.454	0.164	1.13256e-50
Cenpk	6.13842e-81	0.415342	0.421	0.112	1.90616e-76
Cep192	6.72026e-61	0.414124	0.501	0.199	2.08684e-56
Uhrf1	1.36335e-60	0.413856	0.481	0.192	4.2336e-56
Pkmyt1	3.43722e-90	0.412247	0.345	0.063	1.06736e-85
Hint1	9.37379e-101	0.412221	1	0.98	2.91084e-96
Nap1l1	1.74441e-67	0.409675	0.964	0.797	5.41692e-63
Ankle1	1.10548e-82	0.408317	0.333	0.056	3.43285e-78
Cd34	1.43082e-62	0.405764	0.752	0.39	4.44313e-58
Ckap2	2.29812e-50	0.405525	0.461	0.184	7.13636e-46
Tpx2	3.87493e-50	0.402745	0.512	0.22	1.20328e-45
Sox11	5.16019e-60	0.402538	0.418	0.138	1.60239e-55
Tfdp1	8.75723e-50	0.401146	0.682	0.385	2.71938e-45
Itm2a	4.39846e-69	0.400565	0.877	0.515	1.36585e-64
Cdkn1c	9.86481e-40	0.398945	0.615	0.33	3.06332e-35
Cenpn	6.81621e-72	0.39763	0.409	0.123	2.11664e-67
Asf1b	5.04813e-57	0.396981	0.42	0.149	1.5676e-52
Ube2s	3.23337e-50	0.394858	0.937	0.744	1.00406e-45
Ckap4	5.91633e-42	0.39431	0.732	0.483	1.8372e-37
Smoc2	1.82209e-76	0.391664	0.935	0.582	5.65814e-72
Tsen34	7.26983e-43	0.390415	0.723	0.483	2.2575e-38
Depdc1a	8.48108e-70	0.390049	0.34	0.073	2.63363e-65
Ran	1.36815e-46	0.387861	0.91	0.736	4.24852e-42
Zfp367	8.57085e-66	0.387828	0.304	0.06	2.66151e-61
Igfbp4	1.0145e-69	0.386672	0.955	0.647	3.15033e-65
Txn1	1.83615e-50	0.383651	0.931	0.743	5.70179e-46
Skp2	6.05305e-58	0.38042	0.425	0.151	1.87965e-53
Mrpl18	2.74649e-47	0.380294	0.79	0.519	8.52867e-43
Peg3	1.66445e-65	0.379943	0.872	0.519	5.1686e-61
Rnaseh2c	4.90817e-43	0.378723	0.705	0.449	1.52413e-38
Cnih2	4.8111e-65	0.378062	0.327	0.093	1.49399e-60
Shisa4	4.89071e-53	0.377919	0.441	0.153	1.51871e-48
Cdca4	3.07499e-46	0.37739	0.512	0.253	9.54875e-42
Srsf2	1.44402e-60	0.377194	0.982	0.844	4.48412e-56
Fxn	5.02418e-51	0.376379	0.445	0.174	1.56016e-46
1500009L16Rik	1.46643e-50	0.376071	0.906	0.643	4.55371e-46
Rfc2	2.30636e-42	0.375035	0.568	0.312	7.16195e-38
Fn1	4.48015e-41	0.373644	0.658	0.371	1.39122e-36
Anp32e	1.0392e-38	0.371189	0.626	0.385	3.22701e-34
Ybx1	2.40009e-71	0.370756	0.995	0.968	7.453e-67
Cenpl	3.92922e-57	0.369835	0.354	0.112	1.22014e-52
Ska2	3.50062e-51	0.364785	0.421	0.148	1.08705e-46
Fxyd6	1.26128e-61	0.364675	0.969	0.718	3.91665e-57
Penk	3.43696e-41	0.364459	0.55	0.268	1.06728e-36
Hirip3	8.19787e-53	0.3644	0.389	0.145	2.54568e-48
Rbms1	5.48657e-40	0.360104	0.769	0.51	1.70374e-35
Rpa3	6.29225e-44	0.359518	0.537	0.277	1.95393e-39
Calm2	1.02936e-32	0.358171	0.953	0.843	3.19646e-28
Brip1os	2.91374e-53	0.357185	0.401	0.134	9.04803e-49
Copz2	6.16202e-53	0.355199	0.761	0.428	1.91349e-48
Clspn	1.91492e-49	0.355027	0.418	0.158	5.94639e-45
Ptms	1.07754e-42	0.354221	0.949	0.816	3.34609e-38
Nsd2	8.52507e-43	0.353158	0.532	0.263	2.64729e-38
Col1a1	2.77523e-70	0.352736	0.942	0.609	8.61791e-66
Rhoc	1.42289e-44	0.352526	0.74	0.439	4.41851e-40
Cklf	3.92214e-37	0.351757	0.488	0.242	1.21794e-32
Dhfr	2.00679e-44	0.351333	0.374	0.145	6.2317e-40
Mis18a	2.87997e-44	0.350706	0.467	0.217	8.94317e-40
Tmx1	2.11546e-39	0.34898	0.537	0.272	6.56915e-35
Tcf21	6.7656e-60	0.348587	0.787	0.436	2.10092e-55
Dut	3.85628e-34	0.347668	0.691	0.436	1.19749e-29
Trim59	1.67888e-35	0.346185	0.458	0.226	5.21342e-31
Ralgps2	5.24486e-34	0.345559	0.85	0.637	1.62869e-29
Slc29a1	1.44745e-45	0.345507	0.783	0.483	4.49475e-41
Emp1	4.81636e-37	0.344717	0.389	0.155	1.49563e-32
Tead2	1.48283e-36	0.34416	0.591	0.33	4.60463e-32
Arhgap20	6.36344e-36	0.343407	0.562	0.294	1.97604e-31
Cdca5	7.7219e-57	0.343284	0.369	0.13	2.39788e-52
Hs6st2	7.74013e-39	0.34281	0.499	0.233	2.40354e-34
Efnb1	1.02371e-34	0.341301	0.693	0.427	3.17894e-30
H2afy2	1.01181e-41	0.340668	0.566	0.282	3.14198e-37
Htra3	5.25236e-67	0.340027	0.953	0.643	1.63101e-62
Raly	4.4659e-47	0.338868	0.944	0.734	1.3868e-42
Nfic	7.05679e-42	0.337766	0.821	0.555	2.19135e-37
Ppic	6.02676e-57	0.337357	0.821	0.482	1.87149e-52
Rps4x	3.78133e-51	0.336845	1	0.98	1.17422e-46
Hnrnpa3	1.64092e-42	0.336038	0.866	0.638	5.09556e-38
Cenpx	4.77996e-35	0.336008	0.682	0.44	1.48432e-30
Kif22	8.39458e-45	0.3352	0.374	0.14	2.60677e-40
E2f1	1.35702e-28	0.334815	0.488	0.288	4.21394e-24
Tmed3	6.37353e-39	0.33401	0.799	0.542	1.97917e-34
Card19	5.57882e-38	0.3332	0.711	0.431	1.73239e-33
Bgn	2.12858e-94	0.331982	0.989	0.633	6.60988e-90
Mrpl14	1.07033e-34	0.331928	0.781	0.576	3.32371e-30
Twist1	3.14169e-34	0.331576	0.488	0.237	9.75588e-30
Gmnn	6.25554e-44	0.330774	0.542	0.252	1.94253e-39
Clic1	6.40419e-32	0.330529	0.837	0.618	1.98869e-27
Ptch1	3.00498e-38	0.330066	0.75	0.47	9.33136e-34
Srsf3	4.88165e-47	0.3296	0.971	0.838	1.5159e-42
Cbx6	4.49473e-40	0.329145	0.656	0.366	1.39575e-35
Ifitm2	1.24647e-48	0.328874	0.948	0.711	3.87066e-44
Lmnb2	8.63042e-53	0.327736	0.331	0.094	2.68001e-48
Arpin	6.13661e-62	0.326574	0.335	0.075	1.9056e-57
Smc6	5.01258e-39	0.326257	0.873	0.633	1.55656e-34
Reep5	3.81517e-36	0.324941	0.855	0.644	1.18472e-31
Psrc1	3.69746e-50	0.324933	0.289	0.068	1.14817e-45
Vegfd	1.56519e-55	0.324821	0.329	0.082	4.8604e-51
S100a11	1.05282e-42	0.324522	0.966	0.765	3.26932e-38
Pgrmc1	7.41331e-50	0.323428	0.964	0.751	2.30205e-45
Gm1673	2.34329e-40	0.32242	0.861	0.604	7.27663e-36
Jpt1	6.64866e-33	0.319841	0.944	0.792	2.06461e-28
Mettl9	5.40025e-32	0.318567	0.72	0.508	1.67694e-27
Mad2l1	1.67155e-39	0.318214	0.423	0.189	5.19066e-35
Shcbp1	3.50847e-66	0.317784	0.273	0.049	1.08949e-61
Klf2	3.36743e-39	0.317691	0.687	0.399	1.04569e-34
Nfib	1.53209e-33	0.31752	0.741	0.486	4.7576e-29
Syce2	6.44899e-45	0.317367	0.608	0.306	2.0026e-40
Mamstr	2.1058e-74	0.316836	0.298	0.047	6.53915e-70
Col6a2	7.95326e-52	0.315998	0.758	0.43	2.46973e-47
Tmsb10	4.13006e-40	0.31538	1	0.947	1.28251e-35
Mybl2	3.37781e-52	0.314227	0.316	0.111	1.04891e-47
Sumo2	8.57417e-55	0.314174	0.998	0.964	2.66254e-50
Tceal9	9.86086e-50	0.313783	0.991	0.869	3.06209e-45
Cdca2	5.10581e-42	0.313672	0.369	0.14	1.58551e-37
Rarres2	1.57446e-48	0.31325	0.682	0.367	4.88917e-44
Ctcf	2.74283e-26	0.312944	0.573	0.379	8.51731e-22
Kif20b	6.60514e-37	0.311952	0.347	0.144	2.05109e-32
Gnas	5.7625e-46	0.311698	0.996	0.892	1.78943e-41
Rad51	1.28798e-40	0.311616	0.324	0.134	3.99956e-36
Efna5	1.89559e-48	0.307327	0.434	0.165	5.88637e-44
Zfp91	1.44806e-29	0.306779	0.727	0.511	4.49665e-25
Hpf1	2.54426e-30	0.304995	0.557	0.338	7.90068e-26
Dctpp1	4.61981e-35	0.302955	0.754	0.486	1.43459e-30
Mb21d1	2.39476e-60	0.301915	0.26	0.045	7.43644e-56
Adamts5	5.48373e-62	0.301771	0.863	0.522	1.70286e-57
Tpi1	6.14612e-30	0.30177	0.743	0.503	1.90855e-25
Ccnd3	2.93174e-35	0.301631	0.863	0.632	9.10394e-31
Rad21	8.31978e-28	0.301593	0.656	0.421	2.58354e-23
Bub3	4.30301e-24	0.301292	0.613	0.406	1.33621e-19
Trib2	1.2226e-48	0.301231	0.68	0.365	3.79653e-44
Jpt2	2.66041e-35	0.301032	0.447	0.216	8.26136e-31
Cbx3	6.91651e-36	0.300356	0.94	0.744	2.14778e-31
Kif11	2.1975e-41	0.299879	0.336	0.122	6.82391e-37
Krtcap2	1.33371e-33	0.298951	0.919	0.762	4.14158e-29
Nenf	2.32665e-44	0.298169	0.984	0.836	7.22494e-40
Igf1	1.60837e-47	0.297582	0.821	0.516	4.99449e-43
Mms22l	2.6938e-32	0.295449	0.382	0.186	8.36504e-28
Odc1	7.25015e-27	0.294352	0.716	0.511	2.25139e-22
Hmmr	2.89402e-33	0.293646	0.324	0.128	8.98681e-29
Cbfb	1.31396e-25	0.293466	0.631	0.429	4.08024e-21
Ssrp1	2.05546e-28	0.2926	0.667	0.436	6.38282e-24
Crispld1	1.26184e-46	0.291874	0.302	0.083	3.9184e-42
Sct	1.2667e-46	0.291361	0.843	0.544	3.93347e-42
Ccdc88a	1.27962e-28	0.290535	0.651	0.415	3.97361e-24
Cenpp	2.30005e-44	0.290447	0.315	0.109	7.14234e-40
Tmem256	1.56039e-35	0.290308	0.962	0.846	4.84548e-31
Cd200	4.09489e-84	0.289681	0.978	0.635	1.27158e-79
Anapc5	8.35866e-34	0.289554	0.904	0.718	2.59561e-29
Nbl1	2.89492e-25	0.289008	0.698	0.468	8.98961e-21
Osr2	4.33747e-57	0.288848	0.877	0.553	1.34691e-52
Alyref	5.00453e-36	0.288473	0.693	0.416	1.55406e-31
Tmem106c	1.11834e-29	0.288097	0.508	0.279	3.47279e-25
Tspan4	1.38346e-26	0.286962	0.609	0.381	4.29605e-22
Gm10076	4.48162e-42	0.286957	0.987	0.924	1.39168e-37
Nsmce4a	3.9844e-28	0.285969	0.57	0.341	1.23728e-23
Cbx5	7.12214e-26	0.285566	0.671	0.452	2.21164e-21
2610524H06Rik	6.31507e-23	0.285386	0.553	0.364	1.96102e-18
Wfdc1	7.08441e-55	0.284822	0.848	0.524	2.19992e-50
Col6a1	3.3188e-51	0.284808	0.823	0.506	1.03059e-46
Mtch1	1.99124e-28	0.284227	0.859	0.68	6.18341e-24
Mfap2	5.62401e-40	0.284168	0.743	0.454	1.74642e-35
Prkar2a	1.48086e-32	0.282285	0.405	0.178	4.59851e-28
Cep57	2.73793e-29	0.282278	0.365	0.196	8.50209e-25
Rnf26	4.65778e-27	0.282078	0.521	0.306	1.44638e-22
Olfml3	4.51435e-39	0.281793	0.649	0.365	1.40184e-34
Ncapd3	2.53313e-34	0.281727	0.353	0.161	7.86612e-30
Pea15a	7.99262e-33	0.280545	0.588	0.328	2.48195e-28
Gltp	1.93325e-24	0.280397	0.461	0.26	6.00332e-20
Cenps	1.55337e-31	0.279921	0.353	0.164	4.82368e-27
Rplp1	1.04073e-60	0.279579	1	0.999	3.23177e-56
Cenpq	4.204e-35	0.279549	0.358	0.149	1.30547e-30
Ddit4l	1.3703e-28	0.279427	0.602	0.358	4.2552e-24
Hnrnpd	1.14233e-22	0.2794	0.684	0.5	3.54729e-18
Rpl39	1.94533e-37	0.279077	1	0.978	6.04083e-33
Mrpl33	8.3309e-30	0.278478	0.892	0.729	2.58699e-25
Ncaph	9.1694e-43	0.27843	0.315	0.11	2.84737e-38
Pole4	2.71266e-27	0.278019	0.723	0.5	8.42361e-23
Prim1	2.30607e-35	0.277831	0.322	0.123	7.16103e-31
Entpd2	2.35064e-38	0.277785	0.521	0.257	7.29945e-34
Ctbp1	2.1667e-26	0.277257	0.814	0.64	6.72827e-22
Paics	7.73782e-24	0.276507	0.597	0.395	2.40283e-19
Vcan	1.69569e-43	0.2757	0.297	0.084	5.26561e-39
Syt13	3.43188e-34	0.2745	0.367	0.148	1.0657e-29
Mrpl51	2.40323e-25	0.274222	0.745	0.536	7.46276e-21
Pkdcc	3.36393e-41	0.274033	0.618	0.333	1.0446e-36
Ugdh	5.43443e-29	0.273776	0.445	0.22	1.68755e-24
Prdx4	1.36678e-21	0.273189	0.684	0.493	4.24425e-17
Ramp2	1.46062e-31	0.273163	0.582	0.33	4.53566e-27
Meg3	5.76206e-85	0.272456	1	0.728	1.78929e-80
Lsm6	1.55824e-36	0.27231	0.886	0.648	4.83879e-32
Pdgfra	2.33096e-48	0.272218	0.776	0.465	7.23833e-44
Tshz2	8.41976e-69	0.272037	0.996	0.747	2.61459e-64
Fkbp2	6.39011e-21	0.271223	0.673	0.498	1.98432e-16
Mme	4.44047e-37	0.270612	0.667	0.389	1.3789e-32
Anp32b	3.55516e-43	0.270145	0.976	0.812	1.10398e-38
Cep295	4.58887e-26	0.269631	0.458	0.256	1.42498e-21
Rhno1	2.65553e-25	0.269614	0.485	0.279	8.24621e-21
Mfap5	1.77037e-21	0.26931	0.309	0.142	5.49753e-17
Rfc5	2.27011e-29	0.268908	0.394	0.196	7.04938e-25
Ybx3	8.99945e-27	0.268334	0.673	0.446	2.7946e-22
Timp1	9.20414e-32	0.268179	0.427	0.197	2.85816e-27
Hck	1.27336e-31	0.267985	0.268	0.088	3.95416e-27
Anln	6.23783e-27	0.267759	0.327	0.155	1.93703e-22
Polr2m	1.0048e-25	0.266532	0.87	0.732	3.1202e-21
Cnot6	1.31498e-23	0.266407	0.588	0.382	4.0834e-19
Hoxd8	4.36646e-35	0.264784	0.441	0.201	1.35592e-30
Rell1	3.79823e-38	0.264572	0.295	0.09	1.17947e-33
Maob	2.20411e-38	0.264498	0.293	0.092	6.84443e-34
C1qtnf7	5.4669e-36	0.263933	0.505	0.252	1.69764e-31
Abhd8	4.13678e-29	0.263696	0.438	0.213	1.28459e-24
Rangap1	4.53416e-22	0.263155	0.438	0.254	1.40799e-17
Crtap	3.39566e-32	0.262992	0.593	0.335	1.05445e-27
Sapcd1	2.5893e-40	0.262454	0.351	0.129	8.04056e-36
B230219D22Rik	7.39602e-24	0.262143	0.693	0.485	2.29669e-19
Rpl41	7.62173e-81	0.262082	1	1	2.36677e-76
H2afy	1.3048e-23	0.261541	0.723	0.516	4.05179e-19
Melk	2.06114e-34	0.260615	0.271	0.111	6.40045e-30
Wee1	5.23198e-23	0.259779	0.452	0.259	1.62469e-18
Ptges3	4.16606e-24	0.259673	0.792	0.611	1.29369e-19
Bex3	1.05273e-29	0.259616	0.939	0.789	3.26903e-25
Tuba1a	3.252e-22	0.259504	0.763	0.557	1.00984e-17
Rrm1	4.53405e-28	0.259275	0.389	0.19	1.40796e-23
Loxl1	1.61696e-37	0.258407	0.519	0.261	5.02115e-33
Gpx7	5.54539e-38	0.257972	0.618	0.345	1.72201e-33
Scoc	1.03262e-20	0.257916	0.544	0.355	3.2066e-16
1700025G04Rik	1.21222e-27	0.257737	0.492	0.263	3.76431e-23
Msn	1.32867e-27	0.25716	0.492	0.263	4.12591e-23
Dnajb1	1.19949e-19	0.256764	0.611	0.436	3.72476e-15
Tsen15	3.66481e-27	0.256281	0.43	0.217	1.13803e-22
Adcy7	3.37581e-36	0.255482	0.606	0.338	1.04829e-31
Csrp2	3.49385e-37	0.25548	0.682	0.401	1.08495e-32
Nde1	2.64864e-25	0.255052	0.401	0.201	8.22482e-21
Fstl1	1.0442e-56	0.252901	0.807	0.477	3.24254e-52
Sf3b5	2.71861e-24	0.25288	0.863	0.699	8.44208e-20
Hmgn1	4.24516e-41	0.25235	1	0.979	1.31825e-36
Spag5	2.47517e-40	0.250852	0.259	0.084	7.68613e-36
H3f3a	1.08815e-41	0.250637	0.998	0.987	3.37904e-37
Rfc3	2.49325e-24	0.25047	0.347	0.177	7.7423e-20
Bok	9.74232e-42	0.250112	0.687	0.393	3.02528e-37

## Sheet: Cluster 7
Gene Name	p-value	average logFoldChange	percent of cell expressed in Cluster 7	percent of cell expressed in all other cluster	FDR adjusted p-value
Apoe	0	4.52764	1	0.538	0
Lyz2	0	4.1039	0.995	0.096	0
Pf4	0	4.02244	0.988	0.084	0
Tyrobp	0	3.58857	1	0.062	0
C1qb	0	3.52535	0.998	0.051	0
C1qc	0	3.5192	0.99	0.04	0
C1qa	0	3.43722	0.993	0.042	0
Fcer1g	0	3.22279	1	0.051	0
Selenop	0	2.94415	0.998	0.597	0
Dab2	0	2.72833	0.995	0.184	0
Tmsb4x	0	2.72041	1	0.95	0
Ctsb	0	2.67812	0.995	0.467	0
Lgmn	0	2.63542	0.981	0.192	0
F13a1	0	2.60639	0.973	0.02	0
B2m	0	2.43573	0.998	0.505	0
Grn	0	2.43068	0.99	0.291	0
Stab1	0	2.39363	0.968	0.026	0
H2-D1	0	2.3429	0.961	0.082	0
Ptpn18	0	2.33679	0.99	0.033	0
Wfdc17	0	2.32335	0.881	0.015	0
Csf1r	0	2.29345	0.99	0.017	0
Ftl1	0	2.2477	1	0.998	0
Mrc1	0	2.24372	0.971	0.015	0
Ctsc	0	2.24172	0.959	0.014	0
Cx3cr1	0	2.22564	0.964	0.012	0
Ctsd	0	2.19221	0.985	0.458	0
Ms4a7	0	2.18689	0.927	0.01	0
Cbr2	0	2.18183	0.874	0.017	0
Ctss	0	2.09616	0.934	0.01	0
Aif1	0	2.08623	0.971	0.015	0
Fcgr3	0	2.08551	0.956	0.01	0
Fcrls	0	2.08003	0.939	0.01	0
Trem2	0	2.07883	0.934	0.014	0
Cd68	0	2.0658	0.949	0.019	0
Laptm5	0	2.03739	0.973	0.012	0
Lst1	0	2.03446	0.951	0.058	0
Itm2b	0	1.96762	0.995	0.809	0
Arhgdib	0	1.96269	0.964	0.037	0
Cotl1	0	1.95992	0.973	0.198	0
Ms4a6c	0	1.95476	0.939	0.009	0
Rgs10	0	1.94886	0.985	0.168	0
Cst3	0	1.93052	1	0.902	0
Gmfg	0	1.90957	0.949	0.01	0
Cyba	0	1.86821	0.993	0.464	0
Maf	0	1.86133	0.988	0.322	0
Clec4n	0	1.84679	0.864	0.028	0
Fcgrt	0	1.82032	0.959	0.362	0
Sat1	0	1.8177	0.985	0.237	0
Hexa	0	1.78531	0.968	0.335	0
Hmox1	1.44972e-269	1.7729	0.755	0.156	4.50181e-265
Trf	0	1.76113	0.84	0.024	0
Slc40a1	0	1.76033	0.82	0.057	0
Rac2	0	1.7357	0.932	0.007	0
Lpl	0	1.72883	0.859	0.18	0
Clta	0	1.70642	0.985	0.75	0
Alox5ap	0	1.68954	0.869	0.015	0
Ostf1	0	1.68856	0.951	0.232	0
Snx2	0	1.66475	0.92	0.183	0
Rnase4	0	1.64551	0.961	0.168	0
Cd300c2	0	1.62046	0.85	0.005	0
Sh3bgrl3	0	1.59731	0.988	0.62	0
Ccl24	0	1.59107	0.723	0.005	0
Spi1	0	1.58964	0.915	0.007	0
Ctsa	0	1.57025	0.92	0.198	0
Clec4a2	0	1.5671	0.869	0.005	0
Hexb	0	1.55301	0.789	0.048	0
Actb	7.14826e-305	1.54763	1	0.98	2.21975e-300
H2-K1	0	1.52419	0.803	0.109	0
Sirpa	0	1.49055	0.913	0.064	0
Cd209f	2.49537e-145	1.48483	0.272	0.002	7.74887e-141
Folr2	0	1.4838	0.762	0.006	0
Hpgd	0	1.4798	0.818	0.065	0
Psap	0	1.46591	0.988	0.632	0
Cd53	0	1.4579	0.847	0.004	0
Plin2	0	1.45081	0.85	0.121	0
Blvrb	0	1.44613	0.968	0.439	0
Lamp1	0	1.44125	0.99	0.699	0
Ehd4	0	1.42283	0.874	0.104	0
Adgre1	0	1.41671	0.818	0.004	0
Tgfb1	0	1.4163	0.896	0.121	0
Man2b1	0	1.40295	0.879	0.136	0
Unc93b1	0	1.39971	0.837	0.045	0
Arpc1b	0	1.39528	0.993	0.788	0
Ms4a6b	0	1.39474	0.828	0.004	0
Smagp	0	1.39208	0.922	0.155	0
Syngr1	0	1.3838	0.871	0.141	0
Ucp2	0	1.38358	0.99	0.469	0
Ly86	0	1.37915	0.779	0.003	0
P2ry6	0	1.36889	0.833	0.02	0
Lcp1	0	1.36819	0.82	0.01	0
Arpc3	0	1.36515	0.956	0.54	0
Fth1	0	1.35139	1	0.999	0
Cltc	0	1.312	0.971	0.425	0
Npc2	0	1.30385	0.993	0.768	0
Ctsz	0	1.30131	0.898	0.339	0
Pld4	0	1.2976	0.774	0.005	0
Arl4c	0	1.28908	0.794	0.049	0
Abca1	1.24001e-254	1.28601	0.903	0.286	3.85061e-250
Ifi27l2a	5.55956e-117	1.27592	0.524	0.12	1.72641e-112
Hpgds	0	1.27251	0.796	0.005	0
Tmem176b	6.50518e-208	1.26627	0.847	0.291	2.02005e-203
Ly6e	5.32549e-248	1.26223	0.942	0.519	1.65373e-243
Abhd12	0	1.25708	0.883	0.179	0
Coro1a	0	1.25467	0.75	0.022	0
Mef2c	9.02696e-281	1.23924	0.956	0.325	2.80314e-276
Fyb	0	1.23778	0.828	0.016	0
Snx3	0	1.23664	0.976	0.758	0
Creg1	3.12875e-267	1.22883	0.816	0.201	9.71571e-263
Limd2	0	1.21754	0.908	0.297	0
Cd36	0	1.2048	0.723	0.008	0
Pfn1	0	1.19997	1	0.958	0
Vamp8	0	1.19798	0.966	0.46	0
Bin1	8.03105e-296	1.19425	0.881	0.296	2.49388e-291
Gpx1	5.89679738440388e-314	1.19104	0.973	0.614	0
Cd74	9.35046e-155	1.18626	0.308	0.003	2.9036e-150
C3ar1	0	1.18542	0.76	0.003	0
Ap2s1	0	1.17454	0.971	0.63	0
Dcxr	5.14898319050659e-317	1.16221	0.76	0.054	1.59891375014801e-312
Atp6v0b	0	1.16139	0.925	0.475	0
Ms4a6d	0	1.15894	0.714	0.004	0
Ftl1-ps1	7.71137660029018e-320	1.15565	0.854	0.228	2.39461377568811e-315
Ninj1	2.09868e-264	1.14241	0.896	0.363	6.51705e-260
Cela1	0	1.14112	0.648	0.009	0
Arpc4	7.16313248152773e-315	1.13957	0.922	0.359	2.22436752948881e-310
Evi2a	0	1.13548	0.721	0.003	0
Gas6	2.8763e-226	1.13401	0.951	0.476	8.93178e-222
Cyth4	0	1.1259	0.755	0.013	0
Cstb	5.18224e-295	1.12547	0.944	0.594	1.60924e-290
Slc43a2	0	1.12313	0.779	0.063	0
Tnfaip8l2	0	1.11908	0.726	0.005	0
Rab3il1	1.48856e-294	1.10243	0.813	0.089	4.62241e-290
Slc48a1	6.01017e-228	1.09441	0.803	0.158	1.86634e-223
Nrros	0	1.08955	0.735	0.007	0
Pltp	7.88145e-199	1.08612	0.718	0.132	2.44743e-194
Gnai2	0	1.07953	0.988	0.76	0
Efhd2	4.62906e-214	1.07902	0.93	0.235	1.43746e-209
Gltp	5.04157e-260	1.07759	0.871	0.245	1.56556e-255
Npl	2.45115e-287	1.06478	0.65	0.04	7.61154e-283
Arpc2	2.2915e-302	1.06239	0.978	0.707	7.11579e-298
Rab32	0	1.05917	0.706	0.008	0
Pycard	9.32037e-246	1.05914	0.801	0.181	2.89425e-241
Gdi2	4.28496e-296	1.05825	0.968	0.61	1.33061e-291
Arpc5	7.64414e-304	1.0553	0.934	0.556	2.37374e-299
Tm6sf1	3.43455e-262	1.04628	0.811	0.125	1.06653e-257
Cfl1	0	1.04409	1	0.933	0
Camk1	1.30001e-220	1.03396	0.847	0.251	4.03694e-216
Tpp1	1.32577e-255	1.02451	0.835	0.148	4.11691e-251
Akr1a1	0	1.01872	0.978	0.841	7.43072e-305
Clec4a1	0	1.0111	0.592	0.005	0
Lyl1	0	1.011	0.68	0.005	0
Cndp2	4.5647e-276	1.01034	0.74	0.068	1.41748e-271
Ap1b1	5.92971e-261	1.01003	0.782	0.152	1.84135e-256
Ckb	5.66325e-184	1.00981	0.711	0.124	1.75861e-179
Psmb8	2.70843e-301	1.00963	0.648	0.022	8.4105e-297
Ptpn6	0	1.00539	0.643	0.006	0
Ccl7	2.1356e-232	1.00379	0.425	0.003	6.63168e-228
Snx5	4.58647e-257	1.00159	0.903	0.475	1.42424e-252
Hacd4	0	0.999207	0.684	0.015	0
Sdcbp	1.03435e-243	0.996694	0.93	0.466	3.21195e-239
Il18	3.78476e-308	0.996029	0.573	0.01	1.17528e-303
Zeb2	1.26173e-182	0.995611	0.915	0.397	3.91805e-178
Gabarap	7.96236194837753e-320	0.994478	0.995	0.884	2.47255225582967e-315
Tmem176a	5.04162e-163	0.993608	0.66	0.139	1.56557e-158
Lyn	0	0.993183	0.718	0.011	0
Ctsh	4.02192e-232	0.989825	0.672	0.065	1.24893e-227
Necap2	7.46852e-236	0.988517	0.806	0.167	2.3192e-231
Man1c1	6.59705e-242	0.986614	0.765	0.098	2.04858e-237
Ppp1r18	1.21626e-258	0.984231	0.757	0.108	3.77686e-254
Capzb	7.45583e-251	0.976268	0.942	0.602	2.31526e-246
Wwp1	1.08684e-223	0.976112	0.789	0.186	3.37498e-219
Ltc4s	3.39621509418019e-310	0.973091	0.57	0.006	1.05463e-305
Mtss1	6.5415e-243	0.969304	0.75	0.144	2.03133e-238
Rhog	6.86699e-215	0.966709	0.811	0.18	2.13241e-210
Gpr34	0	0.961771	0.607	0.002	0
Gusb	3.93352e-201	0.961438	0.796	0.207	1.22147e-196
Cd84	0	0.958202	0.665	0.001	0
Hfe	7.15073e-281	0.956499	0.682	0.037	2.22052e-276
Ap2m1	1.03599e-260	0.954215	0.934	0.601	3.21706e-256
Lmo2	4.47727228917796e-319	0.954153	0.663	0.019	1.39032736395843e-314
Rab5c	3.55608e-241	0.953737	0.917	0.434	1.10427e-236
Cd33	0	0.952047	0.626	0.003	0
Tmem106a	4.98497217058184e-317	0.951046	0.67	0.026	1.54798340813078e-312
Cd300a	0	0.949427	0.629	0.003	0
Ntpcr	8.82038e-222	0.942798	0.789	0.135	2.73899e-217
Rnasel	4.9103e-207	0.939039	0.731	0.097	1.5248e-202
Pkib	0	0.938928	0.648	0.003	0
Crip1	4.95983e-90	0.935399	0.697	0.227	1.54018e-85
Snx6	1.25448e-198	0.933596	0.811	0.331	3.89552e-194
Calm1	6.93069e-191	0.930559	0.985	0.789	2.15219e-186
Cmtm7	8.78072e-170	0.919357	0.864	0.352	2.72668e-165
Plek	0	0.917664	0.619	0.007	0
Timp2	1.04559e-150	0.916934	0.942	0.497	3.24686e-146
Blvra	5.19502e-202	0.914285	0.667	0.115	1.61321e-197
Ccl12	3.06825e-181	0.912475	0.34	0.002	9.52785e-177
Atox1	2.02205e-230	0.90892	0.99	0.737	6.27909e-226
S100a13	8.71498e-195	0.896635	0.757	0.114	2.70626e-190
Hprt	4.29142e-190	0.895538	0.806	0.297	1.33261e-185
Lrrc25	0	0.894588	0.653	0.002	0
Apoc1	3.89349e-71	0.891226	0.316	0.066	1.20905e-66
Lgals1	1.9027e-124	0.889821	0.995	0.921	5.90845e-120
Ccl2	6.34319e-232	0.889085	0.413	0.002	1.96975e-227
S100a1	1.71053e-196	0.88624	0.709	0.089	5.31171e-192
Scamp2	8.02913e-169	0.883	0.74	0.205	2.49328e-164
Gpr137b	2.45532e-223	0.871163	0.665	0.1	7.62451e-219
Arrb2	5.14508e-186	0.870392	0.74	0.194	1.5977e-181
Serinc3	1.68667e-161	0.865013	0.983	0.77	5.23761e-157
Fam213b	1.85789e-188	0.861856	0.706	0.117	5.7693e-184
Tcn2	2.38044e-203	0.859042	0.609	0.067	7.39198e-199
Mpp1	3.98952e-189	0.857146	0.631	0.08	1.23887e-184
Ncf1	0	0.856713	0.597	0.002	0
Ap2a2	1.41242e-156	0.855881	0.898	0.484	4.386e-152
Pla2g7	3.37652e-181	0.853199	0.532	0.058	1.04851e-176
Gpx3	5.43796e-138	0.851301	0.67	0.132	1.68865e-133
Capza2	2.95294e-194	0.850776	0.925	0.585	9.16976e-190
Vsir	4.50504e-290	0.846894	0.57	0.012	1.39895e-285
Cfp	5.38857e-231	0.846509	0.544	0.022	1.67331e-226
Gns	2.45577e-177	0.846075	0.735	0.152	7.62589e-173
Pitpna	2.68016e-188	0.842429	0.847	0.356	8.32271e-184
Mfsd1	1.47669e-200	0.842009	0.74	0.159	4.58556e-196
Arhgdia	9.5027e-199	0.839764	0.93	0.598	2.95087e-194
Atp6v0d1	1.84824e-155	0.832254	0.757	0.285	5.73935e-151
Fam105a	5.53946e-268	0.831906	0.636	0.028	1.72017e-263
Glmp	4.26363e-162	0.83016	0.677	0.131	1.32399e-157
Actr3	2.73181e-170	0.823951	0.891	0.47	8.48308e-166
Glul	1.5345e-140	0.823807	0.927	0.562	4.76508e-136
Sh3glb1	7.7219e-175	0.818839	0.927	0.548	2.39788e-170
Asah1	8.2243e-143	0.818127	0.794	0.285	2.55389e-138
Tgfbi	1.34314e-142	0.812381	0.59	0.088	4.17086e-138
Ncoa4	2.47892e-158	0.808991	0.697	0.227	7.69781e-154
Kctd12	3.35352e-137	0.807583	0.706	0.159	1.04137e-132
Rap1b	3.27419e-170	0.806454	0.954	0.638	1.01674e-165
Rac1	1.34581e-187	0.806133	0.947	0.671	4.17915e-183
Sec11c	1.00552e-188	0.803931	0.665	0.119	3.12245e-184
Cd86	0	0.80177	0.546	0.001	0
Dazap2	1.06123e-161	0.798638	0.896	0.454	3.29545e-157
Atp6v1g1	4.22315e-213	0.79708	0.968	0.801	1.31141e-208
AI413582	2.74697e-161	0.793736	0.701	0.179	8.53017e-157
Ncf2	2.31176e-275	0.790786	0.563	0.01	7.17869e-271
0610012G03Rik	4.27674e-172	0.789194	0.927	0.655	1.32806e-167
Nrp2	1.96671e-139	0.787879	0.716	0.156	6.10721e-135
Arhgap30	2.47032822920623e-322	0.787389	0.58	0.004	7.67111025015411e-318
Stard8	9.60762e-169	0.786263	0.643	0.091	2.98345e-164
Fli1	1.21235e-282	0.783702	0.541	0.007	3.76471e-278
Rab8b	8.40902e-162	0.78341	0.694	0.124	2.61125e-157
Fcgr1	3.3539879191428e-314	0.778923	0.539	0.002	0
Plekho1	2.68782e-181	0.772215	0.66	0.087	8.34648e-177
Dusp6	5.17178e-147	0.771213	0.638	0.105	1.60599e-142
Clic1	3.40289e-125	0.768809	0.961	0.616	1.0567e-120
Il10rb	5.70654e-145	0.768115	0.67	0.137	1.77205e-140
Slc9a9	8.42618e-306	0.767702	0.558	0.005	2.61658e-301
Cd37	3.90619e-297	0.765464	0.553	0.006	1.21299e-292
Hcls1	0	0.759333	0.573	0.003	0
Pon2	1.24141e-132	0.756998	0.714	0.172	3.85496e-128
Irf8	5.99353e-151	0.751583	0.575	0.079	1.86117e-146
Tpd52	2.07353e-125	0.749571	0.733	0.196	6.43895e-121
Tmbim6	3.37214e-125	0.747849	0.867	0.527	1.04715e-120
Tmem37	4.07956e-206	0.745772	0.536	0.025	1.26683e-201
Prr13	1.22593e-118	0.743645	0.733	0.225	3.80687e-114
Csf2ra	2.70637e-118	0.736111	0.655	0.172	8.40408e-114
Rnf130	3.06341e-126	0.736101	0.791	0.343	9.51281e-122
Scoc	3.59458e-110	0.733072	0.748	0.35	1.11622e-105
Nrp1	2.21184e-112	0.730393	0.738	0.211	6.86842e-108
Scp2	4.71126e-125	0.729546	0.82	0.404	1.46299e-120
Atp6v1b2	7.58354e-147	0.727738	0.718	0.201	2.35492e-142
Rab1a	1.88938e-135	0.725917	0.879	0.478	5.86709e-131
Igfbp4	6.64378e-100	0.72557	0.971	0.651	2.06309e-95
Pepd	3.76012e-149	0.72499	0.568	0.081	1.16763e-144
Gpr65	3.68284e-278	0.724914	0.468	0.001	1.14363e-273
Bst2	1.12286e-109	0.721764	0.92	0.423	3.48683e-105
Cybb	8.67409e-274	0.719771	0.473	0.001	2.69357e-269
Tnfrsf13b	3.63606e-306	0.717835	0.527	0.002	1.12911e-301
Fcgr2b	4.80873e-231	0.717128	0.495	0.01	1.49325e-226
Rnf13	1.87058e-122	0.716929	0.697	0.196	5.8087e-118
Ddx60	1.85159e-188	0.716844	0.461	0.017	5.74974e-184
Myo5a	4.46811e-149	0.716037	0.573	0.095	1.38748e-144
Lgals3	1.81923e-117	0.713705	0.26	0.006	5.64925e-113
Gnpda1	1.42871e-152	0.712519	0.643	0.144	4.43659e-148
Dse	1.98219e-168	0.712458	0.58	0.06	6.15529e-164
Sesn1	2.80602e-127	0.711936	0.614	0.132	8.71355e-123
Colec12	1.68575e-156	0.711109	0.527	0.048	5.23475e-152
Pxdc1	1.30799e-236	0.710621	0.539	0.015	4.06169e-232
Mbnl1	7.38945e-104	0.709277	0.796	0.333	2.29465e-99
Cebpb	9.69704e-97	0.707985	0.658	0.194	3.01122e-92
Pnp	2.5749e-174	0.704607	0.527	0.042	7.99583e-170
Actr2	7.43468e-113	0.703803	0.738	0.282	2.30869e-108
Tspo	2.76107e-97	0.702171	0.694	0.234	8.57395e-93
Atp6ap1	5.88685e-126	0.700815	0.658	0.163	1.82804e-121
Gbp7	1.59264e-155	0.700113	0.507	0.041	4.94561e-151
Sp110	1.64211e-253	0.698704	0.502	0.007	5.09926e-249
Igf1	1.87747e-96	0.697011	0.947	0.515	5.8301e-92
Atp13a2	1.54249e-146	0.695023	0.638	0.126	4.78989e-142
Gapdh	2.21323e-90	0.694208	0.973	0.858	6.87275e-86
Mpeg1	3.50062e-184	0.690494	0.437	0.015	1.08705e-179
Gpsm3	7.30052e-113	0.68689	0.621	0.15	2.26703e-108
Ptbp3	1.30691e-104	0.686482	0.75	0.295	4.05836e-100
Coro1b	1.09641e-105	0.686392	0.762	0.328	3.40467e-101
Myo1f	1.06387e-274	0.685758	0.5	0.004	3.30362e-270
Msn	2.27339e-103	0.684723	0.75	0.255	7.05956e-99
Tnfrsf11a	1.03532e-267	0.680077	0.493	0.004	3.21498e-263
Rab7	5.51553e-121	0.679696	0.857	0.499	1.71274e-116
Zeb2os	6.0549e-174	0.679283	0.551	0.042	1.88023e-169
Fermt3	3.89341e-261	0.678416	0.483	0.004	1.20902e-256
Lipa	1.91215e-140	0.678147	0.524	0.062	5.93779e-136
Ier3	1.27101e-129	0.677536	0.51	0.062	3.94688e-125
Egfl7	4.16568e-97	0.677303	0.544	0.163	1.29357e-92
Rin2	4.96319e-129	0.676394	0.573	0.099	1.54122e-124
Inpp5d	8.41688e-267	0.676057	0.495	0.005	2.61369e-262
Syngr2	1.4648e-121	0.672751	0.624	0.139	4.54865e-117
P2rx4	3.8046e-120	0.672589	0.59	0.111	1.18144e-115
Adam15	3.69846e-128	0.670631	0.619	0.124	1.14848e-123
Fuca1	6.75247e-103	0.67037	0.748	0.3	2.09684e-98
Anxa5	1.35131e-84	0.669674	0.852	0.461	4.19622e-80
Smap2	1.38963e-131	0.669179	0.607	0.127	4.31523e-127
Lamtor1	3.16396e-116	0.661363	0.9	0.579	9.82504e-112
Tbc1d4	2.8993e-138	0.660081	0.536	0.071	9.0032e-134
AB124611	2.06051e-252	0.659073	0.471	0.004	6.39849e-248
Dok2	8.99649e-177	0.65628	0.415	0.013	2.79368e-172
H2afj	2.17611e-93	0.652706	0.857	0.514	6.75747e-89
Lgals9	2.00528e-138	0.652379	0.524	0.056	6.22699e-134
Cenpx	6.31501e-98	0.652289	0.803	0.438	1.961e-93
Cebpzos	5.16485e-104	0.650166	0.699	0.262	1.60384e-99
Pid1	1.98098e-93	0.64956	0.82	0.322	6.15153e-89
Lrp1	1.67822e-84	0.648113	0.828	0.383	5.21139e-80
Arhgap45	5.91103e-157	0.647615	0.468	0.03	1.83555e-152
Gng2	3.73376e-123	0.647115	0.556	0.087	1.15945e-118
P2ry12	8.92892e-279	0.646935	0.483	0.002	2.7727e-274
Clec4a3	2.15075e-247	0.642847	0.43	0.001	6.67872e-243
Slc6a6	8.60479e-91	0.641685	0.791	0.306	2.67204e-86
Rassf4	1.28698e-196	0.641394	0.478	0.018	3.99645e-192
Raph1	1.7727e-106	0.640473	0.57	0.137	5.50478e-102
Uap1l1	6.2369e-142	0.639151	0.517	0.081	1.93674e-137
Slc7a7	9.84605e-211	0.638627	0.485	0.013	3.05749e-206
Il4ra	4.63029e-201	0.637631	0.468	0.019	1.43784e-196
Igsf6	1.41362e-270	0.636944	0.461	0.001	4.38972e-266
Ogfrl1	6.25746e-104	0.636494	0.573	0.149	1.94313e-99
Ldha	1.62716e-71	0.635699	0.777	0.412	5.05281e-67
Clec10a	4.70044e-182	0.635503	0.391	0.011	1.45963e-177
Cox5a	1.05045e-100	0.633498	0.956	0.727	3.26196e-96
Cfh	7.64221e-179	0.630417	0.449	0.016	2.37314e-174
Slc25a5	2.04191e-71	0.629702	0.891	0.611	6.34074e-67
Itgb5	3.37366e-104	0.626614	0.502	0.091	1.04762e-99
Serpinb6a	5.87949e-73	0.625947	0.857	0.535	1.82576e-68
Sh3bp5	7.19487e-103	0.62453	0.66	0.166	2.23422e-98
2610001J05Rik	2.28687e-88	0.624438	0.867	0.472	7.10143e-84
Fkbp15	6.1207e-129	0.622726	0.534	0.081	1.90066e-124
Tmem86a	3.09322e-79	0.62207	0.653	0.229	9.60539e-75
Cryba4	1.54865e-222	0.622013	0.427	0.004	4.80901e-218
Twf1	1.1592e-91	0.619796	0.667	0.252	3.59968e-87
Tmem256	2.36318e-111	0.619731	0.978	0.847	7.33839e-107
Prcp	4.58007e-106	0.619633	0.583	0.129	1.42225e-101
Cdc42	1.09797e-115	0.617811	0.973	0.802	3.40954e-111
Nckap1l	7.59225e-260	0.615527	0.481	0.004	2.35762e-255
Cuedc2	4.55902e-87	0.614285	0.682	0.26	1.41571e-82
Plxnb2	6.94104e-92	0.613551	0.655	0.197	2.1554e-87
Atp6v1e1	2.06916e-82	0.613202	0.774	0.393	6.42537e-78
Neat1	1.21585e-81	0.613129	0.422	0.073	3.77558e-77
Aldh2	2.34281e-66	0.611311	0.837	0.542	7.27512e-62
Atp6v0e	3.27576e-92	0.610157	0.947	0.663	1.01722e-87
Tln2	1.51721e-97	0.609626	0.578	0.155	4.71138e-93
Fam49b	3.68759e-86	0.608595	0.784	0.322	1.14511e-81
Pld3	9.94842e-84	0.606986	0.617	0.188	3.08928e-79
Lamp2	1.75976e-85	0.602655	0.837	0.477	5.46457e-81
Bri3	3.26995e-104	0.601542	0.966	0.807	1.01542e-99
Erp29	3.43321e-98	0.598845	0.917	0.698	1.06611e-93
Mfsd11	3.46824e-108	0.597718	0.517	0.104	1.07699e-103
Ophn1	1.08164e-105	0.597333	0.534	0.113	3.35882e-101
Hebp1	2.33141e-109	0.594265	0.566	0.103	7.23974e-105
Ifngr1	2.46287e-109	0.593473	0.553	0.103	7.64795e-105
Ednrb	1.93028e-151	0.593313	0.396	0.015	5.99409e-147
Slc37a2	5.74867e-133	0.59299	0.456	0.044	1.78513e-128
Comt	6.83814e-78	0.589515	0.786	0.424	2.12345e-73
Tifa	1.42847e-148	0.589167	0.451	0.029	4.43583e-144
Cd63	1.54118e-62	0.585843	0.939	0.76	4.78584e-58
Grina	1.69763e-88	0.585738	0.682	0.226	5.27165e-84
Bin2	2.04068e-111	0.585549	0.473	0.092	6.33692e-107
Wdr1	3.78143e-81	0.584869	0.675	0.293	1.17425e-76
Atp6v0a1	1.14119e-111	0.583654	0.546	0.1	3.54373e-107
Rnpep	4.55596e-112	0.582289	0.573	0.105	1.41476e-107
Lcp2	1.63675e-185	0.580818	0.447	0.014	5.08261e-181
Tmem50a	7.78111e-76	0.580525	0.842	0.555	2.41627e-71
Runx1	2.38628e-143	0.579364	0.396	0.025	7.41012e-139
Msr1	6.37343e-248	0.579221	0.432	0.001	1.97914e-243
Arsb	1.00415e-99	0.577972	0.495	0.088	3.11819e-95
Prelid1	3.02488e-90	0.577476	0.896	0.719	9.39316e-86
Eps15	6.23245e-69	0.575367	0.694	0.315	1.93536e-64
Ighm	2.06965e-127	0.575159	0.301	0.014	6.42689e-123
Fbxw4	1.51069e-130	0.573265	0.493	0.054	4.69114e-126
Pla2g15	2.35973e-150	0.571462	0.434	0.026	7.32766e-146
Abcg1	2.5934e-153	0.570546	0.447	0.033	8.05328e-149
Apbb1ip	1.49261e-194	0.569667	0.43	0.01	4.63499e-190
B4galt6	3.46853e-141	0.569078	0.459	0.037	1.07708e-136
Adam9	1.31413e-110	0.568504	0.541	0.092	4.08077e-106
Rap2b	7.88071e-71	0.567976	0.629	0.216	2.4472e-66
Arhgap19	1.07304e-115	0.566518	0.483	0.095	3.3321e-111
Hcst	2.30897e-202	0.566045	0.388	0.004	7.17003e-198
Slc11a1	5.97301e-208	0.56405	0.386	0.002	1.8548e-203
Zfhx3	1.98451e-91	0.563889	0.524	0.123	6.16251e-87
Ssh2	1.31593e-82	0.563047	0.561	0.179	4.08635e-78
Fgd2	8.91123e-231	0.562534	0.427	0.003	2.7672e-226
Samhd1	7.91279e-84	0.56241	0.483	0.132	2.45716e-79
Skap2	1.10466e-126	0.56025	0.515	0.081	3.43029e-122
Ptprc	1.30091e-230	0.559763	0.396	0.001	4.03972e-226
Slfn2	1.22847e-199	0.559273	0.352	0.001	3.81477e-195
Psmb9	5.35273e-132	0.55857	0.432	0.037	1.66218e-127
Klf6	2.87686e-55	0.558465	0.731	0.353	8.93352e-51
Ptprj	1.64881e-161	0.558415	0.42	0.024	5.12006e-157
Paox	2.31054e-115	0.558278	0.498	0.071	7.17493e-111
Gna15	2.85619e-235	0.556943	0.417	0.002	8.86932e-231
Atp6v1f	2.79791e-80	0.555604	0.934	0.644	8.68834e-76
Cln8	9.59927e-105	0.555143	0.519	0.091	2.98086e-100
Capza1	5.0598e-73	0.554459	0.735	0.38	1.57122e-68
Sirt2	1.60598e-73	0.554399	0.694	0.28	4.98705e-69
Orai1	8.89672e-83	0.554259	0.558	0.144	2.7627e-78
Serp1	2.12802e-67	0.553775	0.874	0.581	6.60815e-63
Mylip	3.65828e-129	0.553619	0.422	0.038	1.13601e-124
Adrb2	1.89595e-187	0.553591	0.388	0.005	5.88751e-183
Tnfrsf21	2.50808e-132	0.553417	0.468	0.042	7.78835e-128
Atp6ap2	2.24175e-82	0.553308	0.546	0.154	6.96132e-78
Scarb2	2.0833e-95	0.552664	0.488	0.086	6.46926e-91
Nfam1	4.30543e-220	0.552253	0.437	0.005	1.33696e-215
Dtnbp1	2.03738e-76	0.551437	0.585	0.216	6.32669e-72
Gatm	9.14221e-175	0.55027	0.93	0.268	2.83893e-170
Emp3	4.87898e-56	0.550155	0.908	0.591	1.51507e-51
Tmem160	2.60218e-69	0.549639	0.701	0.338	8.08055e-65
Pkm	3.07921e-55	0.549258	0.816	0.577	9.56188e-51
Snx8	5.31993e-96	0.549114	0.541	0.143	1.652e-91
Atp6v1a	1.831e-74	0.547822	0.614	0.228	5.68579e-70
Tmem9b	6.48993e-72	0.547693	0.626	0.246	2.01532e-67
Man1a	2.52031e-146	0.547464	0.437	0.028	7.82632e-142
Stx7	3.63949e-73	0.546391	0.697	0.305	1.13017e-68
Sft2d1	2.54848e-82	0.545888	0.471	0.124	7.91379e-78
Iqgap1	8.98623e-68	0.545792	0.638	0.241	2.79049e-63
5031439G07Rik	3.05307e-106	0.545582	0.515	0.097	9.4807e-102
Atp1b3	1.50971e-70	0.543514	0.723	0.38	4.6881e-66
Reep5	5.84117e-69	0.542695	0.888	0.645	1.81386e-64
Shisa5	1.10201e-69	0.542022	0.658	0.242	3.42208e-65
Tslp	3.89964e-150	0.541605	0.316	0.004	1.21096e-145
Lgals3bp	7.05643e-159	0.541061	0.398	0.014	2.19123e-154
Selenof	1.11043e-83	0.539877	0.932	0.739	3.44823e-79
Dbnl	1.82156e-71	0.539644	0.626	0.258	5.6565e-67
Ly96	7.47036e-97	0.538819	0.483	0.079	2.31977e-92
Dmac1	8.84759e-68	0.536454	0.731	0.345	2.74744e-63
Gngt2	2.58332e-108	0.532162	0.405	0.041	8.02197e-104
Ccr1	2.57857e-178	0.531542	0.333	0.002	8.00723e-174
Rab11a	5.28547e-67	0.530752	0.886	0.583	1.6413e-62
Ybx1	6.43908e-101	0.529726	0.99	0.968	1.99953e-96
Ccdc50	7.70883e-66	0.528879	0.624	0.257	2.39382e-61
Syk	5.33777e-146	0.528821	0.405	0.019	1.65754e-141
Tbxas1	5.67318e-212	0.527793	0.371	0.001	1.76169e-207
Sdf2l1	7.83119e-92	0.527471	0.439	0.087	2.43182e-87
Tlr2	8.98924e-184	0.526845	0.367	0.004	2.79143e-179
Tgfbr2	1.10239e-87	0.523451	0.456	0.077	3.42326e-83
Fxyd5	1.22002e-73	0.522293	0.408	0.093	3.78853e-69
Rgs19	1.20626e-75	0.521982	0.536	0.15	3.7458e-71
Trim30a	3.08266e-152	0.518907	0.371	0.011	9.57258e-148
Lamtor2	1.45096e-62	0.518841	0.808	0.525	4.50566e-58
Arl6ip1	1.12814e-55	0.517555	0.896	0.565	3.50322e-51
Wasf2	7.41696e-59	0.516467	0.811	0.484	2.30319e-54
Use1	2.19749e-68	0.516066	0.944	0.767	6.82386e-64
Arhgap31	1.77006e-75	0.514271	0.534	0.137	5.49657e-71
Rragc	3.15501e-68	0.512687	0.585	0.204	9.79725e-64
Zcchc6	3.97668e-66	0.512561	0.546	0.173	1.23488e-61
Gpr183	4.88517e-204	0.510868	0.359	0.001	1.51699e-199
Tspan33	9.73071e-98	0.510555	0.4	0.075	3.02168e-93
Nfxl1	6.71498e-85	0.510167	0.529	0.146	2.0852e-80
Arhgap9	9.82447e-189	0.509961	0.381	0.005	3.05079e-184
Txnip	1.89675e-49	0.509528	0.74	0.407	5.88997e-45
Ebi3	5.86651e-197	0.509357	0.379	0.005	1.82173e-192
Plxnd1	2.06296e-86	0.509244	0.449	0.082	6.40612e-82
Dnm2	1.48807e-68	0.509036	0.561	0.203	4.62091e-64
Zfp36	7.52709e-60	0.508218	0.5	0.146	2.33739e-55
Zfp36l2	2.91426e-49	0.507535	0.66	0.343	9.04966e-45
Dnajb14	6.4867e-59	0.506137	0.561	0.208	2.01431e-54
Cd14	3.1937e-169	0.505455	0.325	0.003	9.91738e-165
Il6ra	3.21922e-127	0.505217	0.408	0.033	9.99663e-123
Tmem8	4.85234e-135	0.504975	0.379	0.03	1.5068e-130
Atp2b1	4.50712e-57	0.504787	0.871	0.614	1.39959e-52
Irf5	3.79468e-120	0.504785	0.403	0.037	1.17836e-115
Pik3cg	6.32726e-226	0.504486	0.398	0.002	1.9648e-221
Cd180	7.96405e-192	0.502413	0.364	0.003	2.47308e-187
Casp8	4.25901e-114	0.502155	0.488	0.063	1.32255e-109
Prps2	3.72276e-74	0.499753	0.481	0.115	1.15603e-69
Cd48	5.02561e-205	0.497609	0.369	0.002	1.5606e-200
Grk2	4.53412e-84	0.496084	0.485	0.11	1.40798e-79
Renbp	2.90547e-94	0.495947	0.398	0.05	9.02235e-90
Cmah	5.60234e-182	0.494483	0.333	0.002	1.7397e-177
Gpr160	1.34451e-180	0.493554	0.376	0.007	4.17511e-176
Amdhd2	2.84761e-79	0.491936	0.451	0.103	8.8427e-75
Higd2a	1.52064e-56	0.491727	0.847	0.564	4.72205e-52
Prkacb	1.08538e-59	0.491378	0.583	0.217	3.37044e-55
Ubash3b	7.02499e-128	0.491282	0.408	0.028	2.18147e-123
Srgap2	3.81503e-73	0.491276	0.481	0.12	1.18468e-68
Tnfrsf1b	1.70866e-172	0.489539	0.367	0.008	5.30589e-168
Wdr26	2.18737e-51	0.488624	0.726	0.438	6.79245e-47
Htatip2	5.17734e-113	0.488447	0.42	0.053	1.60772e-108
Ndufv3	5.01131e-59	0.488281	0.867	0.595	1.55616e-54
Slc7a8	1.43843e-61	0.487188	0.517	0.154	4.46675e-57
Ifnar2	7.18343e-61	0.486716	0.49	0.142	2.23067e-56
Stard3nl	4.86812e-56	0.484517	0.757	0.432	1.5117e-51
Slc3a2	3.17805e-45	0.48397	0.767	0.487	9.8688e-41
Rap1a	1.88401e-55	0.483071	0.774	0.447	5.85043e-51
Rapsn	1.45777e-96	0.48291	0.379	0.066	4.52682e-92
Elmo1	2.73002e-97	0.482275	0.405	0.052	8.47754e-93
Msrb1	1.22833e-47	0.481942	0.675	0.366	3.81433e-43
Sgpl1	1.96448e-61	0.481599	0.587	0.225	6.10032e-57
Dnase2a	2.80535e-80	0.47983	0.437	0.088	8.71145e-76
Pnpla7	7.31788e-99	0.479498	0.408	0.058	2.27242e-94
Psenen	6.5344e-53	0.479304	0.799	0.482	2.02913e-48
Grb2	2.01045e-57	0.478691	0.638	0.289	6.24304e-53
Rab14	1.60102e-63	0.478578	0.896	0.693	4.97166e-59
Rgs18	5.89013e-185	0.477187	0.328	0.001	1.82906e-180
Nmt1	2.51703e-53	0.476046	0.813	0.544	7.81613e-49
Cyfip1	5.05297e-61	0.475507	0.519	0.177	1.5691e-56
Cxcl16	3.09046e-45	0.475051	0.354	0.093	9.59682e-41
Akap13	1.017e-47	0.474536	0.687	0.366	3.1581e-43
Vav1	2.36747e-201	0.474302	0.362	0.001	7.35171e-197
Zfp710	7.79798e-79	0.474253	0.444	0.097	2.42151e-74
Capg	5.35678e-61	0.474252	0.318	0.064	1.66344e-56
Tln1	3.39087e-52	0.474036	0.694	0.357	1.05297e-47
Arl8a	1.63706e-58	0.473562	0.544	0.186	5.08358e-54
Rgl1	1.47326e-62	0.473468	0.449	0.131	4.5749e-58
Epsti1	2.14005e-184	0.473223	0.347	0.002	6.64548e-180
Rbm47	3.21555e-129	0.472486	0.388	0.023	9.98523e-125
H2-DMa	3.07611e-100	0.472399	0.303	0.019	9.55223e-96
Rhob	4.19536e-44	0.472258	0.803	0.478	1.30278e-39
Cd200r1	4.65224e-209	0.471568	0.364	0.001	1.44466e-204
Selplg	4.96869e-172	0.47117	0.316	0.001	1.54293e-167
Sh3bgrl	7.20617e-51	0.470512	0.837	0.5	2.23773e-46
Ssu72	5.64046e-50	0.469864	0.721	0.448	1.75153e-45
Pqlc2	3.15897e-109	0.46961	0.371	0.036	9.80956e-105
Cd302	3.43136e-52	0.469095	0.621	0.255	1.06554e-47
Ncf4	2.05113e-182	0.468333	0.342	0.002	6.36938e-178
Mertk	6.742e-102	0.468227	0.383	0.037	2.09359e-97
Ndufb8	4.96222e-57	0.465734	0.925	0.7	1.54092e-52
Wdfy3	1.12628e-70	0.465087	0.471	0.12	3.49744e-66
Tpm3	2.35619e-51	0.465084	0.813	0.55	7.31666e-47
Ypel3	1.6357e-37	0.464597	0.755	0.505	5.07933e-33
Pirb	4.66804e-184	0.463223	0.34	0.002	1.44957e-179
Vps35	1.67545e-57	0.462134	0.614	0.248	5.20276e-53
Bscl2	1.13581e-58	0.461674	0.6	0.223	3.52703e-54
Tubb2a	4.70672e-67	0.461541	0.466	0.112	1.46158e-62
Tpst2	2.39873e-56	0.461408	0.575	0.237	7.44877e-52
Ang	6.31729e-132	0.461118	0.367	0.017	1.96171e-127
Cebpa	8.23136e-59	0.460417	0.536	0.172	2.55608e-54
Pip4k2a	1.29065e-115	0.459705	0.374	0.028	4.00786e-111
P2ry13	6.51252e-196	0.458759	0.34	0.001	2.02233e-191
Dhrs3	4.15859e-62	0.458018	0.488	0.133	1.29137e-57
Crybb1	4.99744e-154	0.457202	0.303	0.003	1.55186e-149
Galc	4.90014e-105	0.457097	0.386	0.041	1.52164e-100
Hgsnat	5.62518e-48	0.455889	0.342	0.102	1.74679e-43
Gyg	1.98443e-57	0.453384	0.476	0.137	6.16225e-53
Fes	6.53704e-124	0.452968	0.33	0.013	2.02995e-119
Mafb	1.76335e-54	0.451872	0.41	0.103	5.47573e-50
Tm2d2	8.58118e-48	0.451013	0.723	0.388	2.66471e-43
Entpd1	6.6236e-112	0.450977	0.374	0.027	2.05683e-107
Marcks	4.96293e-59	0.450488	0.978	0.745	1.54114e-54
Anxa4	7.21294e-61	0.447076	0.459	0.121	2.23983e-56
Rhoa	6.11896e-56	0.446961	0.954	0.749	1.90012e-51
Rgs2	6.94009e-44	0.446774	0.5	0.187	2.15511e-39
Rnf150	2.97164e-149	0.443151	0.32	0.005	9.22783e-145
Smdt1	3.81081e-58	0.442862	0.932	0.773	1.18337e-53
Lpcat2	6.7066e-99	0.442587	0.337	0.027	2.0826e-94
Qk	5.31756e-48	0.442519	0.808	0.473	1.65126e-43
Sla	3.16875e-178	0.442459	0.352	0.003	9.83991e-174
Arl11	3.66975e-186	0.442322	0.325	0.001	1.13957e-181
Daglb	2.76444e-88	0.442293	0.391	0.06	8.58441e-84
Adipor1	9.08972e-45	0.441874	0.813	0.545	2.82263e-40
Txndc17	1.00637e-50	0.441839	0.871	0.63	3.12509e-46
Gcnt1	1.73419e-133	0.438895	0.294	0.006	5.38517e-129
Cat	5.34666e-51	0.438288	0.5	0.181	1.6603e-46
Ap1s2	5.97379e-72	0.438199	0.517	0.132	1.85504e-67
Rps29	4.79564e-188	0.437078	1	1	1.48919e-183
Fam212a	3.84426e-75	0.436489	0.454	0.094	1.19376e-70
Hist1h2bc	9.7013e-53	0.435962	0.444	0.126	3.01254e-48
Tnfaip8	1.59131e-55	0.434703	0.541	0.182	4.94149e-51
Ptpro	1.28567e-145	0.433597	0.306	0.004	3.99239e-141
Itsn1	4.09228e-50	0.433462	0.507	0.207	1.27077e-45
Pomp	1.22112e-50	0.433397	0.91	0.735	3.79195e-46
Snx17	3.52387e-43	0.433352	0.595	0.29	1.09427e-38
Fchsd2	3.59915e-54	0.43327	0.466	0.158	1.11764e-49
Bmp2k	5.36739e-51	0.432865	0.498	0.165	1.66674e-46
Mtus1	5.53966e-73	0.431279	0.425	0.081	1.72023e-68
Il21r	8.31201e-181	0.431188	0.313	0.001	2.58113e-176
Rab11fip5	1.89125e-65	0.430467	0.381	0.071	5.8729e-61
M6pr	1.76019e-43	0.430296	0.658	0.353	5.46591e-39
Elk3	1.15366e-79	0.429633	0.413	0.069	3.58246e-75
Fnbp1	7.04582e-50	0.42889	0.459	0.148	2.18794e-45
Tmem55b	6.95587e-46	0.428176	0.6	0.291	2.16001e-41
Picalm	6.79272e-42	0.426766	0.602	0.294	2.10934e-37
1110008F13Rik	4.89509e-42	0.426293	0.808	0.557	1.52007e-37
Chmp4b	4.65475e-46	0.425446	0.852	0.612	1.44544e-41
Cmtm6	9.82028e-58	0.425285	0.473	0.147	3.04949e-53
Ints6l	9.20475e-63	0.423798	0.41	0.089	2.85835e-58
Snap23	1.4864e-46	0.42374	0.549	0.227	4.61573e-42
S1pr1	3.40501e-89	0.423605	0.335	0.031	1.05736e-84
Metrnl	1.76689e-76	0.423481	0.362	0.057	5.48672e-72
Gna12	1.70834e-42	0.422505	0.546	0.232	5.30491e-38
Grap	2.20175e-178	0.422054	0.352	0.003	6.8371e-174
Itgam	3.59731e-167	0.421986	0.313	0.002	1.11707e-162
Dusp3	5.86778e-59	0.421863	0.41	0.095	1.82212e-54
Pou2f2	5.85732e-80	0.420986	0.33	0.053	1.81887e-75
Lamtor4	4.14847e-43	0.42096	0.791	0.522	1.28823e-38
Gm38843	2.79104e-170	0.420835	0.303	0.001	8.66702e-166
Sypl	1.05059e-41	0.420765	0.633	0.337	3.26238e-37
Slco2b1	1.50814e-136	0.420147	0.308	0.006	4.68323e-132
Idh2	8.89346e-36	0.418776	0.672	0.366	2.76169e-31
Dgkz	1.99606e-63	0.418644	0.413	0.119	6.19836e-59
Ten1	4.22743e-45	0.418533	0.602	0.275	1.31275e-40
Csf2rb	4.35147e-148	0.417967	0.306	0.004	1.35126e-143
Tmed10	9.78905e-47	0.417522	0.898	0.681	3.03979e-42
Ptpra	5.31313e-41	0.415667	0.663	0.36	1.64989e-36
Il17ra	9.95666e-67	0.413095	0.35	0.068	3.09184e-62
Abcc3	6.41936e-125	0.411699	0.306	0.01	1.9934e-120
Psmb10	9.59916e-40	0.411365	0.466	0.205	2.98083e-35
Fam174a	3.07762e-41	0.410259	0.723	0.408	9.55694e-37
Actg1	7.88542e-50	0.409476	0.998	0.986	2.44866e-45
Cd82	2.17685e-60	0.409067	0.352	0.068	6.75976e-56
Npc1	4.37809e-63	0.408216	0.381	0.085	1.35953e-58
Slc15a3	6.1999e-150	0.407428	0.291	0.003	1.92526e-145
Mapkapk2	2.89124e-36	0.407236	0.529	0.254	8.97817e-32
Chmp6	7.6479e-40	0.405832	0.536	0.261	2.3749e-35
Scamp5	8.10476e-66	0.405169	0.364	0.084	2.51677e-61
Hhex	1.36685e-71	0.405096	0.369	0.068	4.24447e-67
Clec5a	4.90387e-157	0.404305	0.284	0.001	1.5228e-152
Rab31	3.90164e-64	0.403514	0.573	0.19	1.21158e-59
Rftn1	7.1968e-69	0.4035	0.388	0.085	2.23482e-64
Dock8	1.53333e-102	0.40293	0.328	0.025	4.76146e-98
Mcur1	1.41262e-56	0.400605	0.398	0.109	4.38662e-52
Ccnd1	4.79079e-34	0.400212	0.383	0.139	1.48768e-29
Dusp1	3.38417e-33	0.400209	0.379	0.134	1.05089e-28
Rbms1	1.87422e-38	0.400172	0.806	0.512	5.82001e-34
Ubtd1	5.99741e-64	0.400092	0.391	0.082	1.86238e-59
Pet100	3.03019e-39	0.399979	0.68	0.371	9.40965e-35
Gm12166	1.72984e-52	0.399921	0.352	0.1	5.37167e-48
Tfec	3.37677e-169	0.39852	0.299	0.001	1.04859e-164
Arhgef6	9.36085e-104	0.398364	0.357	0.028	2.90682e-99
Neu1	7.95087e-61	0.397515	0.369	0.075	2.46898e-56
Frmd4b	2.01537e-49	0.397383	0.495	0.166	6.25833e-45
Cox6b1	2.74695e-54	0.397289	0.973	0.908	8.5301e-50
Arl8b	4.63282e-42	0.39688	0.556	0.246	1.43863e-37
Nras	5.54063e-36	0.39686	0.762	0.485	1.72053e-31
Vps29	1.41622e-35	0.396478	0.621	0.34	4.3978e-31
Acp2	5.88065e-65	0.39628	0.439	0.1	1.82612e-60
Pkn1	3.1066e-45	0.393659	0.517	0.196	9.64694e-41
Cyb5a	2.16107e-35	0.392465	0.816	0.555	6.71076e-31
Abi1	1.77418e-38	0.392246	0.585	0.292	5.50936e-34
Wwp2	9.6977e-53	0.392179	0.415	0.136	3.01143e-48
Hmox2	4.29764e-38	0.390615	0.604	0.303	1.33455e-33
Rap1gds1	3.55595e-45	0.390508	0.43	0.152	1.10423e-40
Hras	1.12663e-32	0.38974	0.699	0.444	3.49851e-28
Camk2d	6.2416e-39	0.38905	0.614	0.296	1.93821e-34
Cmtm3	3.96351e-40	0.388789	0.655	0.323	1.23079e-35
Sec14l1	3.19547e-39	0.388514	0.507	0.215	9.92291e-35
Slc38a6	1.73939e-65	0.388379	0.376	0.072	5.40132e-61
Gba	1.09686e-60	0.388219	0.398	0.092	3.40606e-56
Tifab	2.43701e-157	0.38808	0.286	0.001	7.56765e-153
Cbl	3.49748e-37	0.387867	0.49	0.222	1.08607e-32
Adap2os	3.74685e-119	0.38777	0.282	0.007	1.16351e-114
Slc46a3	3.25768e-105	0.38695	0.32	0.018	1.01161e-100
Hspa5	6.87151e-28	0.386666	0.692	0.485	2.13381e-23
Lair1	9.83798e-132	0.386552	0.291	0.005	3.05499e-127
Cd44	4.33212e-90	0.385526	0.313	0.025	1.34525e-85
Rgs7bp	5.49367e-78	0.385384	0.308	0.031	1.70595e-73
Fam111a	3.52305e-49	0.385307	0.371	0.091	1.09401e-44
Commd4	5.95068e-42	0.384382	0.568	0.254	1.84787e-37
Kcnab2	1.41608e-98	0.38374	0.303	0.021	4.39735e-94
Ndufb7	3.64954e-38	0.383276	0.886	0.664	1.13329e-33
Hpse	2.70658e-104	0.383154	0.296	0.014	8.40475e-100
Nagk	1.14171e-36	0.382519	0.59	0.286	3.54536e-32
Gipc1	2.19907e-39	0.382101	0.556	0.25	6.82876e-35
Nme4	2.25316e-35	0.381822	0.515	0.249	6.99672e-31
Gpi1	3.95395e-29	0.381658	0.767	0.532	1.22782e-24
Ifi207	2.65791e-133	0.381624	0.279	0.004	8.25361e-129
B3galnt1	3.44613e-55	0.381397	0.41	0.102	1.07013e-50
Snx20	3.62117e-124	0.381065	0.291	0.008	1.12448e-119
Ccdc115	2.80729e-40	0.380096	0.563	0.255	8.71747e-36
Wdfy2	2.17143e-67	0.379707	0.391	0.074	6.74293e-63
Osbpl9	3.43053e-38	0.378875	0.454	0.183	1.06528e-33
Pold4	1.20092e-40	0.378498	0.536	0.221	3.72922e-36
Slc9a3r1	5.58185e-74	0.377834	0.357	0.057	1.73333e-69
Calr	5.35961e-32	0.377698	0.876	0.747	1.66432e-27
Bhlhe41	5.4218e-65	0.377446	0.301	0.05	1.68363e-60
Arid3a	3.89696e-55	0.376636	0.32	0.078	1.21012e-50
Prkcd	3.18761e-67	0.375659	0.357	0.064	9.8985e-63
Rbm3	1.57663e-42	0.375253	0.983	0.94	4.89592e-38
Vwa5a	5.10447e-54	0.374974	0.42	0.109	1.58509e-49
Hist1h1c	3.89507e-29	0.374822	0.34	0.119	1.20954e-24
Dock2	5.87677e-144	0.373502	0.277	0.002	1.82491e-139
Ulk2	7.1973e-40	0.371929	0.422	0.149	2.23498e-35
Slc25a45	2.40925e-71	0.371793	0.371	0.06	7.48144e-67
Epn1	9.72986e-33	0.370902	0.794	0.56	3.02141e-28
Swap70	8.36353e-43	0.370229	0.357	0.113	2.59713e-38
Dram2	2.17778e-36	0.369935	0.507	0.221	6.76265e-32
Fcho2	5.3868e-35	0.369932	0.49	0.226	1.67276e-30
Fnip1	1.73385e-40	0.369914	0.386	0.125	5.38413e-36
Adap2	1.18549e-114	0.369537	0.267	0.006	3.6813e-110
Reep3	5.9927e-33	0.369229	0.568	0.283	1.86091e-28
Dnajc13	4.78748e-40	0.368422	0.405	0.15	1.48666e-35
Csk	1.25295e-33	0.367892	0.58	0.299	3.89077e-29
Fam96a	1.03361e-27	0.366704	0.714	0.496	3.20966e-23
Clec12a	9.98787e-144	0.366703	0.252	0	3.10153e-139
Ppia	1.39639e-43	0.366316	1	0.993	4.3362e-39
Gnb2	2.38004e-40	0.366179	0.959	0.831	7.39073e-36
Gng5	2.26292e-45	0.366135	0.981	0.93	7.02705e-41
C5ar1	3.75609e-149	0.366064	0.265	0.001	1.16638e-144
Ap1s1	6.20831e-33	0.365897	0.621	0.347	1.92787e-28
Rp2	1.22785e-64	0.365444	0.318	0.05	3.81285e-60
Zfp36l1	6.56731e-30	0.364828	0.857	0.63	2.03935e-25
Slc17a5	1.28155e-60	0.364272	0.354	0.066	3.9796e-56
St13	2.46819e-32	0.363265	0.867	0.682	7.66448e-28
Apobec1	2.2668e-114	0.362425	0.272	0.007	7.0391e-110
Dera	1.14711e-54	0.362147	0.398	0.097	3.56213e-50
Tpi1	7.82881e-31	0.361642	0.777	0.505	2.43108e-26
Dock4	3.86649e-53	0.361576	0.328	0.065	1.20066e-48
Rsu1	4.00455e-30	0.360301	0.587	0.316	1.24353e-25
Slc25a11	6.03118e-36	0.359744	0.624	0.321	1.87286e-31
Sh3gl1	1.83824e-38	0.358832	0.595	0.282	5.7083e-34
Rps6ka1	9.02427e-51	0.358654	0.362	0.097	2.80231e-46
Aup1	5.87547e-37	0.358103	0.595	0.29	1.82451e-32
Anxa6	2.25636e-33	0.357898	0.575	0.279	7.00667e-29
Ube2a	1.13778e-31	0.357684	0.563	0.292	3.53314e-27
Sash3	2.50311e-156	0.357515	0.279	0.001	7.77289e-152
Dok3	5.98203e-130	0.357359	0.257	0.002	1.8576e-125
B4galnt1	2.13193e-77	0.357012	0.301	0.03	6.62028e-73
Sash1	1.72342e-35	0.356376	0.413	0.153	5.35172e-31
Tmem14c	2.15648e-33	0.35622	0.825	0.59	6.69651e-29
Tmem141	2.83786e-34	0.356137	0.408	0.157	8.81239e-30
Pgk1	6.89622e-26	0.356062	0.568	0.327	2.14148e-21
Cib1	3.44865e-37	0.35594	0.597	0.287	1.07091e-32
Fam46a	2.21949e-48	0.355738	0.379	0.097	6.89218e-44
Dusp22	1.86071e-44	0.355345	0.376	0.11	5.77805e-40
Tlr13	1.51496e-149	0.354885	0.269	0.001	4.70439e-145
Vps28	4.86666e-31	0.354462	0.583	0.31	1.51124e-26
Cd4	2.50295e-155	0.352396	0.279	0.001	7.7724e-151
Atp6v1d	5.49021e-31	0.352074	0.517	0.259	1.70488e-26
G6pdx	4.70661e-53	0.351785	0.376	0.091	1.46154e-48
Cnpy3	7.80603e-35	0.351444	0.502	0.227	2.42401e-30
Cc2d1b	5.15066e-44	0.350897	0.391	0.126	1.59943e-39
Lamtor5	5.64823e-29	0.350871	0.769	0.534	1.75395e-24
Plekha2	9.36601e-71	0.350431	0.347	0.053	2.90843e-66
Pdlim4	2.48053e-52	0.3501	0.641	0.273	7.7028e-48
Fam173a	4.49851e-31	0.349971	0.578	0.303	1.39692e-26
Tmem104	7.95411e-75	0.349384	0.306	0.034	2.46999e-70
Naa20	4.10511e-33	0.348177	0.524	0.246	1.27476e-28
Vdac2	2.83074e-29	0.348175	0.762	0.521	8.79029e-25
Glb1	8.73971e-58	0.347701	0.364	0.074	2.71394e-53
Ahr	1.52672e-60	0.34717	0.289	0.052	4.74091e-56
Taldo1	3.03395e-23	0.347058	0.636	0.402	9.42133e-19
Cdc42se1	9.63758e-34	0.346684	0.633	0.332	2.99276e-29
Scn1b	2.86361e-53	0.34595	0.296	0.05	8.89238e-49
Prune2	2.17623e-111	0.345563	0.257	0.005	6.75786e-107
Cflar	9.57618e-32	0.345519	0.498	0.224	2.97369e-27
Ube2d3	8.6409e-40	0.345206	0.966	0.871	2.68326e-35
Atp5l	6.08957e-47	0.345169	0.981	0.929	1.89099e-42
Rnf149	5.08195e-25	0.345061	0.602	0.356	1.5781e-20
Nfatc2	3.33627e-63	0.344872	0.279	0.038	1.03601e-58
Cln6	1.55766e-48	0.344125	0.376	0.095	4.837e-44
Sem1	1.07657e-48	0.343541	0.988	0.949	3.34308e-44
Tmem140	9.01881e-95	0.343035	0.252	0.009	2.80061e-90
Sqor	4.22254e-72	0.342793	0.272	0.024	1.31123e-67
Afap1l1	1.09356e-94	0.342577	0.267	0.013	3.39582e-90
Eno1	1.40784e-28	0.342535	0.6	0.332	4.37175e-24
Ehbp1l1	1.65789e-61	0.341226	0.381	0.078	5.14824e-57
Prdx1	4.60956e-26	0.341016	0.971	0.913	1.43141e-21
Anxa3	3.50204e-42	0.340797	0.422	0.137	1.08749e-37
Pak2	7.45496e-30	0.340792	0.587	0.318	2.31499e-25
Stat1	1.09152e-29	0.340354	0.294	0.106	3.3895e-25
Tgfbrap1	5.13911e-52	0.339218	0.323	0.067	1.59585e-47
Smpdl3a	2.94818e-80	0.33765	0.291	0.024	9.15499e-76
Crlf2	1.32905e-33	0.336376	0.5	0.221	4.12711e-29
Sord	5.75418e-44	0.336363	0.328	0.08	1.78685e-39
Tmem59	2.70048e-24	0.335521	0.779	0.593	8.3858e-20
Fez2	5.80833e-38	0.334967	0.388	0.127	1.80366e-33
Klc4	1.93432e-42	0.334777	0.325	0.092	6.00665e-38
Tuba1b	3.15281e-14	0.334454	0.886	0.805	9.79041e-10
Coro1c	1.88227e-27	0.333786	0.51	0.265	5.845e-23
Cdkn1a	1.03348e-39	0.333542	0.257	0.051	3.20927e-35
Ralb	9.11183e-38	0.333098	0.561	0.25	2.8295e-33
Fbxo6	2.31263e-54	0.333081	0.35	0.073	7.1814e-50
Gapvd1	2.38942e-38	0.332805	0.498	0.2	7.41986e-34
Vat1	7.19476e-23	0.332461	0.517	0.308	2.23419e-18
Rbfa	7.88948e-27	0.332399	0.641	0.375	2.44992e-22
Klhl9	7.69297e-30	0.331652	0.522	0.253	2.3889e-25
Tab2	5.20395e-29	0.33155	0.485	0.231	1.61598e-24
Stxbp2	4.06818e-41	0.331209	0.347	0.103	1.26329e-36
Flcn	2.60238e-43	0.331199	0.347	0.102	8.08116e-39
Commd9	8.60724e-33	0.330399	0.468	0.204	2.67281e-28
Nfkb1	4.86206e-47	0.330321	0.439	0.136	1.50982e-42
Klf3	1.09169e-37	0.329493	0.476	0.185	3.39002e-33
Trappc2l	1.96289e-23	0.328217	0.646	0.417	6.09536e-19
Anp32a	3.94182e-22	0.328167	0.726	0.506	1.22405e-17
Abca9	2.68545e-108	0.327538	0.26	0.006	8.33914e-104
Arhgef2	7.9301e-35	0.327157	0.383	0.136	2.46254e-30
Stom	2.06323e-60	0.326674	0.333	0.056	6.40696e-56
Mcl1	6.7793e-27	0.326564	0.604	0.36	2.10517e-22
Mgst1	6.12402e-34	0.325921	0.592	0.294	1.90169e-29
Snn	3.88055e-40	0.325776	0.303	0.076	1.20503e-35
Irf2bp2	1.53225e-29	0.325374	0.524	0.253	4.75811e-25
Tep1	4.99998e-67	0.324877	0.282	0.032	1.55264e-62
Rbpj	2.52637e-26	0.324455	0.444	0.23	7.84513e-22
Lrp6	5.43682e-27	0.323629	0.49	0.249	1.68829e-22
Psme1	2.31711e-23	0.323392	0.641	0.411	7.19531e-19
Sri	7.32337e-25	0.323203	0.648	0.394	2.27413e-20
Itsn2	1.52004e-35	0.322874	0.451	0.178	4.72018e-31
Arf1	1.80326e-28	0.321859	0.886	0.731	5.59968e-24
Cryl1	3.02375e-38	0.321464	0.41	0.143	9.38965e-34
Stat6	8.35058e-46	0.321066	0.33	0.076	2.5931e-41
Slc35f6	3.81728e-62	0.320568	0.32	0.05	1.18538e-57
Ccdc12	3.566e-24	0.320433	0.75	0.517	1.10735e-19
Itga6	3.20537e-43	0.319314	0.456	0.157	9.95364e-39
Taok3	7.82242e-30	0.318717	0.502	0.233	2.4291e-25
Abracl	2.93509e-30	0.318245	0.68	0.39	9.11433e-26
Reps2	3.80689e-36	0.318014	0.403	0.14	1.18215e-31
Rtf2	4.15838e-30	0.317615	0.476	0.219	1.2913e-25
Tmem192	7.03023e-31	0.317311	0.454	0.201	2.1831e-26
Brk1	1.35868e-31	0.316985	0.949	0.794	4.21912e-27
Uba7	1.84506e-49	0.316966	0.32	0.068	5.72947e-45
Lamtor3	2.03518e-24	0.316908	0.524	0.289	6.31983e-20
Sft2d2	1.99865e-43	0.31647	0.359	0.105	6.20641e-39
Klf2	3.57466e-41	0.316466	0.738	0.401	1.11004e-36
Lacc1	5.20867e-47	0.316224	0.32	0.075	1.61745e-42
Acss1	6.36664e-50	0.316176	0.306	0.058	1.97703e-45
Ubald1	6.8752e-29	0.315829	0.422	0.181	2.13496e-24
Rab1b	2.03216e-30	0.315471	0.459	0.206	6.31047e-26
Nagpa	1.76854e-36	0.315464	0.393	0.143	5.49185e-32
Mafg	1.1879e-25	0.313844	0.595	0.34	3.6888e-21
Ppp1ca	1.48765e-28	0.31367	0.922	0.788	4.6196e-24
Sh3kbp1	1.1843e-33	0.313388	0.335	0.105	3.67762e-29
Zfp706	7.63391e-26	0.312918	0.886	0.706	2.37056e-21
Osbpl8	9.44485e-40	0.312518	0.374	0.114	2.93291e-35
Arhgap17	4.14241e-27	0.312328	0.43	0.2	1.28634e-22
Elovl1	5.42565e-39	0.312268	0.437	0.156	1.68483e-34
Vps26a	1.8876e-25	0.312131	0.449	0.231	5.86157e-21
Cuta	2.10609e-25	0.311487	0.796	0.566	6.54005e-21
Plod1	1.46419e-30	0.3104	0.473	0.209	4.54675e-26
Os9	6.05984e-35	0.310384	0.34	0.103	1.88176e-30
Gpr146	8.25709e-70	0.310304	0.257	0.024	2.56408e-65
Atp8a1	1.14856e-58	0.309875	0.284	0.04	3.56663e-54
Taf6l	2.98354e-22	0.3098	0.617	0.398	9.2648e-18
Rpn2	2.20622e-22	0.309674	0.602	0.384	6.85096e-18
Twf2	4.08558e-27	0.309335	0.456	0.21	1.26869e-22
Commd8	2.09106e-28	0.308813	0.532	0.271	6.49337e-24
2019-09-09	1.23565e-34	0.308809	0.483	0.202	3.83707e-30
2610507B11Rik	5.82853e-24	0.308448	0.471	0.254	1.80993e-19
Crat	8.78852e-36	0.308339	0.383	0.128	2.7291e-31
St6galnac4	2.63844e-30	0.307603	0.388	0.147	8.19314e-26
Rnaset2a	1.34268e-21	0.306807	0.568	0.339	4.16943e-17
Cln3	1.73779e-32	0.30576	0.398	0.154	5.39635e-28
Rasa4	2.75269e-46	0.305556	0.274	0.049	8.54793e-42
Srd5a3	8.57484e-38	0.304811	0.369	0.114	2.66275e-33
Sh3bp1	7.76121e-40	0.303756	0.342	0.094	2.41009e-35
Ubl5	6.94576e-28	0.303467	0.939	0.796	2.15687e-23
Triap1	3.69359e-30	0.30309	0.478	0.214	1.14697e-25
Fis1	7.87202e-24	0.302641	0.84	0.672	2.4445e-19
Cap1	3.81032e-39	0.302618	0.303	0.08	1.18322e-34
Sppl2a	3.7317e-30	0.302224	0.393	0.154	1.1588e-25
Hsd17b12	4.09579e-24	0.301211	0.522	0.287	1.27186e-19
Ddrgk1	2.36391e-22	0.300835	0.655	0.433	7.34064e-18
Nek6	1.01607e-38	0.300565	0.333	0.093	3.15521e-34
Pak1	6.28645e-37	0.300474	0.354	0.12	1.95213e-32
Snta1	2.83335e-44	0.300058	0.318	0.072	8.79839e-40
Canx	1.14295e-19	0.299961	0.762	0.582	3.54921e-15
Glud1	3.88058e-22	0.299937	0.6	0.367	1.20504e-17
Hspa8	3.80233e-23	0.298764	0.983	0.924	1.18074e-18
Ctnnd1	3.49363e-37	0.298128	0.524	0.224	1.08488e-32
Sgsh	3.73302e-48	0.297846	0.272	0.046	1.15922e-43
Coa5	9.24739e-21	0.297737	0.476	0.279	2.87159e-16
Chmp2a	2.52584e-20	0.297688	0.735	0.55	7.84349e-16
Tmem219	3.35783e-28	0.297284	0.585	0.311	1.04271e-23
Ndufa1	6.419e-24	0.297143	0.726	0.485	1.99329e-19
Mob3c	2.00911e-30	0.296576	0.357	0.126	6.23889e-26
Sh2b3	3.42786e-32	0.295908	0.33	0.111	1.06445e-27
Plekhb2	1.43417e-37	0.29451	0.291	0.083	4.45353e-33
Lasp1	6.15239e-28	0.294483	0.527	0.261	1.9105e-23
Slc2a8	1.00116e-42	0.29424	0.311	0.071	3.10889e-38
Atp6v1c1	2.35278e-28	0.293907	0.398	0.175	7.30607e-24
Dctn5	6.60722e-29	0.293487	0.425	0.18	2.05174e-24
Stk17b	3.76216e-36	0.293139	0.323	0.102	1.16826e-31
Prex1	9.9155e-44	0.292967	0.267	0.063	3.07906e-39
Slc31a1	2.4439e-26	0.291972	0.466	0.22	7.58904e-22
Nudt16l1	2.88769e-25	0.291948	0.464	0.226	8.96714e-21
Mob1a	1.05435e-23	0.291834	0.524	0.289	3.27407e-19
Gga1	8.90159e-27	0.291595	0.415	0.186	2.76421e-22
Pacsin2	2.02066e-23	0.291479	0.602	0.359	6.27475e-19
Dusp7	1.51551e-45	0.291424	0.274	0.059	4.7061e-41
Slc31a2	5.852e-25	0.290627	0.371	0.153	1.81722e-20
Mroh1	2.52175e-51	0.290442	0.252	0.047	7.83078e-47
Fkbp8	3.19453e-22	0.290189	0.806	0.622	9.91998e-18
Ggh	3.90199e-32	0.289489	0.437	0.175	1.21168e-27
Nptn	2.78879e-20	0.288945	0.51	0.292	8.66004e-16
Dpp7	5.71441e-54	0.288464	0.279	0.042	1.77449e-49
Sbf2	8.26615e-21	0.287874	0.456	0.241	2.56689e-16
Nars	6.41932e-20	0.287687	0.546	0.334	1.99339e-15
Akirin1	3.19681e-21	0.287583	0.563	0.329	9.92705e-17
Osbpl11	2.59261e-22	0.287143	0.391	0.189	8.05084e-18
Zfand6	3.98247e-21	0.287121	0.735	0.51	1.23668e-16
BC017643	6.85642e-37	0.286839	0.316	0.085	2.12912e-32
Etfb	5.53162e-23	0.286699	0.704	0.459	1.71773e-18
Pea15a	7.62311e-23	0.286214	0.58	0.332	2.36721e-18
Ddx3x	1.76406e-19	0.285916	0.672	0.446	5.47795e-15
Sgpp1	2.8179e-27	0.285579	0.478	0.224	8.75043e-23
Lgals8	2.61884e-45	0.284806	0.35	0.09	8.13227e-41
Cdc42se2	1.56564e-20	0.284278	0.534	0.312	4.86179e-16
D1Ertd622e	2.07636e-33	0.284214	0.335	0.11	6.44772e-29
Naa60	3.85833e-31	0.283901	0.374	0.137	1.19813e-26
Ncoa3	8.88594e-37	0.283899	0.316	0.097	2.75935e-32
Stard3	1.32695e-25	0.283664	0.357	0.154	4.12057e-21
Trappc6a	7.86208e-25	0.283157	0.578	0.319	2.44141e-20
Nipa2	2.38838e-23	0.282909	0.524	0.284	7.41663e-19
Cmpk1	3.60558e-19	0.282882	0.733	0.543	1.11964e-14
Smim4	7.81249e-22	0.282804	0.43	0.224	2.42601e-17
Rnpepl1	9.2177e-30	0.281814	0.473	0.212	2.86237e-25
Sdhc	5.85915e-22	0.281595	0.617	0.382	1.81944e-17
Rfk	2.18113e-19	0.28147	0.505	0.293	6.77306e-15
Mgat1	3.48369e-26	0.281015	0.447	0.204	1.08179e-21
Nfe2l2	5.51053e-18	0.280679	0.498	0.301	1.71118e-13
Rgl2	1.33259e-29	0.280599	0.359	0.13	4.1381e-25
Wls	2.10264e-25	0.280484	0.434	0.197	6.52934e-21
Cd47	6.51332e-24	0.280357	0.74	0.49	2.02258e-19
Ocel1	1.35054e-26	0.28031	0.379	0.161	4.19382e-22
BC005537	1.13181e-16	0.280059	0.704	0.514	3.51463e-12
Hps3	1.15265e-24	0.278528	0.272	0.096	3.57931e-20
Idh1	1.02024e-25	0.277431	0.59	0.326	3.16815e-21
Atp5h	1.83739e-25	0.276881	0.961	0.86	5.70565e-21
Usf2	3.59091e-16	0.276824	0.646	0.466	1.11508e-11
Fam234a	2.21758e-24	0.276748	0.42	0.193	6.88625e-20
Sap30	6.70386e-45	0.27659	0.265	0.054	2.08175e-40
Nfkbia	4.64239e-21	0.276492	0.471	0.245	1.4416e-16
Ssbp4	7.01585e-18	0.276263	0.629	0.425	2.17863e-13
Lpcat3	5.6038e-24	0.276176	0.379	0.167	1.74015e-19
Aldoa	9.51484e-15	0.275066	0.852	0.711	2.95464e-10
Rasa1	4.60316e-18	0.274572	0.439	0.253	1.42942e-13
Tpm3-rs7	1.55925e-17	0.274543	0.367	0.198	4.84194e-13
Papd4	7.48652e-21	0.274365	0.498	0.275	2.32479e-16
Mvp	6.39918e-39	0.274057	0.299	0.072	1.98714e-34
Vasp	3.25671e-26	0.27359	0.563	0.3	1.01131e-21
Ier5	1.26733e-26	0.273294	0.367	0.143	3.93545e-22
Trappc3	2.15031e-20	0.273236	0.539	0.318	6.67734e-16
Spcs2	2.3821e-16	0.272769	0.706	0.524	7.39715e-12
Tfe3	7.4156e-27	0.272453	0.379	0.151	2.30277e-22
Iqgap2	1.59677e-46	0.272329	0.34	0.084	4.95846e-42
Synj1	1.78205e-31	0.271955	0.291	0.086	5.53379e-27
Acsl5	3.83265e-54	0.271515	0.26	0.035	1.19015e-49
Dctn2	5.16204e-21	0.270704	0.597	0.36	1.60297e-16
Dnase1l1	4.13792e-33	0.27065	0.282	0.075	1.28495e-28
Rit1	9.54553e-27	0.270501	0.413	0.176	2.96417e-22
Agpat3	1.82771e-24	0.26948	0.578	0.322	5.67559e-20
Hck	3.81511e-36	0.269377	0.313	0.088	1.18471e-31
Coa4	2.21195e-45	0.26901	0.262	0.047	6.86877e-41
Itm2c	2.50758e-20	0.268869	0.706	0.477	7.78677e-16
Tnfrsf1a	3.11991e-26	0.268768	0.592	0.328	9.68826e-22
Cenpb	2.45426e-25	0.267945	0.532	0.277	7.6212e-21
Nipsnap3b	1.27834e-24	0.267715	0.417	0.191	3.96961e-20
Zfp703	3.21196e-33	0.267008	0.33	0.101	9.97409e-29
Dnajc19	8.74172e-18	0.266974	0.757	0.565	2.71457e-13
Snx10	1.37063e-23	0.266557	0.352	0.151	4.25621e-19
Dync1i2	7.24583e-17	0.265933	0.738	0.571	2.25005e-12
Pgd	1.25511e-23	0.26457	0.481	0.245	3.89749e-19
Calm2	3.05165e-27	0.264528	0.971	0.844	9.47628e-23
Map3k11	3.43198e-34	0.264401	0.289	0.084	1.06573e-29
Tma7	2.23929e-20	0.264096	0.927	0.795	6.95365e-16
Kras	3.06486e-17	0.263617	0.583	0.375	9.51731e-13
Dip2b	6.47586e-18	0.263583	0.398	0.214	2.01095e-13
Trappc1	1.27111e-17	0.262891	0.566	0.358	3.94718e-13
Trafd1	8.75878e-32	0.262851	0.33	0.105	2.71987e-27
Wipf1	2.8183e-40	0.262359	0.294	0.069	8.75166e-36
Vps4b	5.82361e-20	0.26229	0.527	0.305	1.80841e-15
Hsbp1	1.66308e-20	0.262241	0.898	0.778	5.16435e-16
Itga4	4.1733e-50	0.262088	0.272	0.052	1.29593e-45
Snx24	3.6222e-33	0.262066	0.269	0.068	1.1248e-28
Tns3	2.92696e-20	0.262056	0.388	0.184	9.08909e-16
Cebpg	2.01452e-18	0.262022	0.43	0.235	6.25568e-14
Sdhb	6.98372e-19	0.261349	0.765	0.555	2.16865e-14
Pts	2.35538e-23	0.261123	0.464	0.229	7.31416e-19
Gnaq	1.07909e-18	0.26086	0.483	0.271	3.35091e-14
Tagln2	1.06681e-13	0.260689	0.522	0.333	3.31278e-09
Lmbrd1	4.74102e-25	0.260638	0.308	0.111	1.47223e-20
Gsto1	1.07967e-22	0.260632	0.381	0.171	3.35271e-18
Hsd17b11	7.49712e-35	0.260374	0.337	0.105	2.32808e-30
Orai3	9.52877e-28	0.260297	0.367	0.14	2.95897e-23
Ebp	5.98354e-31	0.259916	0.335	0.111	1.85807e-26
Paqr7	6.70107e-35	0.259335	0.257	0.058	2.08088e-30
Snx9	1.3378e-22	0.259159	0.371	0.165	4.15428e-18
Tmbim4	7.68443e-20	0.258757	0.476	0.257	2.38624e-15
Tex264	5.69773e-21	0.258656	0.534	0.303	1.76932e-16
Mindy2	9.9229e-27	0.258183	0.323	0.114	3.08136e-22
Rab35	2.37635e-19	0.257542	0.417	0.22	7.37928e-15
Fundc1	4.22578e-25	0.257435	0.437	0.202	1.31223e-20
Fgd4	2.1777e-22	0.257185	0.294	0.11	6.76241e-18
Mknk1	1.85143e-30	0.257057	0.296	0.093	5.74924e-26
Capns1	2.43839e-26	0.25666	0.852	0.604	7.57194e-22
Leprot	4.17499e-17	0.255985	0.578	0.368	1.29646e-12
Plbd2	1.33045e-18	0.25423	0.456	0.251	4.13146e-14
Git2	6.9867e-17	0.254206	0.459	0.265	2.16958e-12
Slc29a3	4.00382e-50	0.253853	0.269	0.043	1.24331e-45
Slc25a10	6.25192e-37	0.25321	0.301	0.077	1.94141e-32
Palld	4.33768e-29	0.252703	0.284	0.084	1.34698e-24
Mrps21	3.28738e-19	0.252603	0.82	0.628	1.02083e-14
Hvcn1	7.21349e-38	0.252493	0.265	0.057	2.24e-33
Acap2	8.54185e-24	0.251608	0.367	0.153	2.6525e-19
Pla2g16	8.45476e-21	0.250471	0.481	0.257	2.62546e-16

## Sheet: Cluster 8
Gene Name	p-value	average logFoldChange	percent of cell expressed in Cluster 8	percent of cell expressed in all other cluster	FDR adjusted p-value
Rgs5	3.80691e-88	2.9381	0.577	0.004	1.18216e-83
Ndufa4l2	9.4814e-128	2.68052	0.662	0.028	2.94426e-123
Cox4i2	6.21069e-88	2.16882	0.577	0.008	1.92861e-83
Ptp4a3	4.89216e-199	2.1275	0.901	0.278	1.51916e-194
Crip1	1.79836e-48	1.97346	0.873	0.241	5.58443e-44
Higd1b	6.51511e-72	1.93954	0.479	0.001	2.02314e-67
Crip2	2.92698e-134	1.84002	0.761	0.179	9.08915e-130
Tm4sf1	1.11968e-103	1.83641	0.718	0.005	3.47694e-99
Col4a1	1.14293e-109	1.78912	1	0.508	3.54914e-105
Gm13889	1.38452e-91	1.78657	0.704	0.013	4.29934e-87
Fabp5	6.09027e-70	1.72064	0.648	0.26	1.89121e-65
Igfbp7	1.11803e-51	1.70836	1	0.707	3.47181e-47
Gng11	5.19446e-105	1.66361	0.859	0.219	1.61304e-100
Ctla2a	2.66412e-54	1.6328	0.352	0.007	8.27289e-50
Phlda1	9.37868e-66	1.62757	0.577	0.167	2.91236e-61
Col4a2	2.31333e-94	1.58866	0.93	0.442	7.18358e-90
Mfge8	3.09126e-103	1.58747	0.831	0.237	9.5993e-99
Ifitm3	8.40188e-60	1.54586	0.887	0.307	2.60904e-55
2019-09-04	2.91967e-74	1.53274	0.62	0.02	9.06647e-70
Tagln	2.88648e-14	1.53126	0.423	0.084	8.96339e-10
Tagln2	9.08218e-62	1.49657	0.817	0.337	2.82029e-57
Cald1	1.96891e-50	1.48072	0.831	0.564	6.11407e-46
2019-09-07	6.58232e-89	1.44422	0.901	0.577	2.04401e-84
Oaz2	3.08308e-103	1.43533	0.915	0.644	9.57389e-99
Esam	4.08195e-94	1.41432	0.648	0.002	1.26757e-89
Colec11	2.11513e-50	1.39985	0.437	0.011	6.56812e-46
Mef2c	1.55424e-45	1.39749	0.817	0.348	4.82639e-41
Epas1	9.14854e-69	1.39239	0.746	0.123	2.8409e-64
Notch3	2.87005e-65	1.38656	0.507	0.033	8.91236e-61
Nrarp	2.1867e-78	1.37499	0.662	0.101	6.79037e-74
Ly6c1	9.14474e-46	1.35931	0.296	0.011	2.83971e-41
Egfl7	1.54334e-80	1.34489	0.366	0.178	4.79252e-76
Tinagl1	5.3403e-52	1.34118	0.437	0.023	1.65832e-47
Cd93	4.14073e-57	1.32675	0.423	0.027	1.28582e-52
Tpm4	2.82266e-65	1.3157	0.944	0.531	8.76519e-61
Sparc	3.37816e-34	1.29797	1	0.86	1.04902e-29
Gucy1a1	1.36029e-54	1.28199	0.634	0.23	4.2241e-50
Nrip2	2.23319e-40	1.25679	0.324	0.022	6.93472e-36
Kcnj8	1.98941e-46	1.23895	0.324	0.01	6.17772e-42
Cldn5	5.35905e-43	1.23361	0.296	0.003	1.66414e-38
Itga1	2.10686e-51	1.23081	0.62	0.031	6.54244e-47
Aspn	5.10343e-44	1.21698	0.437	0.013	1.58477e-39
Pdgfrb	1.73534e-53	1.19516	0.479	0.04	5.38874e-49
Pcp4l1	1.22741e-51	1.18717	0.507	0.059	3.81147e-47
Emid1	8.97139e-52	1.18169	0.465	0.025	2.78589e-47
Id3	4.46475e-28	1.17958	0.817	0.47	1.38644e-23
Eng	1.66856e-42	1.17738	0.592	0.192	5.18139e-38
Eln	0.0029273	1.17335	0.366	0.334	1
Calm1	2.02039e-41	1.14733	0.944	0.796	6.27392e-37
Rgcc	8.89238e-41	1.14628	0.31	0.064	2.76135e-36
Acta2	1.6216e-10	1.13881	0.563	0.244	5.03555e-06
Rbpms	8.9129e-31	1.13435	0.803	0.458	2.76772e-26
Slc9a3r2	1.16415e-40	1.1241	0.662	0.225	3.61502e-36
Rasgrp2	1.2306e-36	1.11698	0.69	0.331	3.82138e-32
Kdr	1.70944e-47	1.11476	0.338	0.019	5.30831e-43
S100a16	2.41583e-40	1.0926	0.352	0.147	7.50189e-36
Ets1	3.55457e-51	1.08623	0.592	0.083	1.1038e-46
Gja4	2.29648e-58	1.0855	0.437	0.009	7.13126e-54
Vasp	5.44248e-44	1.07784	0.789	0.307	1.69005e-39
Rgs4	4.65587e-50	1.06704	0.352	0.003	1.44579e-45
Myl6	5.32735e-37	1.03722	1	0.907	1.6543e-32
Pi15	2.79137e-24	1.01669	0.394	0.131	8.66805e-20
Tpm1	4.48223e-16	1.00918	0.887	0.642	1.39187e-11
Cav1	8.72411e-24	1.00601	0.634	0.234	2.7091e-19
Myl9	1.12432e-09	0.99658	0.732	0.637	3.49136e-05
Spry1	1.84801e-22	0.982467	0.648	0.21	5.73862e-18
Ecscr	9.57673e-30	0.981761	0.437	0.05	2.97386e-25
Timp3	2.40509e-22	0.973317	0.704	0.276	7.46852e-18
Emcn	6.22266e-48	0.969984	0.366	0.003	1.93232e-43
Tmsb10	1.50856e-33	0.957044	0.972	0.95	4.68453e-29
Emp1	1.32833e-21	0.950473	0.62	0.164	4.12485e-17
Myo1b	1.23714e-52	0.947998	0.549	0.09	3.84168e-48
Mgst3	4.11434e-19	0.943364	0.451	0.193	1.27762e-14
Amotl1	6.00633e-30	0.939136	0.789	0.266	1.86515e-25
Sparcl1	1.66105e-18	0.898992	0.718	0.38	5.15806e-14
Cavin3	7.67233e-18	0.898946	0.803	0.465	2.38249e-13
Rasl11a	1.92346e-25	0.894561	0.338	0.107	5.97291e-21
Pecam1	1.29217e-44	0.892555	0.31	0.017	4.01257e-40
Ccnd1	3.36436e-26	0.888198	0.507	0.147	1.04473e-21
Des	5.60895e-18	0.885358	0.437	0.109	1.74175e-13
Tspan13	7.03618e-59	0.879287	0.296	0.07	2.18494e-54
Heyl	1.52011e-18	0.871493	0.394	0.068	4.7204e-14
Zeb2	6.23131e-23	0.870977	0.606	0.417	1.93501e-18
Nostrin	4.42995e-53	0.860472	0.423	0.004	1.37563e-48
Mcam	6.65132e-36	0.851372	0.507	0.071	2.06544e-31
Lhfp	1.01645e-22	0.849663	0.535	0.356	3.15639e-18
Ifitm2	1.97907e-22	0.845972	0.93	0.723	6.14561e-18
Myl12a	2.37437e-33	0.841067	0.873	0.761	7.37313e-29
Gpihbp1	8.51716e-37	0.823513	0.254	0.001	2.64484e-32
Btg1	5.02347e-23	0.82226	0.873	0.688	1.55994e-18
Cfl1	1.87343e-32	0.811178	0.958	0.936	5.81757e-28
Tbx3os1	7.14483e-31	0.808227	0.268	0.003	2.21868e-26
Tpm2	5.26426e-13	0.800368	0.465	0.282	1.63471e-08
Ifngr2	5.19062e-19	0.79881	0.732	0.461	1.61184e-14
Cnn2	8.20576e-13	0.797077	0.718	0.355	2.54814e-08
Pcdh17	1.31954e-33	0.794318	0.268	0.006	4.09756e-29
Gnai2	7.14e-33	0.790651	0.845	0.769	2.21718e-28
Clec14a	1.86338e-28	0.778606	0.254	0.005	5.78636e-24
Chst1	2.32224e-25	0.776104	0.324	0.032	7.21126e-21
Tmsb4x	1.30391e-18	0.775751	1	0.952	4.04903e-14
Rhoc	1.63404e-19	0.771122	0.775	0.454	5.07417e-15
Calcrl	2.59695e-25	0.767891	0.366	0.042	8.06432e-21
Abcc9	1.40949e-32	0.767342	0.394	0.022	4.37688e-28
Bcam	1.97327e-25	0.767132	0.408	0.037	6.12759e-21
Pmepa1	5.20864e-17	0.766195	0.366	0.132	1.61744e-12
Fermt2	1.33537e-26	0.763169	0.69	0.388	4.14673e-22
Ehd4	2.44063e-14	0.762764	0.338	0.134	7.5789e-10
Hes1	7.14583e-13	0.759487	0.577	0.295	2.21899e-08
Pfn1	2.47924e-28	0.758506	0.972	0.959	7.69878e-24
Apbb2	1.98701e-25	0.754938	0.507	0.136	6.17027e-21
Lamc1	5.6078e-23	0.752479	0.521	0.206	1.74139e-18
Nt5dc2	7.17195e-18	0.751944	0.62	0.35	2.2271e-13
Errfi1	1.52746e-17	0.750236	0.479	0.229	4.74322e-13
Ppp1r14a	2.88025e-14	0.746835	0.507	0.356	8.94404e-10
Cav2	1.47652e-23	0.745699	0.451	0.071	4.58505e-19
Mprip	9.43111e-26	0.739352	0.69	0.435	2.92864e-21
Efhd2	7.27708e-11	0.737158	0.493	0.262	2.25975e-06
Msn	1.32336e-18	0.736258	0.634	0.273	4.10944e-14
Chst2	2.80853e-13	0.736133	0.577	0.23	8.72132e-09
Trp53i11	1.0629e-25	0.733045	0.38	0.119	3.30062e-21
Nrn1	2.26685e-16	0.727728	0.352	0.161	7.03925e-12
Pkig	5.01817e-19	0.726142	0.775	0.436	1.55829e-14
Pon2	3.43005e-18	0.721695	0.563	0.192	1.06513e-13
Actn4	1.75962e-19	0.717685	0.62	0.385	5.46415e-15
Mgp	0.00264998	0.716681	0.451	0.436	1
Abcg2	1.27188e-21	0.71639	0.493	0.125	3.94958e-17
Myct1	4.54211e-42	0.711911	0.282	0	1.41046e-37
Gimap6	8.7344e-47	0.708203	0.423	0.006	2.71229e-42
Cygb	1.08671e-11	0.70761	0.451	0.346	3.37456e-07
Wnt5b	6.50808e-17	0.704818	0.31	0.179	2.02095e-12
Mast4	8.54902e-20	0.703332	0.549	0.186	2.65473e-15
Gnb4	1.74293e-20	0.702184	0.521	0.206	5.41231e-16
Cd81	1.80669e-16	0.697408	0.93	0.797	5.6103e-12
Foxs1	4.13332e-17	0.692596	0.479	0.093	1.28352e-12
Snrk	1.93464e-18	0.691643	0.577	0.232	6.00764e-14
Unc5b	3.35457e-26	0.6894	0.338	0.065	1.04169e-21
Icam2	2.32361e-38	0.685756	0.282	0.001	7.21551e-34
Plekhg2	1.46022e-20	0.684161	0.437	0.15	4.53443e-16
Gpc6	1.10274e-18	0.682243	0.31	0.055	3.42433e-14
Rcsd1	2.158e-13	0.678018	0.451	0.119	6.70124e-09
Nrp1	8.20727e-13	0.677843	0.577	0.23	2.5486e-08
Tril	1.32647e-11	0.669671	0.563	0.206	4.11909e-07
Gm14005	8.05757e-31	0.668994	0.282	0.007	2.50212e-26
Gjc1	1.27161e-17	0.667456	0.521	0.239	3.94873e-13
Slc25a5	2.18116e-13	0.666808	0.859	0.621	6.77316e-09
Zfhx3	2.13712e-18	0.666771	0.408	0.137	6.6364e-14
Tubb6	8.73397e-08	0.661549	0.465	0.248	0.00271216
Flna	9.1872e-11	0.661224	0.634	0.315	2.8529e-06
Hbegf	1.39147e-19	0.66104	0.324	0.045	4.32093e-15
Lama4	1.59496e-22	0.660127	0.38	0.04	4.95284e-18
Plxnd1	1.28396e-20	0.655751	0.366	0.095	3.98708e-16
Raph1	1.592e-17	0.651285	0.479	0.153	4.94364e-13
Nrep	7.45113e-10	0.649153	0.648	0.385	2.3138e-05
Lpp	6.68736e-13	0.643487	0.69	0.362	2.07662e-08
Csrp1	3.13223e-08	0.641836	0.648	0.376	0.00097265
Slc7a5	6.99828e-16	0.637973	0.38	0.343	2.17318e-11
Cdh5	1.19444e-23	0.635346	0.324	0.245	3.70909e-19
Rflnb	1.24191e-15	0.632703	0.324	0.078	3.85651e-11
Cyb5r3	1.80723e-15	0.632492	0.831	0.518	5.612e-11
Itm2b	5.74604e-15	0.628132	0.845	0.817	1.78432e-10
Elk3	1.22892e-15	0.626996	0.38	0.081	3.81617e-11
Tuba1a	1.52914e-07	0.621425	0.676	0.568	0.00474844
Lmna	4.66704e-11	0.620778	0.563	0.312	1.44926e-06
Filip1l	8.17903e-12	0.62041	0.296	0.058	2.53984e-07
Dlc1	7.8388e-15	0.619046	0.662	0.256	2.43418e-10
Efna1	1.00184e-21	0.61758	0.296	0.025	3.11103e-17
Tspo	7.3969e-14	0.616891	0.535	0.25	2.29696e-09
Pde3a	3.59506e-20	0.614645	0.324	0.037	1.11637e-15
Adap2	9.18743e-19	0.614312	0.254	0.015	2.85297e-14
Rap2a	7.28911e-12	0.612115	0.437	0.242	2.26349e-07
Clic4	5.41151e-13	0.608322	0.563	0.263	1.68044e-08
Tax1bp3	2.00013e-15	0.607327	0.69	0.389	6.21101e-11
Map3k20	1.65226e-15	0.602291	0.31	0.07	5.13077e-11
Itgb1	5.1228e-17	0.601072	0.704	0.553	1.59078e-12
Gucy1b1	3.78515e-18	0.598936	0.254	0.023	1.1754e-13
Galnt18	1.85591e-19	0.598899	0.338	0.04	5.76316e-15
Selenom	1.00261e-08	0.598751	0.789	0.556	0.000311341
Actn1	5.25414e-08	0.596973	0.38	0.16	0.00163157
S100a11	5.61249e-13	0.59414	0.986	0.775	1.74285e-08
Tnfrsf21	9.68139e-16	0.590212	0.296	0.058	3.00636e-11
Rhob	1.55626e-09	0.588581	0.746	0.49	4.83267e-05
Steap4	2.25142e-18	0.585821	0.296	0.042	6.99134e-14
Col15a1	1.08261e-13	0.585273	0.493	0.119	3.36184e-09
Ppic	1.45051e-11	0.579386	0.775	0.499	4.50427e-07
Tubb2a	9.17039e-10	0.57916	0.38	0.125	2.84768e-05
Anp32a	2.27379e-10	0.578733	0.662	0.514	7.06079e-06
Ostf1	5.38039e-08	0.577477	0.479	0.26	0.00167077
Dusp6	4.96649e-12	0.577251	0.465	0.124	1.54224e-07
Ajuba	8.6514e-14	0.57579	0.394	0.137	2.68652e-09
Smtn	7.46516e-13	0.57562	0.437	0.109	2.31816e-08
Cryab	5.53833e-09	0.5755	0.38	0.19	0.000171982
Cracr2b	1.10532e-22	0.574562	0.282	0.026	3.43236e-18
Tns1	6.68827e-09	0.572921	0.549	0.278	0.000207691
F2r	2.60184e-17	0.571732	0.352	0.046	8.0795e-13
Plk2	3.67019e-12	0.568967	0.254	0.078	1.1397e-07
Camk1	6.27769e-09	0.565209	0.521	0.274	0.000194941
Col18a1	2.12895e-07	0.564228	0.38	0.168	0.00661103
Itm2c	4.21856e-10	0.560936	0.69	0.485	1.30999e-05
Tbx2	6.60034e-13	0.559294	0.352	0.12	2.0496e-08
Arhgap31	1.49778e-10	0.558494	0.366	0.152	4.65104e-06
Dmd	1.41107e-11	0.557355	0.38	0.258	4.38179e-07
Lims1	7.91905e-12	0.556738	0.577	0.341	2.4591e-07
Vcl	1.53088e-08	0.555726	0.535	0.266	0.000475383
Pdlim5	1.19354e-16	0.547863	0.324	0.067	3.70629e-12
Gnas	2.38476e-10	0.545538	0.986	0.897	7.4054e-06
Dok4	1.37992e-19	0.545244	0.282	0.027	4.28505e-15
Ube2c	0.000213006	0.545034	0.338	0.297	1
Cobll1	7.13856e-17	0.545033	0.352	0.08	2.21674e-12
Tmem51	1.72352e-17	0.544853	0.268	0.017	5.35204e-13
Cd9	8.05219e-09	0.544094	0.408	0.21	0.000250045
Actb	1.10733e-09	0.543048	0.986	0.981	3.43858e-05
Ehd2	9.29891e-11	0.542594	0.535	0.198	2.88759e-06
Atox1	9.87225e-12	0.542189	0.901	0.746	3.06563e-07
Clic1	1.17208e-09	0.541393	0.803	0.629	3.63967e-05
Ubald2	1.29197e-13	0.541344	0.62	0.461	4.01194e-09
Ldha	4.52699e-10	0.538129	0.592	0.425	1.40577e-05
Pclaf	0.00270484	0.538022	0.38	0.24	1
Anxa5	2.67897e-09	0.537667	0.676	0.475	8.319e-05
Pea15a	1.73722e-10	0.536651	0.648	0.34	5.39459e-06
Foxp1	4.88802e-10	0.536369	0.493	0.284	1.51788e-05
Sh3bgrl	3.02408e-08	0.5311	0.803	0.512	0.000939068
Rtl8a	1.1294e-08	0.530953	0.521	0.253	0.000350712
Tspan15	5.86968e-11	0.526211	0.423	0.172	1.82271e-06
S100a13	1.20661e-08	0.525676	0.366	0.139	0.000374687
Tgfb1	1.11811e-10	0.525031	0.479	0.15	3.47208e-06
Mgll	2.12583e-14	0.524692	0.31	0.12	6.60134e-10
Hspg2	5.74384e-14	0.520499	0.423	0.415	1.78363e-09
Cd151	1.08521e-09	0.52014	0.535	0.289	3.3699e-05
Dusp1	6.30161e-10	0.519842	0.437	0.142	1.95684e-05
Hmgb2	0.00409307	0.517812	0.606	0.608	1
Pkm	7.1328e-08	0.517112	0.648	0.587	0.00221495
Plekhg3	4.70731e-07	0.515594	0.366	0.144	0.0146176
Calm2	6.13214e-08	0.515522	0.915	0.849	0.00190421
Afap1l2	2.30864e-10	0.514729	0.31	0.09	7.16902e-06
Fxyd5	2.46647e-12	0.513372	0.352	0.104	7.65912e-08
Dtx3	7.49622e-07	0.511934	0.521	0.311	0.023278
Carmn	2.56826e-08	0.509087	0.296	0.065	0.000797521
Slc3a2	3.31248e-11	0.507208	0.535	0.498	1.02862e-06
Mmrn2	9.07106e-28	0.505843	0.282	0.005	2.81684e-23
Nr2f6	5.27468e-11	0.504749	0.592	0.341	1.63795e-06
Gsn	0.00203841	0.504369	0.493	0.301	1
Ptma	2.15038e-13	0.503566	1	0.998	6.67757e-09
Rac1	6.84024e-14	0.502333	0.775	0.682	2.1241e-09
Cd34	2.34585e-09	0.502284	0.38	0.41	7.28458e-05
Rsu1	8.8716e-10	0.502012	0.521	0.325	2.7549e-05
Sema6d	1.7975e-14	0.501737	0.366	0.097	5.58176e-10
Tpst2	2.97905e-12	0.499696	0.408	0.25	9.25085e-08
Rbms1	3.69993e-09	0.498664	0.662	0.523	0.000114894
Tnfaip1	5.78375e-13	0.498492	0.451	0.303	1.79603e-08
Vamp5	3.30591e-12	0.49796	0.282	0.103	1.02658e-07
G0s2	3.02037e-06	0.497472	0.296	0.223	0.0937917
Hmgb1	3.63824e-10	0.497065	0.972	0.96	1.12978e-05
Ly6e	2.61791e-11	0.495877	0.465	0.537	8.12939e-07
Efnb2	1.07341e-24	0.494456	0.282	0.011	3.33325e-20
Gnb2	4.01538e-13	0.494084	0.901	0.836	1.2469e-08
Ccdc80	1.35134e-08	0.492159	0.338	0.134	0.000419633
Anxa2	1.42706e-06	0.491321	0.775	0.634	0.0443146
Aoc3	7.5615e-09	0.490764	0.31	0.075	0.000234807
Myh9	2.49681e-09	0.487205	0.437	0.185	7.75334e-05
Tln1	8.73371e-10	0.485371	0.507	0.37	2.71208e-05
Rasl12	1.77109e-07	0.484593	0.31	0.1	0.00549977
Sorbs2	3.91633e-09	0.481914	0.268	0.095	0.000121614
Sypl	4.74821e-11	0.481505	0.493	0.348	1.47446e-06
Cdc42	8.25133e-13	0.479925	0.887	0.808	2.56229e-08
Mpzl1	4.86368e-08	0.479397	0.563	0.383	0.00151032
Id1	3.32334e-05	0.477909	0.493	0.274	1
Nab1	2.27314e-08	0.477005	0.563	0.395	0.000705877
Armcx3	1.03378e-07	0.475925	0.563	0.296	0.00321021
Rhoj	8.97594e-07	0.474331	0.535	0.261	0.027873
Lxn	1.05603e-07	0.47345	0.31	0.231	0.0032793
Rab11b	6.25322e-10	0.47253	0.69	0.544	1.94181e-05
Il13ra1	1.86993e-12	0.472476	0.254	0.065	5.80669e-08
Cavin1	1.7505e-05	0.471516	0.634	0.445	0.543583
Map7d1	2.70367e-09	0.469264	0.535	0.256	8.39569e-05
Sh3bgrl3	5.60025e-08	0.468895	0.775	0.634	0.00173905
Armcx2	7.06014e-09	0.467492	0.451	0.358	0.000219238
2019-03-02	1.05162e-07	0.467433	0.366	0.288	0.00326561
Ilk	9.49556e-08	0.467228	0.662	0.493	0.00294866
Gas1	0.000135	0.467179	0.423	0.309	1
Ets2	6.55861e-12	0.466863	0.254	0.062	2.03665e-07
Serpinh1	4.22759e-07	0.466776	0.887	0.704	0.0131279
Notch1	3.57933e-13	0.465407	0.38	0.078	1.11149e-08
Lrrfip1	1.77243e-11	0.465073	0.366	0.102	5.50394e-07
Macf1	1.12412e-09	0.464674	0.549	0.36	3.49072e-05
Fscn1	1.85946e-06	0.463434	0.394	0.282	0.0577419
Arhgap18	1.30145e-06	0.463116	0.296	0.111	0.0404138
Sox4	2.95446e-06	0.462453	0.831	0.647	0.0917447
Rbms3	5.21477e-06	0.461342	0.408	0.192	0.161934
Pitpnc1	1.28535e-10	0.460854	0.268	0.064	3.9914e-06
Tcf4	2.50493e-07	0.460568	0.69	0.619	0.00777857
Ccnd2	0.0008827	0.46041	0.775	0.616	1
Impa2	3.25282e-12	0.460317	0.31	0.105	1.0101e-07
Itpkb	1.11582e-07	0.458889	0.366	0.153	0.00346496
Cdk1	1.38137e-05	0.457545	0.324	0.257	0.428955
Prnp	3.65768e-11	0.456457	0.268	0.08	1.13582e-06
Fkbp1a	1.40553e-11	0.455931	0.986	0.925	4.36458e-07
Txnip	1.84908e-06	0.455757	0.592	0.419	0.0574196
Sri	8.53645e-07	0.453877	0.606	0.403	0.0265082
Itpripl2	2.52437e-08	0.453325	0.352	0.136	0.000783891
Pdgfb	2.07989e-23	0.452957	0.268	0.046	6.45867e-19
Jun	0.00554825	0.452835	0.761	0.612	1
Tspan12	4.26526e-19	0.451613	0.338	0.027	1.32449e-14
Fam198b	1.97416e-09	0.45144	0.31	0.172	6.13036e-05
Coro1c	4.97976e-10	0.449448	0.479	0.274	1.54636e-05
Tlnrd1	3.71564e-07	0.449169	0.479	0.273	0.0115382
Tnfrsf1a	3.74738e-07	0.448236	0.606	0.337	0.0116367
Pear1	2.74546e-08	0.447586	0.338	0.095	0.000852546
Mxd4	2.51197e-09	0.447525	0.549	0.5	7.80043e-05
Iqgap1	4.64665e-07	0.44677	0.479	0.256	0.0144292
2010111I01Rik	6.17369e-07	0.445947	0.366	0.169	0.0191712
Bgn	5.71029e-05	0.445945	0.831	0.651	1
Bcas3	9.92569e-13	0.445497	0.296	0.145	3.08222e-08
Rgs3	1.2981e-07	0.44527	0.394	0.161	0.00403099
Eogt	1.43536e-20	0.444553	0.254	0.012	4.45722e-16
Rem1	3.7259e-07	0.443483	0.31	0.137	0.01157
Serpine2	1.60675e-05	0.442901	0.423	0.229	0.498943
Ccser2	1.62554e-08	0.442886	0.507	0.281	0.00050478
Ifitm1	0.0214176	0.442503	0.423	0.313	1
Ptms	4.12034e-07	0.438944	0.859	0.823	0.0127949
Mapre2	3.04215e-08	0.436788	0.31	0.146	0.000944677
Art3	4.0139e-07	0.43355	0.268	0.069	0.0124644
Grb10	7.62694e-06	0.432287	0.535	0.332	0.236839
Ano6	5.06654e-08	0.429779	0.324	0.132	0.00157331
Coro1b	1.48849e-07	0.429411	0.507	0.344	0.0046222
Rrbp1	1.11534e-07	0.429211	0.803	0.683	0.00346348
Mef2a	2.02227e-05	0.429154	0.535	0.344	0.627974
Wwtr1	9.43825e-07	0.427669	0.423	0.184	0.0293086
Tns3	3.78469e-07	0.427216	0.437	0.191	0.0117526
Cyp20a1	6.07545e-07	0.426061	0.324	0.138	0.0188661
Hoxd9	5.50511e-05	0.425315	0.606	0.349	1
Rbpms2	3.07848e-09	0.425196	0.324	0.141	9.5596e-05
Rab8b	2.47979e-06	0.422765	0.338	0.146	0.0770048
Cdc42ep4	8.98893e-08	0.421792	0.366	0.205	0.00279133
Mxra7	3.57186e-07	0.420374	0.507	0.259	0.0110917
Arpc3	1.06108e-08	0.419884	0.62	0.557	0.000329498
Ppia	2.24304e-10	0.419644	0.986	0.993	6.96531e-06
Rbm3	1.88823e-09	0.417569	0.944	0.942	5.86353e-05
Tmco1	1.17576e-06	0.417256	0.69	0.569	0.0365109
Nfkbia	1.34016e-05	0.417019	0.451	0.253	0.416161
Pxdn	3.05852e-06	0.416708	0.38	0.183	0.0949763
Sh3glb2	1.22845e-08	0.416331	0.451	0.275	0.000381472
Lbh	0.000144419	0.41617	0.352	0.218	1
Jag1	1.81709e-06	0.415149	0.31	0.101	0.056426
Mlf2	1.70449e-07	0.414741	0.761	0.658	0.00529296
Dpysl2	0.000153714	0.414091	0.563	0.354	1
Capzb	1.61926e-11	0.413377	0.648	0.616	5.02829e-07
Rap1b	4.22885e-08	0.411098	0.789	0.65	0.00131318
Fmnl3	3.30157e-09	0.410377	0.268	0.062	0.000102524
Dusp3	4.2827e-07	0.409836	0.31	0.107	0.0132991
S1pr1	8.76642e-11	0.408754	0.254	0.042	2.72224e-06
Fam107b	1.40249e-12	0.408517	0.254	0.061	4.35516e-08
Cnn3	2.8311e-06	0.408073	0.69	0.474	0.0879141
Ift43	2.9274e-07	0.407996	0.479	0.301	0.00909046
Vps37b	5.18156e-07	0.405963	0.366	0.181	0.0160903
Sptbn1	3.10436e-07	0.405963	0.718	0.589	0.00963998
Plpp1	3.25601e-08	0.405463	0.352	0.125	0.00101109
Arhgef1	1.58005e-06	0.405447	0.394	0.214	0.0490654
Rhoa	3.86333e-09	0.405421	0.831	0.757	0.000119968
Fam212a	1.36025e-07	0.405121	0.352	0.107	0.00422399
Ppp1r12a	2.19442e-06	0.40462	0.563	0.413	0.0681434
Tuba1b	2.40867e-05	0.403461	0.746	0.809	0.747963
Arhgef7	9.45385e-08	0.403337	0.338	0.172	0.0029357
Pttg1	1.13544e-08	0.402148	0.296	0.266	0.000352587
Mta2	5.0279e-07	0.401972	0.408	0.253	0.0156131
Frmd4a	2.85908e-07	0.399635	0.366	0.128	0.00887831
Arhgef17	7.92946e-07	0.399126	0.366	0.168	0.0246233
Tmem204	2.18948e-09	0.398667	0.338	0.077	6.79899e-05
Necap2	1.48632e-06	0.398177	0.408	0.191	0.0461546
Tmpo	1.10341e-06	0.395527	0.521	0.483	0.0342642
Rapgef4	1.53452e-09	0.394807	0.31	0.063	4.76515e-05
H2afz	6.87967e-05	0.393247	0.915	0.869	1
Ptk2	3.7362e-07	0.391884	0.352	0.224	0.011602
Nde1	4.69467e-07	0.390353	0.324	0.212	0.0145784
Arpc5	2.87638e-07	0.390333	0.704	0.57	0.00893202
Chmp5	8.78747e-06	0.390148	0.507	0.362	0.272877
Actg1	1.57245e-05	0.389639	0.958	0.987	0.488294
Ablim1	5.16398e-07	0.38958	0.268	0.08	0.0160357
Chmp2a	8.64505e-07	0.384265	0.718	0.557	0.0268455
Sh2b3	1.49416e-08	0.383949	0.352	0.118	0.000463983
Gipc1	8.1105e-07	0.383897	0.394	0.262	0.0251855
2019-09-09	0.000138451	0.382777	0.394	0.212	1
Cmtm3	7.53678e-05	0.382763	0.549	0.335	1
Btbd3	7.72823e-08	0.382416	0.296	0.15	0.00239985
Dgkz	1.61991e-08	0.382256	0.352	0.129	0.00050303
Pik3ca	2.11076e-05	0.378341	0.38	0.188	0.655455
Fli1	4.65756e-12	0.377486	0.254	0.027	1.44631e-07
Sh3glb1	5.8128e-07	0.376792	0.676	0.563	0.0180505
Pqlc1	1.96129e-07	0.375648	0.324	0.123	0.0060904
Rap1a	8.70858e-07	0.375133	0.606	0.46	0.0270428
Cmtm8	9.22495e-09	0.37506	0.254	0.047	0.000286462
Peli1	1.46557e-06	0.374419	0.423	0.238	0.0455103
Ssbp4	1.55691e-07	0.374016	0.549	0.433	0.00483468
Sdc1	9.74704e-08	0.373984	0.254	0.09	0.00302675
Tubb5	0.000124885	0.372785	0.887	0.92	1
Arpc4	2.79479e-05	0.372478	0.592	0.381	0.867865
Il11ra1	0.00019368	0.372465	0.493	0.299	1
Eif4ebp2	4.93253e-05	0.372461	0.507	0.357	1
Cyth3	6.11616e-05	0.372157	0.465	0.316	1
Lasp1	1.37065e-05	0.370682	0.394	0.271	0.425627
Cenpa	0.0550761	0.370207	0.38	0.336	1
Daam2	0.000590528	0.370134	0.31	0.142	1
Reep3	2.329e-06	0.370083	0.465	0.293	0.0723225
Slc25a4	2.22886e-06	0.368685	0.944	0.824	0.0692128
Dstn	0.00188043	0.368674	0.901	0.852	1
Ifnar2	5.58109e-05	0.36789	0.352	0.155	1
Cux1	1.82585e-05	0.367362	0.394	0.24	0.56698
Selenof	3.16491e-07	0.36615	0.831	0.746	0.00982799
Ndufa8	2.00424e-09	0.365151	0.62	0.559	6.22376e-05
Cdipt	2.68879e-06	0.364053	0.394	0.249	0.0834951
Rit1	7.7951e-06	0.363091	0.423	0.184	0.242061
Ebf1	3.2335e-06	0.363026	0.859	0.591	0.10041
Timm10b	2.14696e-05	0.362197	0.634	0.502	0.666695
Idh3b	0.000445385	0.360996	0.493	0.358	1
Abhd17a	2.2497e-07	0.35942	0.606	0.595	0.006986
Kank3	6.30658e-06	0.359031	0.31	0.206	0.195838
Ndufb10	7.39356e-06	0.357443	0.789	0.601	0.229592
Rftn2	1.52989e-07	0.356784	0.254	0.055	0.00475078
Nucb1	7.69735e-05	0.356611	0.38	0.247	1
Spc25	0.000660864	0.356191	0.296	0.284	1
Ndrg2	0.000125802	0.355993	0.38	0.339	1
Purb	6.30989e-08	0.355503	0.507	0.409	0.00195941
Wdr1	2.3351e-05	0.354931	0.465	0.308	0.725118
Prc1	0.00123062	0.354493	0.296	0.241	1
Cotl1	3.65619e-05	0.353721	0.465	0.228	1
Csnk1a1	2.62864e-06	0.352473	0.817	0.73	0.081627
Tbc1d1	2.59788e-08	0.35111	0.296	0.099	0.000806719
Idh2	0.000437527	0.350249	0.563	0.377	1
Ubb	2.93066e-08	0.349845	0.972	0.99	0.000910058
Tprgl	3.27011e-05	0.349209	0.676	0.516	1
Tgfb2	3.50198e-05	0.346658	0.254	0.077	1
Rheb	0.000131475	0.346536	0.704	0.621	1
Arhgdia	1.18437e-05	0.344451	0.69	0.611	0.367783
Mtdh	1.53795e-05	0.344102	0.718	0.7	0.477579
Arf1	1.43154e-07	0.34391	0.831	0.736	0.00444536
Chn1	1.36707e-06	0.342921	0.296	0.15	0.0424515
Tead2	0.000230825	0.342091	0.479	0.343	1
Ttc28	0.000615316	0.341089	0.394	0.217	1
Tsen34	3.53621e-05	0.340829	0.62	0.495	1
Ppp1r15a	0.00349297	0.340228	0.296	0.298	1
Dock6	4.75337e-07	0.340112	0.31	0.098	0.0147606
Tgfb1i1	0.00276021	0.339989	0.423	0.241	1
Snx3	3.76154e-06	0.337607	0.831	0.767	0.116807
Cox6b1	1.71347e-07	0.337016	0.93	0.91	0.00532083
Anxa6	0.000539331	0.336225	0.479	0.29	1
Luzp1	3.50762e-05	0.336143	0.549	0.384	1
Ctnnb1	1.28354e-07	0.335112	0.577	0.54	0.00398578
4930523C07Rik	7.18103e-05	0.334733	0.282	0.098	1
Pitpna	1.72757e-05	0.334437	0.465	0.376	0.536462
Synj2bp	1.82021e-05	0.333972	0.38	0.247	0.565229
Cox7b	5.0887e-05	0.333876	0.775	0.742	1
Wasf2	3.38118e-05	0.332869	0.606	0.496	1
Dbn1	2.99554e-06	0.332392	0.268	0.102	0.0930206
Rab11fip5	4.17485e-05	0.33193	0.254	0.083	1
H2afx	0.0134903	0.331698	0.423	0.441	1
Pdlim7	0.000587141	0.329901	0.423	0.321	1
Cisd3	5.17287e-05	0.328701	0.31	0.173	1
Ramp2	1.17041e-06	0.328592	0.338	0.343	0.0363449
Mtx2	8.58996e-05	0.328576	0.493	0.334	1
Junb	0.187796	0.328279	0.521	0.464	1
Bcl7b	0.000138864	0.328053	0.408	0.263	1
Smagp	2.37311e-05	0.32731	0.423	0.185	0.736922
Slc6a6	3.2741e-07	0.327178	0.254	0.327	0.0101671
Snx17	0.000120933	0.32687	0.451	0.301	1
Scarb1	0.00126358	0.326143	0.423	0.368	1
Eva1b	0.000155522	0.325801	0.859	0.732	1
Rbp1	0.0922498	0.325458	0.549	0.535	1
Tm6sf1	2.54801e-05	0.325391	0.268	0.153	0.791235
Pdzd2	9.15726e-07	0.32521	0.282	0.081	0.028436
Atp6v1e1	0.00297872	0.324397	0.535	0.408	1
Stx7	6.89557e-05	0.323668	0.521	0.319	1
Ddah2	0.000420288	0.323202	0.676	0.553	1
Prelid1	1.23342e-06	0.321954	0.775	0.726	0.0383013
Tmbim6	7.67134e-05	0.321705	0.648	0.54	1
Rab7	0.000110754	0.32132	0.634	0.513	1
Lamtor3	0.000107715	0.319877	0.423	0.298	1
Zfp36l1	0.00206542	0.319647	0.704	0.639	1
Nr4a1	0.00162762	0.319087	0.254	0.139	1
Arhgdib	3.99611e-07	0.319041	0.282	0.073	0.0124091
Zfp467	6.79836e-05	0.318687	0.268	0.139	1
Comt	2.06766e-05	0.318166	0.479	0.438	0.642069
Fam110a	1.04678e-05	0.318019	0.268	0.098	0.325057
Rbmxl1	3.2544e-05	0.317129	0.408	0.323	1
Rock1	0.000860026	0.316944	0.507	0.37	1
Mmd	8.35398e-06	0.316662	0.31	0.168	0.259416
Yaf2	0.00107966	0.316545	0.549	0.431	1
Myo10	5.19906e-07	0.31646	0.268	0.227	0.0161446
Vim	0.0392165	0.316458	0.803	0.801	1
Rab5c	1.24959e-05	0.316416	0.549	0.453	0.388035
Grcc10	0.000345148	0.3161	0.507	0.426	1
Birc5	0.000216096	0.316071	0.31	0.31	1
Ptpn9	0.000580486	0.315964	0.282	0.149	1
Prkar1a	4.48565e-06	0.315623	0.577	0.542	0.139293
Spcs1	0.000439366	0.314634	0.775	0.67	1
Uqcrfs1	2.26919e-06	0.314633	0.606	0.567	0.0704651
Ppp1cb	3.71826e-05	0.314137	0.563	0.507	1
Adam15	2.20637e-05	0.314004	0.254	0.144	0.685145
Capza2	7.82883e-05	0.313642	0.69	0.598	1
Rell1	3.32825e-05	0.313098	0.282	0.1	1
Srsf3	3.34424e-05	0.31228	0.901	0.845	1
Sox11	0.000657629	0.310621	0.254	0.152	1
Shisa5	0.00147809	0.309369	0.423	0.258	1
Plscr3	0.00107201	0.309134	0.352	0.248	1
Phf20l1	0.000325887	0.309074	0.493	0.361	1
Arl6ip5	0.00308613	0.309003	0.437	0.294	1
Ap2s1	0.000409597	0.308754	0.761	0.644	1
Iscu	0.00127176	0.308492	0.704	0.533	1
BC028528	0.000747735	0.306518	0.408	0.216	1
Tacc1	0.00221545	0.306396	0.563	0.367	1
Nxf1	0.00308249	0.305534	0.577	0.45	1
Sema7a	3.49246e-07	0.304264	0.268	0.062	0.0108451
Mest	0.00638919	0.304203	0.493	0.322	1
Hnrnpa3	8.61858e-05	0.303874	0.704	0.65	1
Zfp865	2.86596e-05	0.303462	0.254	0.101	0.889966
Ociad1	0.000134546	0.303299	0.507	0.42	1
Dnajc8	7.30227e-05	0.30312	0.577	0.515	1
Hnrnpf	7.74239e-06	0.302746	0.789	0.742	0.240425
Limd1	0.00211579	0.302247	0.352	0.219	1
Hprt	0.00122785	0.301886	0.479	0.317	1
Nfib	0.00195464	0.301217	0.549	0.5	1
Eif4h	6.08099e-06	0.300689	0.676	0.596	0.188833
Ralb	0.00101244	0.300274	0.451	0.262	1
Prpf4b	0.00517624	0.299417	0.69	0.566	1
Rab18	0.00042244	0.298975	0.606	0.551	1
Ccnb2	0.000969845	0.298872	0.254	0.238	1
Eif4g2	1.50367e-05	0.298518	0.817	0.772	0.466933
Hacd1	0.0123247	0.298143	0.366	0.327	1
Lix1l	0.000680294	0.298065	0.352	0.202	1
Hnrnpk	5.34937e-07	0.298003	0.859	0.842	0.0166114
Tmem50a	0.000191062	0.297947	0.62	0.566	1
Hnrnpl	0.000542414	0.297288	0.606	0.501	1
Rer1	8.18042e-05	0.296586	0.62	0.531	1
Csk	0.00172557	0.295843	0.408	0.31	1
Actr3	4.21738e-05	0.294512	0.521	0.487	1
Laptm4b	0.00144506	0.294311	0.31	0.192	1
Slc44a2	0.00640182	0.294218	0.352	0.219	1
Fibp	0.000956625	0.292512	0.479	0.392	1
Sash1	0.000218726	0.292405	0.352	0.162	1
Nfkb1	0.000103937	0.291984	0.338	0.147	1
Trappc5	0.000222355	0.291827	0.324	0.218	1
2019-09-08	0.00046612	0.291374	0.296	0.149	1
Arl6ip1	0.0455431	0.290414	0.592	0.579	1
Mrpl41	0.000484119	0.289557	0.465	0.387	1
Rbm22	0.000329237	0.289532	0.408	0.364	1
Pcbp1	0.00084652	0.2884	0.775	0.67	1
Emc3	1.68954e-05	0.287598	0.394	0.34	0.524653
Rassf3	1.35352e-06	0.287001	0.31	0.098	0.0420308
Tspan31	0.000251289	0.28661	0.31	0.243	1
Txn1	0.00200426	0.285303	0.817	0.753	1
Snrpb2	0.0112191	0.28499	0.577	0.489	1
Cks2	0.148381	0.283198	0.423	0.407	1
Stx12	0.000980393	0.283155	0.465	0.343	1
Eno1	0.00775964	0.283111	0.465	0.342	1
S1pr3	2.27362e-05	0.283102	0.268	0.082	0.706029
Hnrnph2	0.000142739	0.282408	0.338	0.25	1
Arhgap29	8.6578e-05	0.281722	0.324	0.209	1
Tspan18	0.000472817	0.281662	0.268	0.225	1
Mylk	0.0139714	0.281095	0.606	0.495	1
Fbxw2	0.00307676	0.280526	0.634	0.492	1
Actr1a	0.000856079	0.280435	0.366	0.195	1
Itga6	0.00138099	0.279883	0.324	0.168	1
Map1lc3b	0.000336644	0.279693	0.873	0.777	1
Fam122a	0.000712668	0.279372	0.31	0.249	1
C1qtnf6	0.00606919	0.278517	0.465	0.36	1
Parva	5.79014e-05	0.278388	0.366	0.152	1
Csrp2	0.0122091	0.277713	0.577	0.416	1
Ipo11	6.01594e-06	0.276879	0.268	0.093	0.186813
Mrpl18	0.00521841	0.276432	0.662	0.533	1
Pnrc2	0.0128227	0.276387	0.437	0.333	1
Ptn	0.0696617	0.276364	0.549	0.435	1
Btg2	0.632741	0.276031	0.451	0.465	1
Atp5l	1.19943e-06	0.275917	0.915	0.932	0.0372458
Rnf144a	0.00108194	0.275535	0.324	0.163	1
Klf7	0.00182997	0.275172	0.451	0.388	1
Limd2	0.0320283	0.275047	0.394	0.322	1
Cdc42bpa	0.00112758	0.274231	0.31	0.21	1
Rhbdf1	0.00130898	0.27371	0.254	0.117	1
Bak1	0.000573555	0.273411	0.296	0.135	1
Hook3	2.92589e-05	0.273222	0.366	0.303	0.908575
Sat1	0.0226626	0.272681	0.408	0.267	1
Cgnl1	0.00120668	0.272581	0.254	0.117	1
B2m	3.00835e-05	0.272474	0.718	0.524	0.934183
Ddah1	0.00384029	0.272152	0.352	0.203	1
Nudt5	0.0010734	0.271786	0.394	0.267	1
Dync1i2	0.000126038	0.27173	0.606	0.577	1
Nucks1	0.0119925	0.270838	0.676	0.665	1
Scp2	0.00130315	0.270653	0.479	0.421	1
Alad	0.00884518	0.270425	0.479	0.433	1
Csnk2a1	1.07226e-05	0.27003	0.423	0.392	0.332968
Ube2a	0.00209421	0.26942	0.465	0.302	1
Hmg20b	0.00262902	0.269275	0.577	0.418	1
Trim47	0.00257649	0.269247	0.268	0.164	1
Dynlrb1	5.11946e-05	0.269053	0.845	0.804	1
Ndufs7	0.0069562	0.268115	0.563	0.521	1
Sem1	2.21371e-07	0.268093	0.915	0.951	0.00687423
Fam53b	0.0018288	0.26793	0.296	0.177	1
Edf1	0.000355108	0.267819	0.859	0.75	1
Rab13	0.00417827	0.267729	0.366	0.233	1
Traf7	0.000406122	0.267545	0.366	0.283	1
Atp5h	6.28872e-05	0.267046	0.873	0.864	1
Chmp6	0.00217525	0.267001	0.38	0.271	1
Mbnl2	0.00773618	0.266261	0.535	0.45	1
Tnks	0.000358581	0.266217	0.268	0.184	1
Dad1	4.66936e-06	0.266173	0.761	0.776	0.144998
Myl12b	0.000275146	0.265979	0.521	0.432	1
Atp5k	0.000581812	0.265624	0.944	0.876	1
Rab11a	0.000544944	0.265363	0.606	0.596	1
Ndufb2	4.15851e-05	0.26431	0.592	0.604	1
Htra1	0.00218416	0.26388	0.38	0.206	1
Tcea1	0.00214841	0.26362	0.521	0.425	1
Leprotl1	0.00254475	0.262402	0.451	0.311	1
Mkl2	0.000467614	0.261545	0.296	0.194	1
Ndufa1	0.00843352	0.261369	0.592	0.494	1
Sult1a1	0.00137774	0.261109	0.268	0.118	1
Cbfa2t3	0.00220098	0.260829	0.282	0.136	1
Scand1	0.0184008	0.260759	0.62	0.55	1
Arhgap1	0.000264983	0.260688	0.296	0.193	1
Lamp1	0.000826432	0.25945	0.789	0.71	1
Npdc1	0.00828533	0.25858	0.38	0.285	1
Serinc3	0.00543598	0.258432	0.817	0.778	1
Tspan4	0.0118483	0.258201	0.479	0.393	1
Armcx1	0.00364269	0.258168	0.282	0.162	1
4921524J17Rik	0.0146632	0.257612	0.423	0.315	1
Hdac7	0.00394951	0.257482	0.282	0.148	1
Ppib	8.31084e-05	0.257319	0.831	0.819	1
Exoc5	0.00731407	0.257231	0.338	0.23	1
2310022B05Rik	0.0366164	0.256922	0.366	0.247	1
Pdcd10	0.000769905	0.256647	0.408	0.314	1
Mospd1	0.00187255	0.256578	0.268	0.118	1
Mrpl13	0.000300414	0.255894	0.408	0.353	1
Prkaca	3.57321e-05	0.255376	0.408	0.363	1
Zfand2b	0.000986093	0.25536	0.282	0.171	1
Snn	2.55622e-05	0.255111	0.268	0.084	0.793783
Fnbp1l	0.000859235	0.254789	0.366	0.21	1
Gabarapl2	0.00512522	0.254666	0.634	0.531	1
Nusap1	0.0481532	0.254618	0.338	0.235	1
Capns1	0.0262658	0.254576	0.69	0.614	1
Marcks	0.0024777	0.254508	0.775	0.754	1
Cfap20	0.00549562	0.254465	0.451	0.394	1
Wbp1	0.00698157	0.253901	0.437	0.33	1
Thoc7	0.00916035	0.253573	0.662	0.579	1
Ifi27	0.0451371	0.253313	0.592	0.501	1
B230219D22Rik	0.000982275	0.25312	0.563	0.496	1
Edem2	0.000191716	0.252889	0.31	0.145	1
Ptp4a1	0.000655199	0.252587	0.521	0.529	1
Cds2	0.00116279	0.252005	0.296	0.176	1
Capn2	0.000578787	0.251809	0.296	0.124	1
Rpp25l	0.0179008	0.251519	0.324	0.259	1
Slc25a11	0.00827691	0.251206	0.423	0.333	1
Snap23	0.0014024	0.250668	0.324	0.24	1
Ccna2	0.0295342	0.250587	0.31	0.273	1
Rabac1	0.00754493	0.250357	0.676	0.634	1
