# Supplementary material for: Sertoli cell-only phenotype and scRNA-seq define PRAMEF12 as a factor essential for spermatogenesis in mice
Source: Nat Commun. 2019 Nov 15;10:5196. doi: 10.1038/s41467-019-13193-3 (PMC6858368; doi:10.1038/s41467-019-13193-3)
Supplement: Supplementary file 4 — Supplementary Data 2 [file 41467_2019_13193_MOESM4_ESM.xlsx]

## Sheet: Readme
Find marker gene for each sub group
Experiment: Spermatogonia
treatment:	Pramef12 KO
scRNA-seq	10x genomics V2
Sequencing platform	Hi-seq
Analysis tools:	R, Seurat,mast	harmony	remove cell cycle effect
	PCA, tSNE(2D), resolution:1.4		1.5 sd, Mt <15%
	4 sub clusters of spermatogonia
comparison:	candidate cell group vs all other cells

## Sheet: SPG1
Gene Name	p-value	average logFoldChange	percent of cell expressed in SPG1	percent of cell expressed in all other cluster	FDR adjusted p-value
Ccnd2	3.29546e-95	0.969842	0.805	0.354	1.02334e-90
Tubb5	1.28976e-82	0.647478	0.992	0.823	4.0051e-78
Sdc4	2.97167e-75	0.639117	0.846	0.385	9.22792e-71
Olfr889	3.00895e-15	0.601554	0.611	0.422	9.34368e-11
Id4	5.08587e-63	0.497728	0.48	0.108	1.57931e-58
Nefm	2.15049e-52	0.493897	0.277	0.025	6.67792e-48
Slc25a5	4.94426e-50	0.460094	0.723	0.361	1.53534e-45
Mt1	1.92706e-30	0.454309	0.998	0.979	5.9841e-26
Gpx1	1.05673e-48	0.451931	0.824	0.514	3.28145e-44
Ddx3x	1.50948e-57	0.4443	0.777	0.376	4.68738e-53
Malat1	9.6924e-29	0.432143	1	0.984	3.00978e-24
Sox4	1.43867e-44	0.420769	0.965	0.836	4.4675e-40
Rpl22l1	8.02857e-53	0.420684	0.984	0.898	2.49311e-48
Pkm	2.67581e-40	0.418662	0.877	0.647	8.30919e-36
Set	2.07788e-50	0.417663	0.945	0.79	6.45244e-46
Tuba1b	1.86082e-46	0.417354	0.914	0.708	5.7784e-42
Egr4	1.85136e-36	0.396345	0.752	0.433	5.74901e-32
H2afz	3.78782e-54	0.392413	0.998	0.985	1.17623e-49
Psmd7	1.58525e-35	0.389588	0.855	0.632	4.92267e-31
1500009L16Rik	2.29033e-36	0.387305	0.547	0.265	7.11216e-32
Sys1	1.63827e-33	0.363431	0.891	0.744	5.08733e-29
Ptbp3	6.35431e-44	0.36118	0.697	0.343	1.9732e-39
Ubald2	5.5468e-31	0.355716	0.881	0.72	1.72245e-26
Pim1	3.18821e-33	0.349939	0.85	0.605	9.90035e-29
Serf1	5.08466e-33	0.349824	0.934	0.736	1.57894e-28
Dstn	4.50057e-41	0.349614	0.961	0.772	1.39756e-36
Zfp462	3.61583e-45	0.347947	0.602	0.241	1.12282e-40
Hmgn5	2.62736e-16	0.347627	0.523	0.381	8.15873e-12
Sfrp2	5.44309e-36	0.346518	0.469	0.192	1.69024e-31
Egr1	8.19216e-30	0.342887	0.527	0.243	2.54391e-25
Cited2	1.90885e-30	0.338734	0.555	0.279	5.92756e-26
Pclaf	3.16906e-29	0.337779	0.557	0.294	9.84087e-25
Arrdc3	1.07338e-39	0.334225	0.592	0.264	3.33316e-35
Tagln2	1.03863e-28	0.334187	0.498	0.249	3.22525e-24
Rps4x	4.64981e-33	0.328109	0.975	0.872	1.4439e-28
Sgk3	4.8529e-34	0.32414	0.629	0.326	1.50697e-29
G3bp1	4.50135e-30	0.323553	0.818	0.592	1.39781e-25
Stk24	6.58191e-36	0.313586	0.715	0.401	2.04388e-31
Etv5	8.13475e-44	0.312069	0.303	0.048	2.52608e-39
Dusp6	2.67167e-51	0.308307	0.324	0.044	8.29633e-47
Slc25a4	1.6648e-25	0.30714	0.736	0.475	5.1697e-21
Rragd	6.93335e-33	0.304678	0.592	0.283	2.15301e-28
Cdkn1c	1.94883e-27	0.30368	0.531	0.271	6.05172e-23
G2e3	1.41645e-26	0.303387	0.666	0.408	4.39852e-22
Ube2q2	5.15443e-32	0.302438	0.617	0.324	1.6006e-27
Trim71	2.68698e-29	0.302024	0.762	0.484	8.34389e-25
Gtpbp4	3.44369e-18	0.300669	0.998	0.981	1.06937e-13
H2afy	2.98052e-30	0.30031	0.779	0.492	9.25541e-26
Gpsm3	2.1692e-31	0.300073	0.482	0.202	6.73602e-27
Afp	4.14286e-29	0.300033	0.725	0.451	1.28648e-24
Ube2a	7.96724e-34	0.297395	0.594	0.29	2.47407e-29
Nab2	7.99932e-44	0.295352	0.6	0.243	2.48403e-39
Nab1	6.68484e-40	0.293642	0.561	0.227	2.07584e-35
Phip	1.71813e-27	0.293314	0.742	0.485	5.3353e-23
Rpl29	3.36393e-16	0.292098	0.988	0.953	1.0446e-11
Fyn	5.32038e-35	0.289524	0.555	0.243	1.65214e-30
Fst	4.29857e-37	0.287961	0.326	0.073	1.33484e-32
Kmt2c	7.48952e-29	0.287518	0.635	0.35	2.32572e-24
Gm45716	3.70303e-20	0.2868	0.811	0.635	1.1499e-15
Ndufb11	1.38784e-29	0.286661	0.91	0.71	4.30965e-25
Ret	1.56953e-45	0.286376	0.369	0.077	4.87386e-41
Atp1a1	5.34515e-30	0.282335	0.605	0.325	1.65983e-25
Aldoa	3.54692e-21	0.28111	0.875	0.711	1.10142e-16
Etf1	5.74962e-25	0.279989	0.836	0.615	1.78543e-20
Pdk1	6.66308e-31	0.278925	0.551	0.253	2.06909e-26
Etv4	7.92776e-51	0.278317	0.314	0.04	2.46181e-46
F11r	2.67773e-35	0.276676	0.686	0.356	8.31515e-31
Slc9a3r1	1.26059e-29	0.271533	0.408	0.153	3.91452e-25
Tma7	3.10786e-23	0.271483	0.641	0.387	9.65085e-19
Snhg9	1.38401e-13	0.271462	0.957	0.91	4.29775e-09
Rbpms	1.40582e-23	0.270434	0.658	0.404	4.36549e-19
Nrd1	1.86665e-27	0.266987	0.498	0.23	5.79651e-23
Anp32e	3.14754e-22	0.266842	0.777	0.592	9.77405e-18
H2afy2	3.77154e-28	0.264253	0.477	0.205	1.17118e-23
Rabep1	9.35895e-24	0.264104	0.736	0.489	2.90624e-19
Ftl1	4.48163e-29	0.263345	1	0.989	1.39168e-24
Usp9x	1.8156e-30	0.262748	0.607	0.305	5.63798e-26
Cdk4	5.62513e-23	0.260973	0.934	0.796	1.74677e-18
Atad2	7.24824e-22	0.260845	0.666	0.439	2.2508e-17
Cks2	2.26339e-15	0.258551	0.941	0.871	7.02851e-11
mt-Nd1	9.33726e-23	0.258338	1	0.99	2.8995e-18
Csrp2	9.12077e-25	0.257688	0.541	0.28	2.83227e-20
Sptssa	4.0273e-27	0.257604	0.545	0.278	1.2506e-22
Mtf2	4.60078e-21	0.255176	0.881	0.741	1.42868e-16
Itga6	2.7189e-35	0.254203	0.467	0.17	8.443e-31
Gsta4	1.14672e-20	0.254082	0.445	0.226	3.56091e-16
Meg3	3.85208e-06	0.253893	0.572	0.447	0.119619
Tcl1	6.37016e-42	0.253591	0.326	0.064	1.97813e-37
Hsd17b12	1.5567e-26	0.250956	0.689	0.411	4.83403e-22

## Sheet: SPG2
Gene Name	p-value	average logFoldChange	percent of cell expressed in SPG2	percent of cell expressed in all other cluster	FDR adjusted p-value
Ddit4	5.70173e-150	1.16034	0.776	0.141	1.77056e-145
Egr4	5.24611e-86	0.846908	0.87	0.443	1.62907e-81
Rpl22l1	6.24201e-99	0.777047	0.978	0.908	1.93833e-94
Sdc4	7.76033e-67	0.772694	0.879	0.43	2.40982e-62
Rps4x	1.01512e-75	0.698171	0.975	0.884	3.15226e-71
Dstn	3.81431e-69	0.642848	0.963	0.793	1.18446e-64
Eif3k	5.55099e-104	0.620478	0.991	0.952	1.72375e-99
Rpl3	7.04621e-110	0.618607	1	0.995	2.18806e-105
Foxf1	4.22375e-66	0.60592	0.602	0.164	1.3116e-61
Eef2	8.02308e-108	0.593886	0.994	0.997	2.49141e-103
Ypel3	1.93657e-63	0.560409	0.907	0.648	6.01362e-59
Serf1	5.58667e-50	0.536997	0.944	0.756	1.73483e-45
Nab2	5.13874e-50	0.527149	0.652	0.271	1.59573e-45
Large2	7.88188e-61	0.521295	0.578	0.185	2.44756e-56
Rpl10a	6.00387e-103	0.515956	1	0.998	1.86438e-98
Pfdn5	2.42469e-77	0.513815	0.988	0.966	7.52939e-73
Map1lc3b	3.42738e-71	0.512102	0.991	0.949	1.0643e-66
Tubb5	1.33849e-47	0.502906	0.981	0.844	4.15642e-43
Bnc2	1.48105e-49	0.496124	0.764	0.42	4.59909e-45
Lzts2	2.13441e-56	0.492666	0.612	0.239	6.62798e-52
Gpi1	5.45677e-58	0.488161	0.966	0.861	1.69449e-53
Bri3	1.68041e-53	0.467349	0.96	0.863	5.21817e-49
Polr1c	4.32168e-51	0.465264	0.935	0.814	1.34201e-46
Camk2n1	2.3947e-33	0.446268	0.804	0.64	7.43625e-29
Rpl29	9.93005e-20	0.440573	0.984	0.958	3.08358e-15
Rpl4	2.61893e-86	0.439946	1	0.999	8.13255e-82
H2afy	8.72256e-36	0.436088	0.82	0.515	2.70862e-31
Zbtb16	1.23181e-42	0.433379	0.717	0.474	3.82513e-38
Rps18	8.27859e-108	0.433229	1	1	2.57075e-103
Rps2	7.9675e-57	0.432968	1	0.999	2.47415e-52
Acot13	1.31485e-39	0.431995	0.733	0.419	4.08301e-35
Psmd7	9.70712e-33	0.430462	0.845	0.659	3.01435e-28
Eif3h	1.36583e-53	0.425084	0.984	0.964	4.24132e-49
Pdlim7	3.31522e-38	0.424085	0.826	0.626	1.02948e-33
Ptov1	1.16417e-38	0.42106	0.932	0.762	3.61509e-34
Eef1a1	7.79759e-55	0.418428	0.997	0.998	2.42138e-50
Lbhd2	7.34352e-49	0.416908	0.453	0.133	2.28038e-44
Pim1	3.25495e-24	0.415791	0.755	0.653	1.01076e-19
Ddx27	2.07226e-35	0.411642	0.839	0.716	6.435e-31
Rpl37	3.125e-91	0.410763	1	1	9.70406e-87
Upp1	1.4576e-40	0.405783	0.385	0.108	4.5263e-36
Malat1	7.58764e-22	0.405348	0.972	0.992	2.35619e-17
Pdk1	1.12158e-33	0.392103	0.593	0.277	3.48285e-29
Afp	3.79842e-29	0.390841	0.72	0.483	1.17952e-24
Rpl17	1.33814e-83	0.389425	1	0.999	4.15533e-79
Cnn3	1.4033e-27	0.387792	0.72	0.516	4.35766e-23
Nr2f6	2.84799e-37	0.387672	0.733	0.607	8.84386e-33
Cox7a2l	4.51649e-44	0.38669	0.975	0.958	1.40251e-39
Eif4b	5.03881e-35	0.385712	0.854	0.71	1.5647e-30
Stx6	2.94954e-33	0.381012	0.565	0.352	9.15921e-29
Eif3f	1.85686e-39	0.380811	0.981	0.956	5.7661e-35
Aamp	5.19392e-30	0.380613	0.907	0.81	1.61287e-25
Rragd	1.97285e-32	0.380179	0.634	0.308	6.12628e-28
Amdhd2	7.52831e-40	0.378274	0.519	0.236	2.33777e-35
F11r	1.76581e-32	0.375627	0.68	0.395	5.48337e-28
Ndufv3	3.7406e-26	0.374663	0.842	0.66	1.16157e-21
Arf5	3.8005e-31	0.373783	0.969	0.866	1.18017e-26
Txnip	8.201e-26	0.367823	0.752	0.529	2.54666e-21
Rpl35	9.55283e-66	0.367137	1	0.996	2.96644e-61
Fam241b	2.59579e-31	0.364899	0.655	0.415	8.06069e-27
D10Wsu102e	1.31497e-34	0.364844	0.922	0.848	4.08337e-30
Cdk4	3.91246e-29	0.36433	0.929	0.813	1.21494e-24
Got2	1.75889e-33	0.364247	0.571	0.306	5.46189e-29
Faap20	5.64072e-31	0.362379	0.568	0.322	1.75161e-26
Mypop	2.53484e-32	0.361457	0.481	0.18	7.87142e-28
Nanos3	4.00502e-31	0.361021	0.463	0.175	1.24368e-26
Sys1	1.646e-27	0.359998	0.885	0.762	5.11133e-23
Foxo1	8.10719e-32	0.359398	0.807	0.686	2.51753e-27
Rps20	2.18924e-69	0.359398	1	1	6.79824e-65
Idnk	1.50214e-36	0.358139	0.466	0.18	4.66458e-32
Msi2	1.21002e-30	0.355827	0.773	0.518	3.75747e-26
Rpl6	2.04084e-67	0.355056	1	1	6.33741e-63
Pnrc1	6.50779e-26	0.352319	0.773	0.6	2.02086e-21
Psme2	7.89024e-23	0.350357	0.866	0.743	2.45016e-18
Ssbp4	5.5733e-27	0.349355	0.755	0.547	1.73068e-22
Dctd	2.16855e-31	0.347659	0.627	0.354	6.734e-27
Wipi1	4.11585e-41	0.34756	0.422	0.119	1.2781e-36
Rps27	8.39932e-52	0.347437	1	1	2.60824e-47
Cct5	1.16252e-29	0.347058	0.95	0.917	3.60996e-25
Mrpl14	3.48068e-31	0.345757	0.82	0.701	1.08085e-26
Serinc5	1.50905e-37	0.343824	0.466	0.179	4.68605e-33
Mpc2	1.87965e-32	0.343579	0.975	0.952	5.83688e-28
Zfp462	2.10939e-28	0.341253	0.593	0.284	6.55028e-24
Rnf114	1.75949e-32	0.340481	0.857	0.78	5.46375e-28
Klf7	1.05293e-24	0.340164	0.798	0.602	3.26965e-20
Bin2	6.24491e-28	0.339678	0.621	0.399	1.93923e-23
Ccpg1os	2.3559e-29	0.339623	0.534	0.29	7.31579e-25
Pkm	9.19294e-17	0.338994	0.829	0.684	2.85469e-12
Klhdc3	7.63724e-29	0.337784	0.86	0.758	2.37159e-24
Selenok	8.59778e-28	0.337357	0.957	0.893	2.66987e-23
Rpl39l	1.37285e-30	0.3365	0.975	0.916	4.26311e-26
Trip12	8.23979e-23	0.333896	0.863	0.737	2.5587e-18
Ctdsp2	1.376e-24	0.333683	0.742	0.544	4.27291e-20
Dnd1	3.13564e-26	0.332271	0.655	0.438	9.73711e-22
Psmb10	2.99863e-24	0.331653	0.627	0.433	9.31164e-20
Anxa7	1.24682e-26	0.33111	0.55	0.304	3.87175e-22
Spg21	2.80621e-21	0.330975	0.823	0.614	8.71413e-17
Igfbp6	3.41906e-22	0.329984	0.5	0.293	1.06172e-17
Neurog3	4.35676e-29	0.328551	0.376	0.17	1.35291e-24
Hmgn5	1.01757e-13	0.328243	0.559	0.389	3.15987e-09
Espn	9.8833e-25	0.325888	0.5	0.31	3.06906e-20
Pcbp4	9.13241e-24	0.324211	0.59	0.347	2.83589e-19
Ndufb11	8.22e-22	0.323659	0.894	0.735	2.55256e-17
Ogt	1.21461e-21	0.321802	0.693	0.494	3.77172e-17
Cct2	7.97854e-27	0.319561	0.95	0.912	2.47758e-22
Eno1	2.33503e-20	0.319359	0.646	0.489	7.25098e-16
Wdr73	4.83523e-30	0.319079	0.506	0.242	1.50148e-25
Stau1	4.8601e-24	0.318485	0.77	0.629	1.50921e-19
Rpl11	9.30679e-46	0.318272	1	0.998	2.89004e-41
Akr1a1	2.59746e-25	0.316938	0.882	0.826	8.06589e-21
Slc25a5	1.61117e-16	0.31629	0.64	0.42	5.00317e-12
Rtcb	8.95845e-26	0.316029	0.801	0.663	2.78187e-21
Rpl7	2.08214e-38	0.315913	0.997	0.997	6.46566e-34
2610524H06Rik	1.37027e-25	0.315182	0.755	0.622	4.2551e-21
Brdt	8.87303e-28	0.31435	0.528	0.26	2.75534e-23
Slc25a4	3.13814e-20	0.312719	0.733	0.504	9.74488e-16
Ddx41	8.78176e-24	0.312536	0.807	0.712	2.727e-19
Ccdc6	1.09785e-25	0.310749	0.736	0.623	3.40914e-21
Tapbp	6.38582e-31	0.307817	0.422	0.154	1.98299e-26
Rin2	1.0338e-38	0.306638	0.373	0.084	3.21027e-34
Nub1	6.65674e-23	0.306387	0.627	0.465	2.06712e-18
mt-Atp6	8.8765e-20	0.306127	0.978	0.997	2.75642e-15
Zmym3	1.95224e-22	0.301761	0.665	0.504	6.06229e-18
Foxo3	2.73005e-23	0.299958	0.609	0.445	8.47763e-19
Mgmt	4.76861e-26	0.299691	0.494	0.298	1.48079e-21
Sall4	3.33672e-16	0.298901	0.609	0.47	1.03615e-11
Gtsf1	1.06107e-17	0.296983	0.832	0.697	3.29495e-13
1810058I24Rik	6.27569e-21	0.295721	0.842	0.749	1.94879e-16
Ube2b	8.0913e-26	0.29457	0.972	0.942	2.51259e-21
Stard3nl	2.44032e-20	0.292402	0.789	0.62	7.57794e-16
Hspa8	7.03607e-20	0.292322	1	0.991	2.18491e-15
9130401M01Rik	2.78456e-20	0.290368	0.885	0.795	8.6469e-16
Ddah2	7.52103e-25	0.28949	0.429	0.249	2.33551e-20
Eef1b2	7.92265e-26	0.28903	0.975	0.966	2.46022e-21
Rpl36a	5.17721e-39	0.288511	1	0.999	1.60768e-34
Phf21a	2.79852e-22	0.288365	0.491	0.272	8.69024e-18
Nradd	1.06497e-29	0.287894	0.404	0.125	3.30705e-25
Fam76a	2.80593e-24	0.287623	0.584	0.415	8.71327e-20
Ift43	2.74106e-24	0.287394	0.599	0.426	8.51182e-20
Sipa1	2.86906e-21	0.286632	0.478	0.316	8.9093e-17
1300002E11Rik	4.92701e-23	0.28643	0.475	0.275	1.52999e-18
Jund	3.1326e-14	0.2859	0.96	0.913	9.72766e-10
Egr1	3.4312e-18	0.285156	0.525	0.275	1.06549e-13
Tbrg1	7.26874e-20	0.28483	0.77	0.646	2.25716e-15
Rps7	1.54064e-54	0.284074	1	1	4.78414e-50
Paip2	5.20021e-25	0.283488	0.978	0.947	1.61482e-20
Rpl15	1.25902e-48	0.282859	1	1	3.90963e-44
Nsa2	1.69182e-23	0.282825	0.969	0.934	5.2536e-19
Rpsa	6.2593e-34	0.282153	1	1	1.9437e-29
Arl14epl	4.709e-20	0.281313	0.64	0.461	1.46229e-15
Fbxo31	5.23271e-22	0.280962	0.814	0.712	1.62491e-17
Syce1l	2.41232e-33	0.28067	0.332	0.086	7.49097e-29
Smim14	1.90669e-19	0.280543	0.817	0.701	5.92084e-15
Naca	2.0605e-29	0.280525	0.994	0.988	6.39849e-25
Higd2a	5.18777e-21	0.27985	0.879	0.807	1.61096e-16
Rpl9	1.39237e-35	0.279322	0.997	0.998	4.32372e-31
Rps6	9.66058e-38	0.279231	1	1	2.9999e-33
Smyd3	8.24497e-22	0.279053	0.444	0.228	2.56031e-17
Usf1	6.07464e-23	0.278608	0.41	0.238	1.88636e-18
Rnf149	2.83801e-17	0.277988	0.817	0.687	8.81288e-13
Rspo1	1.7475e-34	0.277883	0.329	0.072	5.42651e-30
Stx7	4.08958e-17	0.276432	0.652	0.449	1.26994e-12
Foxp1	6.35224e-16	0.276138	0.758	0.628	1.97256e-11
Cox7b2	1.7247e-15	0.275602	0.798	0.714	5.3557e-11
Abcb6	4.17221e-21	0.275487	0.484	0.265	1.2956e-16
Sox4	2.00002e-15	0.275159	0.944	0.855	6.21066e-11
mt-Co3	3.38053e-21	0.275118	0.981	0.997	1.04975e-16
Psme1	2.04155e-18	0.274931	0.68	0.605	6.33964e-14
Fbxo32	8.93629e-25	0.27429	0.363	0.122	2.77499e-20
Xlr5c	1.92625e-18	0.274023	0.475	0.321	5.98157e-14
Npdc1	7.35385e-25	0.273368	0.432	0.199	2.28359e-20
Pmm1	1.21973e-16	0.272563	0.826	0.749	3.78763e-12
Rsl24d1	1.52426e-17	0.272383	0.832	0.729	4.73328e-13
Gnb4	1.59893e-20	0.270836	0.571	0.433	4.96515e-16
Rbfa	6.00914e-17	0.269717	0.891	0.785	1.86602e-12
Pam16	5.66888e-16	0.267559	0.811	0.696	1.76036e-11
Rpl5	1.48934e-26	0.26586	0.991	0.987	4.62483e-22
Sumo3	2.8746e-16	0.265	0.894	0.83	8.92651e-12
Ebna1bp2	2.30853e-15	0.264158	0.795	0.688	7.16867e-11
H2afy2	2.02692e-18	0.263633	0.472	0.237	6.29418e-14
Mbnl2	1.32611e-21	0.26354	0.394	0.17	4.11796e-17
Ppp3ca	2.48983e-18	0.262962	0.584	0.42	7.73166e-14
Rps14	9.81048e-50	0.26243	1	1	3.04645e-45
Rpl13a	4.04137e-27	0.262218	0.984	0.987	1.25497e-22
Cln3	1.01979e-21	0.262073	0.528	0.382	3.16674e-17
Rbms2	4.26354e-16	0.261761	0.516	0.316	1.32396e-11
Gm6890	3.85006e-25	0.261398	0.441	0.228	1.19556e-20
Mtch1	2.0963e-17	0.260862	0.736	0.653	6.50965e-13
Tmtc4	3.27864e-20	0.260848	0.571	0.38	1.01811e-15
Tdrd5	1.00371e-19	0.260773	0.481	0.272	3.11681e-15
Cox7b	3.10225e-17	0.260703	0.86	0.738	9.63341e-13
Slc16a11	3.1313e-23	0.260267	0.391	0.16	9.72363e-19
Txndc17	1.02422e-17	0.257399	0.845	0.778	3.18052e-13
mt-Nd4	9.97952e-21	0.256936	0.972	0.991	3.09894e-16
Rpl31	2.85243e-37	0.256112	1	1	8.85765e-33
Klf13	1.41213e-15	0.255993	0.599	0.441	4.3851e-11
Pebp1	4.34347e-21	0.255926	0.984	0.969	1.34878e-16
Gabarapl1	5.61832e-18	0.255394	0.463	0.302	1.74466e-13
Rcl1	1.90759e-18	0.255076	0.64	0.462	5.92363e-14
Arf3	5.41216e-16	0.255047	0.863	0.774	1.68064e-11
Coprs	1.46859e-17	0.25442	0.916	0.874	4.5604e-13
Prkcz	1.53164e-16	0.252707	0.556	0.389	4.7562e-12
Epb41l4a	5.6175e-25	0.252145	0.379	0.139	1.7444e-20
Atp23	2.84211e-16	0.252053	0.661	0.535	8.82562e-12
Cct4	1.59723e-15	0.251325	0.932	0.881	4.95987e-11
Tgif1	4.3291e-21	0.250778	0.326	0.123	1.34432e-16
Gnaz	1.89274e-15	0.250528	0.543	0.401	5.87753e-11

## Sheet: SPG3
Gene Name	p-value	average logFoldChange	percent of cell expressed in SPG3	percent of cell expressed in all other cluster	FDR adjusted p-value
Tmem267	1.60815e-116	1.46948	0.886	0.442	4.99379e-112
Olfr655	1.11486e-33	1.03537	0.643	0.349	3.46197e-29
P3h3	1.29668e-72	1.01191	0.815	0.427	4.02658e-68
Gm13075	6.04491e-63	0.992079	0.908	0.603	1.87713e-58
Il11	3.30103e-87	0.985255	0.921	0.571	1.02507e-82
Loxl2	1.44412e-52	0.82483	0.948	0.738	4.48443e-48
Ptcra	1.85012e-41	0.762034	0.638	0.309	5.74519e-37
Crabp1	5.73842e-131	0.757353	0.965	0.643	1.78195e-126
Exosc2	2.48862e-98	0.697916	0.998	0.893	7.7279e-94
AC160336.1	2.84302e-96	0.668486	1	0.984	8.82843e-92
Kit	4.25955e-136	0.653556	0.797	0.216	1.32272e-131
Lmo1	1.89343e-113	0.647628	0.828	0.325	5.87967e-109
Tmem245	4.27852e-61	0.616655	0.99	0.844	1.32861e-56
Gm43409	3.37888e-24	0.601072	0.417	0.186	1.04924e-19
Cul9	2.36508e-14	0.578004	0.435	0.252	7.34429e-10
Plk4	2.75431e-44	0.565895	0.968	0.825	8.55297e-40
Gm10827	1.36588e-51	0.561434	0.757	0.409	4.24145e-47
Arpc1b	9.30881e-90	0.538279	0.957	0.713	2.89066e-85
Bcl7c	6.37904e-94	0.533913	0.932	0.686	1.98088e-89
Pcsk1n	1.01855e-97	0.529478	0.744	0.239	3.16291e-93
Gm26737	2.65956e-24	0.527655	0.514	0.266	8.25875e-20
Gm26785	2.09216e-66	0.525354	0.622	0.234	6.49678e-62
Rnd2	5.38422e-92	0.525224	0.836	0.418	1.67196e-87
Ppp1r14b	1.15107e-90	0.519203	0.95	0.752	3.57442e-86
Ppp2r3d	1.77277e-21	0.50882	0.388	0.181	5.50497e-17
Noa1	4.21963e-45	0.504989	0.971	0.782	1.31032e-40
Mirt1	1.6677e-11	0.485493	0.256	0.124	5.1787e-07
Commd7	1.94922e-47	0.461196	0.992	0.88	6.05292e-43
Stra8	7.79637e-61	0.454693	0.842	0.457	2.42101e-56
Dnmt3b	6.41003e-69	0.451521	0.847	0.492	1.99051e-64
Map4	1.04711e-50	0.451072	0.965	0.788	3.2516e-46
Pola2	9.52691e-51	0.446169	0.963	0.739	2.95839e-46
Lepr	7.48659e-22	0.442841	0.707	0.468	2.32481e-17
Dph3	2.45236e-61	0.421192	0.95	0.781	7.61531e-57
Marcksl1	6.12243e-91	0.419069	1	0.976	1.9012e-86
Smagp	6.13971e-55	0.417944	0.871	0.6	1.90657e-50
Nmt2	5.76918e-85	0.411798	0.998	0.972	1.7915e-80
Mrpl54	4.68141e-55	0.407224	0.944	0.827	1.45372e-50
Mtg2	3.53558e-41	0.399838	0.923	0.679	1.0979e-36
Cenpf	1.00703e-53	0.398141	0.987	0.87	3.12712e-49
Gtpbp4	3.00304e-48	0.395912	0.998	0.979	9.32535e-44
Gm45184	9.09056e-32	0.386082	0.836	0.567	2.82289e-27
Dusp9	5.58764e-57	0.385364	0.836	0.485	1.73513e-52
Ptprf	1.95816e-47	0.384546	0.866	0.622	6.08069e-43
Agl	6.60939e-18	0.383559	0.681	0.474	2.05241e-13
Haus8	5.06927e-12	0.382705	0.726	0.559	1.57416e-07
Asb9	7.17573e-59	0.375396	0.7	0.312	2.22828e-54
Dynll2	1.76942e-65	0.374907	0.998	0.958	5.49457e-61
Nrtn	1.44077e-59	0.369713	0.738	0.347	4.47401e-55
Gm10457	3.29924e-17	0.368274	0.288	0.122	1.02451e-12
Rcc2	7.65885e-54	0.368002	0.963	0.815	2.3783e-49
Arhgdig	1.11543e-50	0.362544	0.802	0.468	3.46374e-46
Serpine2	3.39442e-62	0.359574	0.633	0.234	1.05407e-57
Hras	4.73921e-49	0.357058	0.919	0.699	1.47167e-44
Bax	1.38457e-54	0.354627	0.979	0.912	4.2995e-50
Ptp4a3	1.63941e-46	0.354551	0.797	0.479	5.09087e-42
Anp32b	1.83082e-70	0.353034	0.995	0.991	5.68524e-66
Terf2ip	1.09475e-05	0.35098	0.576	0.47	0.339954
Hk2	4.77389e-43	0.347178	0.762	0.452	1.48243e-38
Olfr889	4.67217e-22	0.345532	0.633	0.389	1.45085e-17
Gm49359	5.05953e-33	0.345156	0.783	0.5	1.57114e-28
Bc1	8.94712e-34	0.341516	0.91	0.728	2.77835e-29
Mmp14	2.20615e-08	0.341272	0.314	0.191	0.000685076
Hdac6	3.02447e-48	0.341159	0.792	0.466	9.39188e-44
Tbx1	2.00264e-70	0.340579	0.586	0.175	6.2188e-66
Akap17b	5.55626e-43	0.339074	0.671	0.358	1.72539e-38
Jpt1	1.87055e-46	0.33694	0.986	0.924	5.80861e-42
Mex3d	8.21984e-52	0.329213	0.691	0.329	2.55251e-47
Polr2l	7.6737e-31	0.329013	0.886	0.682	2.38291e-26
Prr5	2.26363e-37	0.323952	0.849	0.627	7.02927e-33
Pabpc4	2.21573e-46	0.323626	0.649	0.306	6.8805e-42
Rbp1	8.71993e-48	0.322969	0.578	0.23	2.7078e-43
Ftl1	1.68491e-50	0.321847	1	0.987	5.23215e-46
Map2k2	4.56146e-44	0.321617	0.981	0.923	1.41647e-39
Ascl2	1.63183e-59	0.319985	0.578	0.195	5.06731e-55
Gsr	8.02597e-40	0.310913	0.961	0.836	2.4923e-35
Apopt1	0.00223392	0.310882	0.32	0.342	1
Aes	2.21557e-34	0.308944	0.876	0.659	6.88002e-30
Dlg1	5.94983e-18	0.307009	0.62	0.403	1.8476e-13
Zrsr2	5.98857e-41	0.306352	0.973	0.928	1.85963e-36
Pou3f1	1.42482e-32	0.305816	0.738	0.465	4.4245e-28
Tapbpl	3.15951e-32	0.305282	0.688	0.393	9.81122e-28
Srsf9	8.6081e-41	0.304339	0.973	0.877	2.67307e-36
Svbp	1.58396e-37	0.297786	0.953	0.836	4.91866e-33
Tspan15	1.5829e-25	0.29731	0.66	0.403	4.91537e-21
Ccdc88c	9.06967e-35	0.2963	0.837	0.589	2.8164e-30
Lhx8	3.21251e-60	0.291854	0.483	0.124	9.9758e-56
Cdk6	2.5162e-47	0.290604	0.565	0.221	7.81357e-43
Pdgfa	4.28923e-37	0.28979	0.728	0.415	1.33193e-32
Hmgn1	2.99727e-64	0.289675	1	0.997	9.30742e-60
Pbld1	8.08529e-27	0.289642	0.604	0.337	2.51072e-22
Vps13a	3.66214e-36	0.288999	0.826	0.558	1.1372e-31
Eea1	3.76268e-36	0.288404	0.723	0.422	1.16843e-31
Clip1	1.80642e-38	0.287659	0.667	0.347	5.60946e-34
Snhg9	4.15583e-38	0.286492	0.99	0.887	1.29051e-33
Sod1	8.20884e-37	0.286484	0.957	0.884	2.54909e-32
Emc6	6.12557e-39	0.285256	0.968	0.894	1.90217e-34
Cd63	3.0224e-41	0.285164	0.747	0.416	9.38546e-37
Rps27l	2.86834e-35	0.284771	0.99	0.973	8.90704e-31
Fasn	3.20876e-35	0.284454	0.741	0.451	9.96417e-31
Socs1	1.57255e-37	0.284003	0.638	0.325	4.88323e-33
Mif	7.54344e-43	0.283496	0.992	0.978	2.34246e-38
Taf10	4.5649e-32	0.283208	0.94	0.799	1.41754e-27
Cdc34	6.90132e-36	0.282552	0.968	0.837	2.14307e-31
Nisch	1.08597e-32	0.282294	0.899	0.7	3.37227e-28
Sec61b	2.18172e-34	0.281288	0.966	0.896	6.77491e-30
Lonrf3	2.15365e-31	0.28092	0.746	0.47	6.68772e-27
Zswim5	3.58021e-50	0.280386	0.515	0.172	1.11176e-45
Cnih2	2.68416e-46	0.279037	0.519	0.186	8.33513e-42
Msl1	1.24378e-35	0.278641	0.77	0.48	3.8623e-31
Cited1	6.33309e-49	0.27836	0.762	0.403	1.96661e-44
Mrfap1	5.79254e-38	0.277994	0.986	0.955	1.79876e-33
Coq7	4.36624e-30	0.276926	0.9	0.706	1.35585e-25
Drap1	3.14112e-29	0.276125	0.916	0.764	9.75413e-25
Clic4	3.42659e-24	0.275832	0.696	0.447	1.06406e-19
Tet3	2.76603e-33	0.274628	0.675	0.381	8.58937e-29
Golga3	1.22053e-16	0.27442	0.694	0.489	3.79011e-12
B230219D22Rik	8.64186e-12	0.274046	0.689	0.527	2.68356e-07
Polr2f	2.36897e-44	0.273916	0.995	0.965	7.35636e-40
Ndufaf8	4.1924e-30	0.273018	0.952	0.847	1.30187e-25
Fkbp9	2.41822e-40	0.271554	0.638	0.309	7.5093e-36
Piwil2	3.3591e-31	0.270405	0.799	0.533	1.0431e-26
Fam32a	2.58277e-22	0.269441	0.887	0.717	8.02028e-18
Ndufa2	4.21482e-51	0.268895	0.998	0.987	1.30883e-46
Edf1	7.25206e-35	0.268316	0.981	0.91	2.25198e-30
Dbi	2.5152e-27	0.267935	0.961	0.879	7.81044e-23
Celf1	1.16071e-28	0.267894	0.882	0.7	3.60436e-24
Phlda3	1.91423e-45	0.266515	0.583	0.24	5.94426e-41
Rab11fip4	4.74701e-36	0.265723	0.686	0.379	1.47409e-31
Fbn2	2.94646e-32	0.265318	0.651	0.359	9.14965e-28
Jarid2	8.5716e-32	0.264536	0.824	0.564	2.66174e-27
Smco4	1.02569e-35	0.264122	0.709	0.4	3.18507e-31
Guk1	2.25866e-27	0.263854	0.94	0.822	7.01382e-23
Msi1	2.85438e-34	0.262735	0.651	0.348	8.86372e-30
Larp1b	3.62925e-36	0.262468	0.749	0.444	1.12699e-31
Mlf2	5.3677e-35	0.259891	0.932	0.724	1.66683e-30
Sertad4	7.10622e-37	0.259405	0.589	0.28	2.2067e-32
Eef2k	1.24859e-35	0.259296	0.641	0.331	3.87725e-31
Rp9	1.85419e-29	0.258836	0.921	0.751	5.7578e-25
Comt	6.40321e-28	0.258378	0.778	0.519	1.98839e-23
Rbm46	4.11491e-30	0.258328	0.895	0.691	1.2778e-25
Ost4	2.42702e-33	0.258153	0.976	0.896	7.53663e-29
Ube2e1	4.13261e-31	0.256854	0.911	0.706	1.2833e-26
Crip2	2.68963e-35	0.256805	0.746	0.441	8.3521e-31
Hdgf	5.13172e-34	0.256704	0.971	0.905	1.59355e-29
Mrps7	1.19072e-27	0.255382	0.926	0.788	3.69756e-23
Dennd5b	9.179e-10	0.254877	0.539	0.392	2.85035e-05
Prc1	1.88359e-34	0.253312	0.783	0.487	5.84913e-30
Psat1	1.03891e-31	0.251687	0.778	0.506	3.22614e-27
Homer2	1.28871e-32	0.251686	0.575	0.283	4.00183e-28
Mbd3	2.41951e-25	0.251448	0.905	0.752	7.51332e-21
Cecr2	1.91838e-27	0.250859	0.841	0.624	5.95715e-23
Calm2	3.02442e-39	0.250816	0.994	0.981	9.39172e-35

## Sheet: SPG4
Gene Name	p-value	average logFoldChange	percent of cell expressed in SPG4	percent of cell expressed in all other cluster	FDR adjusted p-value
Esx1	2.22171e-149	1.10896	0.747	0.189	6.89907e-145
Prss50	6.5587e-121	1.10439	0.582	0.068	2.03667e-116
Rhox13	9.89462e-140	0.906951	0.827	0.413	3.07258e-135
H1fx	9.29247e-105	0.891286	0.891	0.751	2.88559e-100
Hist1h2ap	1.05489e-55	0.876215	0.798	0.625	3.27574e-51
Ly6k	1.72585e-85	0.840493	0.503	0.08	5.35928e-81
Atp5f1	1.6675e-159	0.830016	0.992	0.926	5.17808e-155
Sycp1	8.21381e-122	0.814751	0.971	0.929	2.55063e-117
H3f3b	2.58931e-109	0.7828	1	1	8.04059e-105
Tubb4b	2.18803e-90	0.757635	0.981	0.966	6.7945e-86
Ccne2	7.57913e-73	0.698336	0.67	0.338	2.35355e-68
Dmrtb1	1.2613e-85	0.690219	0.676	0.24	3.91671e-81
Cited1	2.35574e-73	0.683993	0.83	0.447	7.31529e-69
Asf1b	1.48319e-99	0.683625	0.801	0.492	4.60574e-95
Ssr2	3.67031e-94	0.665825	0.843	0.589	1.13974e-89
Rrm2	1.1821e-80	0.637789	0.668	0.26	3.67077e-76
Smc4	5.59391e-68	0.620114	0.862	0.737	1.73708e-63
Ergic3	3.22941e-76	0.618764	0.673	0.375	1.00283e-71
Tuba3a	6.52239e-72	0.618478	0.939	0.881	2.0254e-67
Nt5dc2	8.18431e-79	0.614604	0.851	0.639	2.54147e-74
Selenom	1.45111e-79	0.602742	0.62	0.329	4.50612e-75
Spc24	6.24973e-74	0.595007	0.779	0.569	1.94073e-69
Nasp	1.89749e-79	0.588188	0.944	0.883	5.89228e-75
Ndufv2	5.06672e-89	0.575498	0.907	0.797	1.57337e-84
1700013H16Rik	1.18169e-67	0.571212	0.574	0.296	3.66951e-63
Cyc1	8.95075e-89	0.570527	0.96	0.929	2.77948e-84
Rpl39	8.97125e-46	0.555852	0.939	0.878	2.78584e-41
Tex101	5.14412e-51	0.537229	0.755	0.736	1.5974e-46
Bsg	1.66138e-83	0.536844	0.952	0.934	5.15907e-79
Lrpap1	5.12123e-66	0.534305	0.572	0.296	1.5903e-61
Rps27l	3.61408e-69	0.525584	0.995	0.975	1.12228e-64
Atp5b	2.12408e-69	0.511814	0.981	0.979	6.5959e-65
M1ap	1.2233e-49	0.510406	0.553	0.31	3.79873e-45
Uchl3	5.10765e-64	0.510366	0.83	0.653	1.58608e-59
Tex261	9.4945e-63	0.500575	0.723	0.524	2.94833e-58
Cbx1	2.44983e-61	0.499949	0.896	0.797	7.60746e-57
Tmem59	1.19069e-61	0.497435	0.777	0.647	3.69745e-57
Krcc1	6.6782e-43	0.496774	0.63	0.427	2.07378e-38
Ccdc115	1.83469e-62	0.495328	0.665	0.428	5.69726e-58
U2af1	2.47904e-63	0.492541	0.941	0.901	7.69815e-59
Smc1b	5.41001e-42	0.489043	0.838	0.792	1.67997e-37
Hmgb2	1.71842e-54	0.483701	0.995	0.969	5.3362e-50
Sin3b	3.14411e-62	0.480208	0.928	0.884	9.76342e-58
Taf12	1.20545e-55	0.480176	0.713	0.513	3.74329e-51
Minos1	3.45519e-65	0.475845	0.987	0.978	1.07294e-60
Elavl2	8.40075e-41	0.472864	0.734	0.574	2.60868e-36
Nsmce4a	3.05766e-51	0.471505	0.612	0.417	9.49494e-47
Hmgn2	8.14155e-57	0.468611	0.997	0.992	2.5282e-52
Dnajc9	1.40662e-54	0.467037	0.726	0.567	4.36797e-50
Dek	1.40578e-58	0.466219	0.979	0.942	4.36536e-54
Mpc1	6.59157e-47	0.464377	0.612	0.472	2.04688e-42
Rheb	4.05628e-59	0.461102	0.875	0.825	1.2596e-54
Syce1	9.42969e-47	0.459599	0.691	0.556	2.9282e-42
Cdc20	6.46173e-29	0.45932	0.684	0.656	2.00656e-24
Pdia6	7.47867e-48	0.456482	0.769	0.686	2.32235e-43
Tpgs2	5.28287e-50	0.455997	0.816	0.744	1.64049e-45
Rac1	1.05323e-58	0.452416	0.894	0.855	3.27061e-54
Etfa	4.17349e-54	0.451611	0.625	0.438	1.29599e-49
Prdx4	6.72891e-53	0.450777	0.827	0.785	2.08953e-48
Ccng1	3.32522e-34	0.449462	0.665	0.444	1.03258e-29
Slc25a3	3.835e-60	0.447796	0.963	0.955	1.19088e-55
Ndufb5	1.49621e-58	0.446829	0.926	0.915	4.64618e-54
Uqcrc2	3.20369e-50	0.442917	0.71	0.563	9.94842e-46
Meioc	8.56127e-43	0.442601	0.356	0.12	2.65853e-38
Ccnd1	6.4445e-41	0.442395	0.713	0.468	2.00121e-36
Atp5a1	1.61266e-56	0.442175	0.955	0.937	5.0078e-52
Rpl22	8.70635e-82	0.43996	0.997	0.999	2.70358e-77
Mlf1	1.56265e-48	0.439856	0.622	0.467	4.85248e-44
Kdelr2	1.44014e-46	0.437656	0.681	0.523	4.47207e-42
Gtf2a2	1.50481e-44	0.435611	0.71	0.566	4.67289e-40
Tsg101	1.01983e-49	0.433723	0.726	0.609	3.16687e-45
Emc7	4.85285e-40	0.429447	0.444	0.22	1.50696e-35
Snrnp40	6.81585e-56	0.429261	0.803	0.706	2.11652e-51
Vkorc1	2.09941e-50	0.4288	0.793	0.683	6.51929e-46
Cfl1	2.00791e-56	0.428102	0.979	0.964	6.23518e-52
Eif5	7.16574e-58	0.427398	0.973	0.974	2.22518e-53
Ddost	1.90278e-53	0.425928	0.894	0.873	5.9087e-49
Mydgf	2.3067e-46	0.425463	0.588	0.389	7.16301e-42
Psmd11	2.01564e-48	0.42317	0.88	0.823	6.25917e-44
Psmd8	7.4434e-48	0.422549	0.878	0.797	2.3114e-43
Usp50	2.9465e-43	0.42227	0.894	0.839	9.14977e-39
Slc35b2	4.9155e-48	0.421057	0.484	0.212	1.52641e-43
Pla2g12a	1.89712e-45	0.421041	0.729	0.549	5.89112e-41
Pgp	1.60997e-50	0.420476	0.856	0.841	4.99944e-46
Rsrc2	4.29176e-46	0.41981	0.88	0.843	1.33272e-41
H1f0	3.81512e-34	0.419541	0.633	0.565	1.18471e-29
Snrpb2	5.39232e-40	0.417638	0.755	0.644	1.67448e-35
Ube2d3	6.20777e-58	0.416737	0.971	0.98	1.9277e-53
Sar1a	4.70621e-51	0.414271	0.957	0.925	1.46142e-46
Rdx	6.88653e-42	0.413122	0.854	0.771	2.13848e-37
Epcam	4.23022e-31	0.411178	0.678	0.571	1.31361e-26
Npm3	5.0629e-54	0.410654	0.984	0.955	1.57218e-49
Gfer	3.70561e-41	0.410406	0.816	0.681	1.1507e-36
Syngr1	1.35364e-45	0.408539	0.521	0.289	4.20346e-41
Csnk2b	7.84237e-48	0.406867	0.822	0.75	2.43529e-43
Sms	1.78176e-41	0.406503	0.614	0.383	5.53291e-37
Vdac2	2.20959e-39	0.404724	0.758	0.645	6.86145e-35
Cfl2	2.35514e-49	0.403798	0.87	0.85	7.31343e-45
Atp5c1	8.79628e-49	0.40287	0.955	0.951	2.73151e-44
Rab14	2.80181e-48	0.402827	0.904	0.895	8.70046e-44
Mlf2	2.63208e-43	0.401742	0.843	0.783	8.1734e-39
Tuba3b	3.91643e-36	0.398868	0.851	0.831	1.21617e-31
Rcn2	1.86709e-45	0.398121	0.67	0.507	5.79787e-41
Atxn10	3.12455e-42	0.397386	0.612	0.474	9.70267e-38
Ndufa1	1.19541e-36	0.395986	0.723	0.637	3.71211e-32
Aurkaip1	2.41507e-50	0.395882	0.934	0.911	7.49951e-46
Bex2	2.43094e-36	0.394935	0.54	0.344	7.54881e-32
Galk1	2.24533e-51	0.394596	0.761	0.73	6.97242e-47
Pigyl	1.35886e-42	0.392759	0.476	0.287	4.21968e-38
Atp5k	7.98891e-56	0.391986	0.979	0.985	2.4808e-51
Magoh	2.7374e-43	0.390693	0.891	0.876	8.50046e-39
Fmr1nb	2.742e-37	0.389627	0.527	0.369	8.51472e-33
Srp14	8.41144e-51	0.389006	0.976	0.971	2.61201e-46
Mphosph8	8.97782e-34	0.388445	0.843	0.82	2.78788e-29
Pole3	9.61768e-46	0.387693	0.851	0.82	2.98658e-41
Tmx1	9.08656e-37	0.387423	0.468	0.239	2.82165e-32
Cadm1	2.44968e-40	0.387409	0.785	0.737	7.60698e-36
Tcea3	2.57758e-28	0.384261	0.503	0.27	8.00416e-24
Ssb	2.14913e-40	0.383287	0.926	0.927	6.67369e-36
Cd63	1.47809e-28	0.379992	0.668	0.493	4.58991e-24
Atp5h	2.54037e-44	0.379989	0.949	0.954	7.88862e-40
Strap	1.78819e-43	0.378143	0.824	0.749	5.55285e-39
Pgam5	1.9171e-44	0.377024	0.62	0.473	5.95319e-40
Eif4a2	1.37204e-43	0.37701	0.747	0.684	4.2606e-39
Sumo1	6.78019e-42	0.376789	0.936	0.917	2.10545e-37
Rtn3	1.26154e-41	0.3752	0.763	0.71	3.91746e-37
Ifrd1	2.73218e-47	0.374425	0.668	0.672	8.48423e-43
Odf2	2.50559e-42	0.370398	0.612	0.429	7.78061e-38
Mtdh	1.11907e-38	0.370062	0.832	0.771	3.47505e-34
Uba2	2.02491e-39	0.369992	0.801	0.771	6.28795e-35
Myl6	6.45387e-41	0.368685	0.814	0.797	2.00412e-36
Sh3glb1	4.90046e-42	0.368469	0.819	0.761	1.52174e-37
Pdcd5	4.99368e-44	0.36726	0.987	0.979	1.55069e-39
Pde6d	6.86856e-41	0.366925	0.593	0.513	2.13289e-36
Creg1	1.93969e-40	0.366334	0.394	0.157	6.02331e-36
Strbp	3.09053e-37	0.365174	0.848	0.827	9.59703e-33
Tsen34	4.34927e-40	0.364668	0.553	0.384	1.35058e-35
Saraf	1.26486e-32	0.364563	0.564	0.406	3.92776e-28
Dnajb11	4.67319e-39	0.364007	0.668	0.572	1.45116e-34
Hdgfl2	4.38494e-37	0.363983	0.556	0.452	1.36166e-32
Srp19	8.46032e-37	0.362643	0.782	0.706	2.62718e-32
Ube2t	5.08607e-43	0.362426	0.638	0.613	1.57938e-38
Tmem18	1.86376e-36	0.362116	0.598	0.438	5.78752e-32
Rnaset2a	6.69111e-35	0.361577	0.503	0.379	2.07779e-30
Coq5	7.36677e-44	0.360582	0.612	0.442	2.2876e-39
Pigp	1.03401e-29	0.360039	0.588	0.522	3.21092e-25
Sdhb	3.44627e-46	0.359061	0.904	0.906	1.07017e-41
Gm364	2.42039e-36	0.358766	0.418	0.215	7.51602e-32
Srsf6	1.71478e-43	0.358615	0.872	0.883	5.32492e-39
Rmi2	4.5573e-32	0.35787	0.388	0.164	1.41518e-27
Immp1l	3.62153e-36	0.357127	0.521	0.386	1.12459e-31
Tvp23b	2.27466e-38	0.356598	0.503	0.312	7.0635e-34
Ostf1	2.36517e-43	0.356178	0.556	0.394	7.34456e-39
Cox5a	3.67272e-43	0.355962	0.952	0.969	1.14049e-38
Cdc42	3.24878e-36	0.355413	0.915	0.898	1.00884e-31
Zc3h14	2.19967e-42	0.354019	0.824	0.789	6.83063e-38
Atp6v1d	3.24509e-43	0.353519	0.59	0.514	1.0077e-38
Tipin	2.02424e-35	0.35198	0.891	0.878	6.28588e-31
Tmem30a	9.64417e-36	0.351355	0.572	0.436	2.9948e-31
Rab11a	1.19507e-36	0.350244	0.875	0.839	3.71106e-32
Rbm27	4.02633e-35	0.350213	0.572	0.469	1.2503e-30
Smap1	2.49633e-39	0.349863	0.872	0.856	7.75185e-35
Prps1	3.82337e-35	0.34962	0.473	0.28	1.18727e-30
Acer3	1.63662e-35	0.349481	0.362	0.196	5.08219e-31
Vma21	1.44102e-37	0.347006	0.641	0.558	4.47481e-33
Zmynd19	1.97046e-34	0.346338	0.867	0.826	6.11888e-30
Psmd5	7.84449e-38	0.346328	0.723	0.643	2.43595e-33
Arf2	3.08215e-36	0.346134	0.455	0.228	9.57099e-32
Baz1a	5.48845e-38	0.345923	0.476	0.269	1.70433e-33
Ndufa3	1.84035e-40	0.345718	0.931	0.941	5.71485e-36
Vamp2	2.30636e-36	0.345553	0.423	0.186	7.16193e-32
Hmces	5.87809e-39	0.344575	0.577	0.438	1.82532e-34
Rfxap	3.42327e-37	0.343686	0.713	0.625	1.06303e-32
Psmd6	7.59008e-35	0.343259	0.689	0.586	2.35695e-30
Faf1	2.01754e-48	0.34141	0.71	0.687	6.26508e-44
Itm2b	1.23925e-27	0.341368	0.832	0.774	3.84825e-23
Bmyc	1.03954e-35	0.341291	0.42	0.187	3.22808e-31
Ndufa13	1.06462e-41	0.339931	0.968	0.982	3.30596e-37
Med28	2.79164e-37	0.339814	0.902	0.882	8.66888e-33
Tmed7	1.42007e-35	0.339699	0.63	0.522	4.40973e-31
Mis18a	3.2782e-36	0.3393	0.638	0.549	1.01798e-31
4930447C04Rik	1.37149e-31	0.338227	0.723	0.76	4.25888e-27
Ndufa12	2.47413e-33	0.337377	0.798	0.751	7.68293e-29
Dpep3	3.1285e-34	0.336948	0.346	0.138	9.71493e-30
Vps35	4.61727e-31	0.336159	0.465	0.319	1.4338e-26
Pcbp2	3.26495e-32	0.335353	0.92	0.905	1.01386e-27
Chchd6	7.07486e-33	0.335295	0.737	0.661	2.19696e-28
Sycp3	4.04196e-24	0.335238	0.617	0.645	1.25515e-19
Ndufb6	4.91003e-35	0.334848	0.824	0.778	1.52471e-30
Pold2	1.15176e-32	0.334584	0.553	0.414	3.57657e-28
Tbca	1.66194e-32	0.334175	0.923	0.911	5.16081e-28
Cenps	1.23689e-37	0.334149	0.593	0.486	3.84091e-33
Manf	1.00315e-34	0.332972	0.84	0.833	3.11509e-30
Eif3e	1.00061e-33	0.331136	0.883	0.892	3.10718e-29
Eif2s1	1.27421e-38	0.330891	0.678	0.628	3.9568e-34
Eci1	8.39903e-33	0.330308	0.585	0.475	2.60815e-28
St13	2.85442e-35	0.330048	0.883	0.882	8.86382e-31
Fam103a1	7.79426e-41	0.329707	0.806	0.796	2.42035e-36
Samm50	5.45506e-29	0.329457	0.686	0.577	1.69396e-24
C1d	2.10713e-33	0.328129	0.71	0.605	6.54326e-29
Rab1a	1.84427e-31	0.327395	0.779	0.728	5.72701e-27
Cuta	1.03204e-33	0.327388	0.867	0.836	3.2048e-29
Slc16a10	7.1188e-37	0.326563	0.383	0.14	2.2106e-32
Cep83	9.9834e-28	0.32629	0.689	0.609	3.10014e-23
Tusc3	7.18733e-31	0.326182	0.476	0.34	2.23188e-26
Fmc1	3.66445e-33	0.326041	0.617	0.491	1.13792e-28
Oxct1	2.81401e-32	0.326018	0.524	0.374	8.73834e-28
Ppp4r3b	6.7732e-30	0.324662	0.553	0.431	2.10328e-25
Ext2	1.91251e-37	0.324301	0.423	0.238	5.93892e-33
Kmt2e	1.30152e-30	0.324044	0.612	0.503	4.04162e-26
Dusp11	2.83374e-30	0.322246	0.529	0.41	8.79961e-26
Cst3	8.60627e-23	0.321939	0.875	0.874	2.67251e-18
Nucks1	4.25688e-31	0.321675	0.771	0.734	1.32189e-26
Dazl	1.26762e-32	0.321636	0.995	0.988	3.93633e-28
Snrpd1	8.49016e-34	0.32159	0.915	0.898	2.63645e-29
Vbp1	2.41517e-30	0.320495	0.551	0.442	7.49983e-26
Hnrnph3	2.23878e-30	0.320104	0.644	0.577	6.9521e-26
Rae1	7.74168e-31	0.320078	0.854	0.819	2.40402e-26
Oat	7.57688e-30	0.319555	0.439	0.253	2.35285e-25
Btbd1	1.79961e-32	0.318863	0.774	0.765	5.58833e-28
Atp6v0b	5.64007e-34	0.318585	0.835	0.813	1.75141e-29
Rbp4	4.2971e-26	0.318391	0.582	0.41	1.33438e-21
Rfc2	2.01325e-31	0.317611	0.742	0.619	6.25175e-27
Mcm5	2.02562e-28	0.316925	0.652	0.586	6.29016e-24
Smu1	5.69355e-29	0.316667	0.566	0.407	1.76802e-24
Psmc4	6.63505e-31	0.316253	0.641	0.556	2.06038e-26
Yaf2	5.17433e-30	0.315851	0.729	0.648	1.60678e-25
Mms22l	6.40689e-31	0.315176	0.66	0.606	1.98953e-26
Med30	8.34045e-30	0.314744	0.519	0.37	2.58996e-25
Rab10os	4.89703e-32	0.313823	0.609	0.485	1.52067e-27
Uqcrc1	1.89489e-31	0.311872	0.862	0.841	5.88419e-27
Ppp1cc	5.73841e-35	0.311654	0.947	0.964	1.78195e-30
Cinp	1.46393e-31	0.311484	0.691	0.599	4.54593e-27
Uimc1	1.03854e-33	0.311071	0.705	0.669	3.22497e-29
Yipf4	2.96646e-26	0.311046	0.652	0.59	9.21176e-22
Arpc2	8.95752e-36	0.310278	0.907	0.924	2.78158e-31
Tmem128	1.55584e-27	0.309494	0.598	0.463	4.83136e-23
Cdkn2a	1.69376e-27	0.308641	0.854	0.847	5.25962e-23
Cdk11b	2.35382e-32	0.307709	0.771	0.744	7.30933e-28
Ppp6c	8.27121e-36	0.30719	0.604	0.546	2.56846e-31
Rnf187	1.60772e-31	0.306244	0.864	0.836	4.99247e-27
Mtx2	4.71652e-27	0.306132	0.739	0.677	1.46462e-22
R3hdm4	2.26744e-28	0.305941	0.423	0.239	7.0411e-24
E2f5	1.22689e-33	0.305422	0.62	0.525	3.80985e-29
Rps17	8.07563e-54	0.30523	1	1	2.50772e-49
Pfdn4	2.32174e-32	0.305215	0.628	0.535	7.20969e-28
Pdrg1	1.73322e-26	0.305069	0.529	0.39	5.38216e-22
Psmb2	9.0597e-29	0.304926	0.934	0.949	2.81331e-24
Ndufs3	1.54023e-32	0.303064	0.795	0.778	4.78287e-28
Slc31a1	1.28086e-27	0.302692	0.447	0.26	3.97746e-23
Eif3m	2.99103e-42	0.302666	0.838	0.87	9.28805e-38
Rab28	5.75737e-30	0.302648	0.46	0.287	1.78784e-25
Kif23	8.09195e-27	0.30226	0.548	0.506	2.51279e-22
Ecsit	3.74217e-30	0.301899	0.572	0.503	1.16206e-25
Vapa	4.69979e-28	0.301889	0.912	0.9	1.45943e-23
Vmp1	7.27955e-31	0.300544	0.535	0.431	2.26052e-26
Kras	7.83791e-30	0.300269	0.689	0.693	2.43391e-25
Tmem9b	2.21159e-28	0.299736	0.463	0.338	6.86765e-24
Sgcb	9.01505e-35	0.299501	0.269	0.066	2.79944e-30
Ppp1r2	6.64783e-37	0.299261	0.83	0.831	2.06435e-32
Snu13	9.25907e-39	0.298554	0.971	0.99	2.87522e-34
Ppa2	1.50444e-28	0.298262	0.348	0.222	4.67173e-24
Pafah1b2	8.02734e-30	0.297894	0.856	0.834	2.49273e-25
Calm1	2.50723e-24	0.297499	0.963	0.957	7.78569e-20
Gapdh	2.18786e-30	0.297081	0.968	0.989	6.79397e-26
Gnptg	5.45137e-32	0.296965	0.287	0.08	1.69281e-27
Ubxn4	3.04162e-31	0.296937	0.811	0.802	9.44514e-27
Mbnl3	1.0251e-33	0.295833	0.418	0.242	3.18325e-29
Diablo	2.02837e-28	0.295238	0.867	0.854	6.29871e-24
Ube2w	8.42697e-29	0.294777	0.694	0.709	2.61683e-24
Insig2	7.2728e-31	0.294626	0.535	0.4	2.25842e-26
Smdt1	2.56071e-28	0.294572	0.947	0.95	7.95178e-24
Naa38	6.98686e-32	0.293373	0.952	0.967	2.16963e-27
Lig1	1.2688e-18	0.293257	0.87	0.839	3.94001e-14
Maea	7.39901e-29	0.293057	0.654	0.582	2.29761e-24
Rp9	2.29499e-24	0.293049	0.838	0.802	7.12664e-20
Erp44	1.61042e-29	0.292662	0.436	0.345	5.00085e-25
Pigk	2.43207e-23	0.291658	0.362	0.198	7.5523e-19
Ier3ip1	8.62568e-27	0.291613	0.915	0.915	2.67853e-22
Tinf2	1.14945e-27	0.291361	0.569	0.43	3.56939e-23
Atp6v1c1	5.28733e-27	0.291284	0.519	0.388	1.64188e-22
Srsf4	1.95937e-29	0.29101	0.577	0.468	6.08443e-25
Vps36	1.28106e-27	0.290067	0.606	0.542	3.97808e-23
Abce1	2.53439e-25	0.289855	0.654	0.558	7.87004e-21
Glod4	1.66452e-27	0.289533	0.439	0.23	5.16885e-23
Ilkap	2.0805e-31	0.28931	0.723	0.72	6.46058e-27
Cct4	1.40977e-24	0.288789	0.894	0.889	4.37777e-20
Polr2j	1.9177e-25	0.288463	0.931	0.922	5.95504e-21
Arpc5l	1.53549e-24	0.287822	0.878	0.85	4.76817e-20
Fech	1.70551e-27	0.287537	0.431	0.307	5.29611e-23
Plk1	5.03749e-23	0.286858	0.444	0.379	1.56429e-18
Idh3g	3.47991e-26	0.286643	0.532	0.448	1.08062e-21
Zfp672	2.43482e-25	0.286531	0.327	0.174	7.56085e-21
Dnajc19	5.28761e-24	0.286479	0.856	0.813	1.64196e-19
Fbxo28	1.67522e-28	0.286435	0.559	0.472	5.20207e-24
Gins2	3.37588e-24	0.286228	0.463	0.317	1.04831e-19
Hspa5	1.19513e-27	0.286053	0.691	0.656	3.71122e-23
Rpn2	4.28267e-27	0.285699	0.678	0.6	1.3299e-22
Cdk2ap2	1.19772e-21	0.285626	0.75	0.714	3.71927e-17
Esco2	1.76909e-21	0.28553	0.676	0.596	5.49357e-17
Lman1	4.93673e-27	0.285507	0.63	0.558	1.533e-22
Ppig	3.01059e-34	0.285219	0.904	0.932	9.34879e-30
Knstrn	4.32897e-27	0.284152	0.564	0.502	1.34427e-22
Kif3a	2.2301e-30	0.284149	0.638	0.595	6.92512e-26
Ccdc90b	5.57558e-26	0.283518	0.601	0.51	1.73138e-21
Gnai1	2.91773e-26	0.283225	0.372	0.21	9.06043e-22
Lrr1	5.64585e-26	0.282895	0.399	0.229	1.75321e-21
AC149090.1	1.91352e-23	0.282878	0.511	0.48	5.94205e-19
Rpl7a	1.54459e-31	0.282748	0.997	0.995	4.79642e-27
Pithd1	1.88876e-28	0.282529	0.457	0.351	5.86517e-24
Srsf2	9.30132e-25	0.282474	0.976	0.985	2.88834e-20
Idh3a	6.30134e-27	0.282444	0.481	0.378	1.95676e-22
Hormad1	2.13185e-22	0.281327	0.258	0.151	6.62005e-18
Rpl41	8.42384e-73	0.281118	1	1	2.61586e-68
Snx16	6.45754e-27	0.280959	0.37	0.225	2.00526e-22
Gde1	1.40735e-32	0.280578	0.516	0.434	4.37025e-28
Trap1a	4.2211e-21	0.280442	0.396	0.294	1.31078e-16
Tex11	1.44621e-24	0.280305	0.516	0.417	4.49091e-20
Cnih1	2.36291e-29	0.280049	0.63	0.561	7.33755e-25
Rock1	1.32197e-24	0.279928	0.787	0.774	4.10511e-20
Rad51ap1	1.85137e-24	0.279886	0.457	0.336	5.74907e-20
Ufm1	3.46567e-29	0.279539	0.561	0.468	1.07619e-24
Hspd1	8.19689e-35	0.278992	0.803	0.825	2.54538e-30
Pdpk1	7.30101e-30	0.278771	0.449	0.328	2.26718e-25
Tmsb10	1.31117e-29	0.277174	1	0.998	4.07158e-25
Nrip3	2.54672e-27	0.277137	0.335	0.138	7.90834e-23
Psmc3ip	9.40784e-24	0.276985	0.529	0.391	2.92142e-19
Gpaa1	3.24248e-29	0.276621	0.396	0.295	1.00689e-24
Ndufb8	2.22576e-29	0.276409	0.952	0.959	6.91165e-25
Hspa14	6.4957e-26	0.276065	0.646	0.581	2.01711e-21
Dut	9.18212e-28	0.275274	0.888	0.878	2.85132e-23
Riok3	7.91817e-29	0.274785	0.628	0.558	2.45883e-24
Slc29a1	3.49818e-24	0.274744	0.418	0.238	1.08629e-19
Dnlz	6.88549e-25	0.274343	0.577	0.46	2.13815e-20
Taf10	8.99492e-29	0.274282	0.846	0.848	2.79319e-24
Clptm1	9.10887e-30	0.274193	0.62	0.567	2.82858e-25
Pfn2	2.36296e-32	0.273616	0.598	0.577	7.33769e-28
Ints11	2.52588e-27	0.273504	0.585	0.511	7.8436e-23
Tmem107	2.30654e-30	0.27336	0.617	0.55	7.1625e-26
Tyms	4.58117e-24	0.273134	0.505	0.396	1.42259e-19
Hprt	9.86994e-28	0.273094	0.511	0.472	3.06491e-23
Ckap2l	2.13205e-27	0.273081	0.423	0.291	6.62065e-23
Selenot	3.29089e-29	0.27302	0.497	0.428	1.02192e-24
Gnai3	3.06485e-27	0.27246	0.561	0.48	9.51728e-23
Mrpl4	1.38426e-32	0.271524	0.793	0.788	4.29856e-28
Srsf3	2.90782e-22	0.271407	0.965	0.985	9.02966e-18
Mzt1	3.99184e-25	0.27137	0.628	0.558	1.23958e-20
Trappc2	3.02794e-26	0.270494	0.471	0.368	9.40265e-22
Tmed4	3.78563e-25	0.270186	0.391	0.212	1.17555e-20
Syngr2	1.51279e-25	0.269882	0.338	0.165	4.69766e-21
Itgb1bp1	7.57939e-25	0.269707	0.471	0.34	2.35363e-20
Cacybp	1.82295e-21	0.269659	0.92	0.936	5.6608e-17
Eif2s3y	4.67716e-22	0.2696	0.572	0.47	1.4524e-17
Snrnp70	2.62176e-23	0.269584	0.803	0.814	8.14136e-19
Ndfip2	3.08055e-37	0.269478	0.394	0.327	9.56602e-33
Cops6	4.35011e-32	0.269034	0.846	0.882	1.35084e-27
Rab2a	4.48132e-27	0.268171	0.843	0.848	1.39158e-22
Ddx20	1.14796e-25	0.267887	0.452	0.335	3.56475e-21
Ythdc2	7.43865e-28	0.267852	0.394	0.26	2.30993e-23
Eif4a3	3.98767e-25	0.267592	0.787	0.794	1.23829e-20
Tcea1	7.7377e-26	0.266961	0.66	0.615	2.40279e-21
Utp18	3.63412e-28	0.266689	0.668	0.627	1.1285e-23
Tmem238	1.75071e-31	0.266677	0.301	0.096	5.43648e-27
Srp9	1.44073e-29	0.266402	0.931	0.943	4.47388e-25
Pdcd2	3.97702e-27	0.266366	0.715	0.706	1.23498e-22
Sypl	9.89914e-28	0.265868	0.62	0.594	3.07398e-23
Med21	1.4745e-18	0.265353	0.793	0.764	4.57876e-14
Birc5	3.89415e-19	0.264974	0.779	0.709	1.20925e-14
Ppp1r12a	4.87209e-29	0.264539	0.713	0.705	1.51293e-24
Tmem9	8.6172e-24	0.264378	0.354	0.191	2.6759e-19
Psmb7	1.30028e-21	0.264364	0.894	0.906	4.03776e-17
Rpa2	2.41022e-22	0.263932	0.827	0.835	7.48446e-18
Mrfap1	3.75783e-26	0.263804	0.968	0.965	1.16692e-21
Trnau1ap	7.33347e-26	0.263409	0.644	0.588	2.27726e-21
Dcps	6.34334e-21	0.263269	0.468	0.345	1.9698e-16
Gtf2h2	6.00165e-23	0.263113	0.473	0.368	1.86369e-18
Mrps24	8.2327e-30	0.262437	0.907	0.929	2.5565e-25
Dll3	5.84024e-26	0.262435	0.295	0.124	1.81357e-21
Selenos	3.14239e-20	0.262108	0.548	0.461	9.75806e-16
Gmnn	4.0138e-16	0.26197	0.801	0.746	1.24641e-11
Hdac3	1.67895e-28	0.261915	0.5	0.416	5.21365e-24
Tex13b	1.14173e-25	0.261765	0.63	0.567	3.54542e-21
H2afj	2.4538e-26	0.261528	0.715	0.7	7.61977e-22
Ccdc124	7.41069e-24	0.261113	0.641	0.555	2.30124e-19
Ube2j2	6.29701e-25	0.260952	0.918	0.918	1.95541e-20
Hmg20b	4.38712e-25	0.260371	0.543	0.463	1.36233e-20
Slc25a33	8.60969e-26	0.260138	0.707	0.698	2.67357e-21
Nptx2	8.94074e-25	0.260091	0.386	0.245	2.77637e-20
Chuk	2.87933e-27	0.260009	0.548	0.494	8.94117e-23
Prim1	1.26349e-24	0.25981	0.372	0.309	3.92352e-20
Sdf2l1	1.00818e-24	0.259601	0.346	0.196	3.13069e-20
Luc7l2	2.04516e-19	0.259424	0.888	0.904	6.35084e-15
Mrpl18	1.00949e-21	0.259222	0.843	0.822	3.13478e-17
Atg12	8.35965e-28	0.258906	0.617	0.553	2.59592e-23
Mthfd2	2.01537e-27	0.258259	0.739	0.741	6.25834e-23
Pigt	2.53699e-24	0.258108	0.622	0.602	7.87811e-20
Creld2	2.9171e-26	0.258069	0.707	0.72	9.05847e-22
H2-K1	7.18781e-21	0.258066	0.359	0.254	2.23203e-16
Fnta	1.70726e-23	0.258003	0.441	0.369	5.30155e-19
Ptp4a1	1.35407e-24	0.257935	0.636	0.59	4.20478e-20
Ube2m	6.77798e-25	0.25713	0.484	0.379	2.10477e-20
Lyrm9	1.74787e-23	0.256774	0.556	0.475	5.42765e-19
Mrps22	5.33051e-27	0.256715	0.577	0.526	1.65528e-22
Nudt22	8.59801e-27	0.256359	0.261	0.083	2.66994e-22
Ccna2	4.09965e-21	0.256161	0.729	0.716	1.27306e-16
Ube2l3	1.87701e-21	0.255887	0.936	0.92	5.82868e-17
Arl6ip1	2.2077e-11	0.255816	0.891	0.934	6.85557e-07
Etfb	3.32066e-28	0.255759	0.452	0.353	1.03117e-23
Tmx4	2.53843e-19	0.2555	0.351	0.251	7.88258e-15
Aktip	2.37058e-21	0.255459	0.412	0.282	7.36137e-17
Pmf1	4.65042e-21	0.255355	0.729	0.702	1.44409e-16
Uchl5	2.41208e-24	0.255075	0.465	0.349	7.49024e-20
Ccnh	1.02161e-21	0.254952	0.601	0.542	3.17242e-17
Ppp5c	6.08834e-24	0.2549	0.487	0.376	1.89061e-19
Cds2	2.15898e-27	0.254834	0.383	0.261	6.70429e-23
Racgap1	1.30141e-23	0.254784	0.58	0.518	4.04126e-19
Wdr70	1.5336e-20	0.2547	0.75	0.704	4.76229e-16
Cystm1	2.87274e-20	0.254227	0.37	0.317	8.92071e-16
Eif3c	1.46611e-21	0.254219	0.875	0.87	4.55272e-17
Cisd1	7.21475e-26	0.254079	0.816	0.823	2.2404e-21
Tmed10	1.24385e-21	0.253578	0.803	0.791	3.86251e-17
Psma6	5.28842e-21	0.25355	0.769	0.748	1.64221e-16
Nusap1	1.41013e-13	0.253395	0.559	0.502	4.37887e-09
Nsun5	2.63193e-32	0.253168	0.641	0.618	8.17292e-28
Spcs2	1.94563e-25	0.252899	0.811	0.82	6.04175e-21
Arl2	8.41469e-21	0.252771	0.402	0.273	2.61301e-16
Cops3	4.53661e-24	0.252599	0.559	0.523	1.40875e-19
Akap8l	5.07899e-23	0.25188	0.473	0.368	1.57718e-18
Grb2	3.46985e-29	0.251245	0.606	0.581	1.07749e-24
Gpx4	6.40842e-22	0.251174	0.939	0.954	1.99001e-17
Ddx55	1.02967e-20	0.250922	0.346	0.184	3.19744e-16
Clptm1l	5.33143e-23	0.250747	0.654	0.602	1.65557e-18
Nktr	2.06819e-23	0.250728	0.83	0.86	6.42236e-19
Tmf1	2.13266e-14	0.250722	0.471	0.352	6.62256e-10
Unc50	2.03475e-20	0.250087	0.535	0.404	6.31852e-16
