# Supplementary material for: Sertoli cell-only phenotype and scRNA-seq define PRAMEF12 as a factor essential for spermatogenesis in mice
Source: Nat Commun. 2019 Nov 15;10:5196. doi: 10.1038/s41467-019-13193-3 (PMC6858368; doi:10.1038/s41467-019-13193-3)
Supplement: Supplementary file 5 — Supplementary Data 3 [file 41467_2019_13193_MOESM5_ESM.xlsx]

## Sheet: Readme 
Find marker gene for each sub group
Experiment: Spermatogonia
treatment:	Pramef12 KO
scRNA-seq	10x genomics V2
Sequencing platform	Hi-seq
Analysis tools:	R, Seurat,mast	harmony	remove cell cycle effect
	PCA, tSNE(2D), resolution:1.4		1.5 sd, Mt <15%
	4 sub clusters of spermatogonia
comparison:	candidate cell group vs all other cells

## Sheet: SPG1
GeneName	p_val	avg_logFC	pct.1	pct.2	p_val_adj
Gm10260	2.22132e-65	-1.05163	0.399	0.98	6.89787e-61
Gm13075	4.15249e-11	-0.709915	0.7	0.882	1.28947e-06
Il11	4.06444e-10	-0.682826	0.627	0.776	1.26213e-05
Gm11361	6.46565e-38	-0.680791	0.485	0.914	2.00778e-33
Gm43409	8.92112e-12	-0.63803	0.129	0.408	2.77028e-07
Olfr889	0.000700931	-0.637859	0.545	0.671	1
Stra8	0.000933741	-0.55426	0.382	0.533	1
Crabp1	5.73163e-18	-0.520604	0.446	0.769	1.77984e-13
Serf1	5.68564e-22	-0.472244	0.893	0.973	1.76556e-17
Rpl35a	7.35641e-74	-0.457277	0.996	1	2.28439e-69
Rpl18a	8.42388e-59	-0.456335	1	1	2.61587e-54
Rplp2	2.32257e-61	-0.439314	1	1	7.21226e-57
Rps21	9.2317e-56	-0.418988	1	1	2.86672e-51
Rps8	5.13821e-53	-0.4076	1	1	1.59557e-48
Dph3	4.44227e-17	-0.402681	0.815	0.937	1.37946e-12
Rpl34	2.82621e-58	-0.388112	1	1	8.77623e-54
Rps27a	1.42526e-39	-0.38355	1	1	4.42586e-35
Eef1g	2.15436e-18	-0.38201	0.991	1	6.68994e-14
Rpl18	7.78843e-44	-0.375565	0.996	1	2.41854e-39
Rpl23a	4.71084e-43	-0.37399	1	1	1.46286e-38
Mrpl54	9.72841e-17	-0.373216	0.824	0.925	3.02096e-12
Rpl19	2.84976e-48	-0.368711	1	1	8.84936e-44
Mif	8.6786e-20	-0.365041	0.983	1	2.69497e-15
1500009L16Rik	7.47433e-12	-0.360489	0.395	0.686	2.321e-07
Eif3f	3.80479e-20	-0.358966	0.97	0.984	1.1815e-15
Gsr	1.50841e-14	-0.357422	0.828	0.945	4.68408e-10
Rpl14	2.94894e-43	-0.355104	1	1	9.15734e-39
C1qtnf4	3.05042e-13	-0.34247	0.7	0.89	9.47246e-09
Piwil2	4.18913e-11	-0.340246	0.545	0.769	1.30085e-06
Ddx4	2.94554e-14	-0.337379	0.682	0.882	9.1468e-10
Psme1	6.47575e-11	-0.329737	0.528	0.729	2.01091e-06
Rps15	3.72426e-36	-0.329174	1	1	1.15649e-31
Rps23	3.19879e-23	-0.326439	1	1	9.93321e-19
Psme2	1.42652e-09	-0.324907	0.665	0.855	4.42976e-05
Tmem160	1.00673e-11	-0.324389	0.519	0.788	3.1262e-07
Polr2f	1.46138e-15	-0.324007	0.979	1	4.53804e-11
Rpl5	4.45944e-19	-0.321446	0.987	1	1.38479e-14
Psmb10	3.04831e-10	-0.319787	0.356	0.62	9.46591e-06
Rpl32	4.95409e-41	-0.3162	1	1	1.53839e-36
Rps15a	6.35787e-28	-0.31535	0.996	1	1.97431e-23
Rfk	4.42617e-11	-0.31443	0.425	0.686	1.37446e-06
1700016K19Rik	9.40645e-16	-0.312103	0.09	0.396	2.92098e-11
Rpl12	1.23838e-29	-0.309386	0.996	1	3.84555e-25
Rpl13a	4.1775e-17	-0.308753	0.991	0.996	1.29724e-12
Rpsa	4.24117e-23	-0.308733	1	1	1.31701e-18
Epc1	2.37628e-12	-0.30477	0.326	0.624	7.37905e-08
Ndufv3	7.38102e-10	-0.302678	0.725	0.886	2.29203e-05
Fth1	1.78054e-19	-0.30081	0.996	1	5.5291e-15
Spg21	1.42525e-08	-0.297454	0.575	0.729	0.000442582
Mgmt	2.85992e-11	-0.297069	0.258	0.541	8.88091e-07
Tpm3-rs7	1.20494e-14	-0.295935	0.18	0.506	3.7417e-10
H2afy	2.11e-09	-0.295933	0.691	0.859	6.55218e-05
Rps3	4.10681e-27	-0.292232	0.996	1	1.27529e-22
Rps14	4.89036e-38	-0.292215	1	1	1.5186e-33
Gm45716	1.36954e-08	-0.289689	0.721	0.894	0.000425283
Rps16	6.12447e-36	-0.28937	1	1	1.90183e-31
Rpl35	4.92409e-23	-0.288882	1	0.996	1.52908e-18
Smagp	8.77804e-08	-0.288759	0.532	0.729	0.00272584
Hist1h2ap	8.16528e-05	-0.288712	0.605	0.773	1
Rps26	4.36092e-26	-0.284293	1	1	1.3542e-21
Vcp	1.08989e-08	-0.282914	0.888	0.957	0.000338445
Tmem256	7.8553e-10	-0.282587	0.691	0.871	2.4393e-05
Rpl37	1.13583e-29	-0.282444	1	1	3.52708e-25
Atox1	5.6148e-10	-0.280707	0.592	0.78	1.74356e-05
Eef2	2.56712e-14	-0.279239	1	1	7.97168e-10
Rpl30	1.94825e-19	-0.277928	0.996	1	6.04991e-15
Anapc15	1.01655e-09	-0.274288	0.798	0.925	3.15668e-05
Fdps	3.78544e-07	-0.273581	0.597	0.765	0.0117549
Rplp1	3.85387e-38	-0.272171	1	1	1.19674e-33
AC140186.1	0.0226752	-0.269325	0.142	0.235	1
Rbms2	2.44946e-09	-0.268744	0.382	0.643	7.6063e-05
Rps6	1.93875e-17	-0.267243	1	1	6.02039e-13
Cct2	6.65077e-09	-0.26424	0.94	0.957	0.000206526
Gpsm3	7.48981e-09	-0.264032	0.339	0.612	0.000232581
Ndufs8	2.09759e-08	-0.262324	0.841	0.91	0.000651365
Arpc1b	2.749e-07	-0.261935	0.665	0.824	0.00853646
Rpl8	1.03146e-21	-0.258906	1	1	3.20298e-17
Rpl6	6.30095e-20	-0.257445	1	1	1.95663e-15
Upp1	4.42152e-13	-0.255564	0.09	0.365	1.37301e-08
Gm10457	0.00674727	-0.252553	0.129	0.239	1
Olfr1369-ps1	0.688834	-0.251508	0.09	0.114	1
Ubb	2.92507e-09	0.250087	1	0.996	9.08321e-05
Tbca	6.80799e-07	0.251878	0.936	0.863	0.0211408
Ube2v2	8.87682e-09	0.25325	0.828	0.737	0.000275652
Etfa	6.52599e-09	0.253387	0.571	0.306	0.000202652
Fgfr1op2	1.43618e-08	0.253457	0.871	0.8	0.000445977
Terf2ip	0.121195	0.253666	0.494	0.561	1
Mmp14	0.795751	0.255929	0.275	0.29	1
Selenof	1.74771e-06	0.256268	0.867	0.78	0.0542717
Dnaja1	1.27876e-09	0.257847	0.983	0.969	3.97094e-05
Acp1	1.63222e-08	0.258363	0.657	0.541	0.000506852
Tipin	1.47241e-09	0.258386	0.927	0.894	4.57229e-05
Ndufv2	1.0176e-07	0.260003	0.863	0.757	0.00315994
Srp72	1.00954e-07	0.262081	0.678	0.525	0.00313493
Ino80b	5.95393e-09	0.264559	0.652	0.459	0.000184887
Mrpl52	2.90471e-11	0.265003	0.974	0.953	9.01999e-07
Atp5f1	4.84513e-09	0.266046	0.974	0.925	0.000150456
Irgm1	0.123775	0.270694	0.232	0.169	1
Pcbp2	4.81038e-10	0.271849	0.936	0.898	1.49377e-05
Sf3b5	9.34012e-11	0.276083	0.923	0.851	2.90039e-06
Camk2n1	2.72957e-05	0.276563	0.712	0.592	0.847613
1500011B03Rik	2.93314e-08	0.27741	0.687	0.525	0.000910828
Nasp	1.65003e-09	0.277977	0.953	0.929	5.12383e-05
Hspa8	0.000285648	0.27826	0.996	0.996	1
Eci1	2.19825e-10	0.280205	0.528	0.286	6.82624e-06
Npm1	3.78407e-13	0.281516	1	1	1.17507e-08
Minos1	1.90677e-10	0.281969	0.991	0.988	5.92109e-06
Sssca1	4.40538e-09	0.283147	0.725	0.553	0.0001368
Cops6	6.21793e-11	0.2834	0.88	0.839	1.93085e-06
Csrp2	3.6175e-09	0.285003	0.622	0.467	0.000112334
Gm5617	1.21818e-09	0.285102	0.712	0.514	3.78282e-05
Atrx	6.76079e-09	0.285951	0.755	0.576	0.000209943
Cst3	1.11271e-07	0.286193	0.94	0.89	0.0034553
Dgat2	8.64875e-08	0.287095	0.803	0.667	0.0026857
Stub1	6.68134e-11	0.287558	0.918	0.867	2.07476e-06
Fbxl6	4.39364e-12	0.287561	0.682	0.482	1.36436e-07
Btf3	2.96258e-10	0.289795	0.966	0.933	9.1997e-06
Usp26	3.5495e-09	0.292003	0.974	0.976	0.000110223
Ptma	3.57288e-16	0.293136	1	1	1.10949e-11
Taf12	5.23226e-11	0.295831	0.635	0.373	1.62477e-06
Adh5	0.000761384	0.301153	0.674	0.569	1
Sycp3	2.18419e-09	0.304104	0.687	0.514	6.78256e-05
mt-Nd3	6.1519e-13	0.305935	0.97	0.937	1.91035e-08
Nefm	0.00694047	0.307058	0.322	0.235	1
Phf5a	8.26869e-14	0.30841	0.953	0.902	2.56768e-09
Ssbp4	2.03662e-09	0.31022	0.777	0.667	6.3243e-05
Btbd1	6.95554e-11	0.314728	0.798	0.671	2.1599e-06
Stmn1	5.632e-13	0.325287	0.987	0.98	1.7489e-08
Jund	4.19263e-09	0.331652	0.983	0.957	0.000130194
Sycp1	7.44266e-11	0.333924	0.97	0.914	2.31117e-06
Smc4	1.28426e-11	0.341107	0.863	0.757	3.988e-07
Uqcrq	5.89469e-18	0.344578	0.979	0.976	1.83048e-13
Eloc	1.73696e-14	0.345014	0.88	0.741	5.39378e-10
Rnpep	0.00464739	0.353554	0.159	0.071	1
Rps27rt	1.30381e-15	0.357162	0.884	0.694	4.04874e-11
Caprin2	2.88463e-11	0.360055	0.811	0.635	8.95766e-07
Ube2s	1.01155e-10	0.363105	0.987	0.984	3.14115e-06
Tex15	1.1736e-11	0.367809	0.837	0.69	3.64437e-07
Hikeshi	2.00094e-14	0.38079	0.768	0.498	6.21351e-10
Arl6ip1	1.02248e-09	0.392059	0.961	0.957	3.1751e-05
Smim14	9.97968e-18	0.393715	0.871	0.659	3.09899e-13
Gm42418	1.06613e-13	0.406941	0.957	0.922	3.31065e-09
Rps2	8.30579e-32	0.411749	0.996	1	2.5792e-27
Eif4a1	2.68968e-22	0.413019	0.996	0.984	8.35225e-18
Gm26917	6.63486e-12	0.414092	0.635	0.424	2.06032e-07
Mt1	0.000205906	0.427566	0.996	1	1
H2afz	3.50405e-29	0.435276	1	0.996	1.08811e-24
mt-Nd1	1.04232e-24	0.441665	1	1	3.2367e-20
Gm16222	0.00319174	0.447042	0.266	0.192	1
H2afx	1.87828e-14	0.449203	0.777	0.557	5.83262e-10
mt-Nd5	6.5117e-25	0.473063	0.953	0.808	2.02208e-20
P2rx4	0.44838	0.479219	0.18	0.157	1
Brd2	3.40885e-30	0.517129	0.966	0.89	1.05855e-25
H1fx	2.72975e-23	0.542816	0.88	0.8	8.4767e-19
mt-Co2	6.40091e-64	0.566327	0.991	0.992	1.98768e-59
Cirbp	6.96311e-45	0.594553	0.987	0.996	2.16226e-40
mt-Nd4	3.37405e-64	0.617487	0.996	0.984	1.04775e-59
mt-Nd2	8.25869e-57	0.624731	0.991	0.98	2.56457e-52
H3f3b	2.78782e-53	0.645429	1	1	8.65701e-49
Mt2	4.9751e-17	0.664105	0.991	1	1.54492e-12
mt-Cytb	2.45067e-65	0.686567	0.996	0.992	7.61005e-61
mt-Atp6	2.04505e-56	0.759695	1	1	6.35048e-52
Malat1	1.69708e-32	0.775655	1	1	5.26995e-28
Rpl29	1.91737e-56	0.781493	0.996	0.98	5.95402e-52

## Sheet: SPG2
GeneName	p_val	avg_logFC	pct.1	pct.2	p_val_adj
Gm10260	2.67709e-33	-0.9734	0.434	0.96	8.31315e-29
Gm11361	2.99052e-17	-0.603205	0.505	0.873	9.28645e-13
Mif	5.73012e-17	-0.514732	0.918	0.992	1.77937e-12
Rasgrp2	6.59476e-09	-0.512343	0.224	0.532	0.000204787
Rpl35a	7.18361e-56	-0.511402	1	1	2.23073e-51
Ccnd2	9.92516e-06	-0.491173	0.449	0.698	0.308206
Eef1g	9.33273e-17	-0.485772	0.985	1	2.89809e-12
Tmem160	2.75873e-12	-0.476823	0.464	0.762	8.56668e-08
1500009L16Rik	4.08274e-11	-0.468278	0.199	0.548	1.26781e-06
Cenpf	2.26781e-05	-0.4519	0.643	0.778	0.704224
Crabp1	5.0498e-11	-0.448806	0.327	0.667	1.56812e-06
Tagln2	9.41431e-12	-0.444479	0.214	0.595	2.92342e-07
Rps21	5.08971e-32	-0.444311	1	1	1.58051e-27
Smagp	1.0093e-12	-0.442062	0.602	0.841	3.13418e-08
Pkm	2.54984e-08	-0.431796	0.76	0.937	0.000791803
Cenpa	2.4434e-06	-0.421572	0.617	0.794	0.0758749
Ptbp3	5.30466e-09	-0.417754	0.403	0.706	0.000164726
Rpl18a	2.25124e-35	-0.407224	1	1	6.99079e-31
Pou5f1	2.61727e-08	-0.398714	0.153	0.397	0.000812742
Rplp2	5.23683e-41	-0.388187	1	1	1.62619e-36
Rpsa	5.98802e-26	-0.374601	1	1	1.85946e-21
Rps8	1.14064e-37	-0.37305	1	1	3.54202e-33
Uqcc2	4.3833e-10	-0.359407	0.959	0.992	1.36115e-05
Fth1	2.72212e-15	-0.357271	0.995	1	8.453e-11
Rpl23a	1.07291e-27	-0.35635	1	1	3.33171e-23
Utf1	2.8854e-13	-0.354538	0.061	0.397	8.96005e-09
Rps3	6.64364e-23	-0.354132	1	1	2.06305e-18
Nanos3	3.70125e-06	-0.344993	0.367	0.611	0.114935
Mrpl54	1.78094e-07	-0.344959	0.617	0.865	0.00553036
Gm45716	3.04149e-08	-0.344931	0.541	0.667	0.000944475
Top2a	0.00064397	-0.343431	0.23	0.429	1
Dph3	9.77187e-08	-0.340408	0.689	0.873	0.00303446
Sipa1	9.9029e-07	-0.335506	0.367	0.651	0.0307515
Eif3f	6.29767e-11	-0.332193	0.974	0.992	1.95561e-06
Rps27a	2.53631e-26	-0.328937	1	1	7.87599e-22
Rpl19	2.15815e-27	-0.32787	1	1	6.7017e-23
Anapc15	1.95695e-06	-0.327299	0.607	0.81	0.060769
Rpl12	1.18031e-22	-0.324203	1	1	3.66522e-18
Rps6	8.12999e-19	-0.322806	1	1	2.52461e-14
Rps15	3.13611e-24	-0.322306	0.995	1	9.73856e-20
Rest	1.25716e-05	-0.319303	0.704	0.802	0.390387
Gpsm3	2.82406e-07	-0.31835	0.26	0.563	0.00876957
Psme1	6.37585e-06	-0.318137	0.612	0.786	0.197989
Stra8	0.067565	-0.317762	0.296	0.405	1
Serf1	3.16049e-07	-0.316923	0.934	0.96	0.00981426
Bst2	4.71968e-07	-0.311785	0.276	0.548	0.014656
Psma7	2.64591e-07	-0.308229	0.954	0.992	0.00821633
Nubp1	3.50347e-06	-0.304726	0.49	0.722	0.108793
Smim22	4.48176e-10	-0.304571	0.092	0.397	1.39172e-05
Rpl39	1.51114e-06	-0.300875	0.791	0.952	0.0469256
Sall4	0.000298084	-0.297635	0.561	0.683	1
Gfra1	3.85933e-06	-0.297482	0.041	0.198	0.119844
Arpc1b	5.06943e-06	-0.296134	0.531	0.722	0.157421
Psmb10	2.64956e-05	-0.296114	0.541	0.762	0.822767
Sphk1	8.51478e-07	-0.295863	0.046	0.23	0.026441
C1qtnf4	4.57597e-05	-0.29564	0.622	0.786	1
Rpl14	1.48874e-23	-0.29545	1	1	4.623e-19
Mgmt	1.36875e-05	-0.295441	0.408	0.627	0.425039
Gm13075	0.0139509	-0.293444	0.321	0.484	1
Lmo1	5.31669e-07	-0.293321	0.163	0.429	0.0165099
Hmgcs1	0.000360069	-0.290483	0.367	0.579	1
Snrpa1	0.000452091	-0.285399	0.561	0.659	1
Rpl18	7.68407e-16	-0.281163	0.995	1	2.38613e-11
Pacsin1	3.18093e-08	-0.281096	0.133	0.421	0.000987773
AI413582	0.000235945	-0.280895	0.388	0.516	1
Lgals1	6.30915e-05	-0.277698	0.577	0.762	1
Rpl5	1.01419e-11	-0.277482	0.99	0.992	3.14938e-07
Hnrnpa1	4.59998e-06	-0.276757	0.929	0.976	0.142843
Gm2694	3.69657e-05	-0.276474	0.566	0.778	1
Dhcr24	7.45016e-06	-0.27567	0.199	0.452	0.23135
Coq7	0.000719168	-0.275044	0.485	0.635	1
Msmo1	8.36622e-05	-0.274129	0.189	0.381	1
Ptcra	0.0207839	-0.272641	0.107	0.222	1
Ppp1ca	0.000704145	-0.270817	0.913	0.976	1
Ptges3	0.00201362	-0.270157	0.857	0.889	1
Gsr	5.77476e-07	-0.269113	0.857	0.897	0.0179324
Zrsr2	1.88298e-07	-0.268908	0.934	0.992	0.00584723
Glis3	1.13045e-05	-0.26816	0.245	0.46	0.351039
Cisd3	5.18076e-05	-0.267539	0.342	0.579	1
Jak1	0.00046399	-0.267426	0.469	0.659	1
Onecut2	4.34901e-06	-0.267389	0.097	0.31	0.13505
Rpl37	7.8228e-14	-0.267366	1	1	2.42921e-09
Hectd1	0.000223332	-0.26675	0.27	0.468	1
Mcam	0.00111564	-0.265769	0.163	0.317	1
Il11	0.0601007	-0.265687	0.403	0.532	1
Upp1	0.00111096	-0.263669	0.347	0.444	1
Prr5	2.99789e-05	-0.263211	0.551	0.778	0.930934
Eva1b	0.000246781	-0.262807	0.622	0.794	1
Anapc13	1.67549e-05	-0.262353	0.852	0.937	0.520291
Polr2f	6.94433e-06	-0.261817	0.969	0.976	0.215642
Egr2	1.14305e-05	-0.261112	0.036	0.198	0.35495
Rpl30	1.43638e-13	-0.260212	1	1	4.46038e-09
Aldoa	4.58559e-05	-0.259964	0.77	0.849	1
Chd4	0.00185338	-0.25896	0.862	0.913	1
Banf1	1.50754e-05	-0.258947	0.847	0.921	0.468135
Hes1	0.000171831	-0.258716	0.306	0.532	1
Cpne5	1.19704e-05	-0.256914	0.117	0.325	0.371716
Rpl32	7.32852e-17	-0.256256	1	1	2.27572e-12
Cct2	4.33822e-06	-0.256068	0.934	0.976	0.134715
Esrp1	2.11587e-05	-0.255578	0.184	0.421	0.657041
Rbm3	0.000698158	-0.254766	0.816	0.913	1
Ret	0.00187232	-0.254418	0.173	0.31	1
Rpl34	6.59268e-14	-0.254328	1	1	2.04722e-09
Gng13	0.000139781	-0.253649	0.464	0.611	1
Helz	5.87343e-05	-0.252115	0.163	0.381	1
Lsm4	1.36305e-06	-0.252032	0.959	0.984	0.0423268
Aurkb	5.59761e-06	-0.251852	0.128	0.357	0.173822
Rbm39	3.77379e-07	-0.251716	0.954	0.976	0.0117188
Rpl8	9.8083e-17	-0.251608	1	1	3.04577e-12
Rps16	2.34009e-20	-0.251137	1	1	7.26668e-16
Dgat2	0.000358212	0.250304	0.663	0.476	1
Nolc1	0.00156961	0.250366	0.658	0.524	1
Mcts2	0.000252632	0.250632	0.597	0.46	1
Tbpl1	0.000125685	0.25078	0.796	0.667	1
Gtf2h5	8.49565e-05	0.253046	0.908	0.794	1
Stx16	0.000215909	0.254225	0.663	0.556	1
Ap3s1	3.70121e-05	0.254434	0.857	0.762	1
Syf2	0.000613962	0.254497	0.679	0.516	1
Fgfr1op2	4.61652e-05	0.257518	0.888	0.762	1
Trim52	3.58196e-05	0.257882	0.429	0.222	1
Exosc4	0.00304567	0.257995	0.469	0.325	1
Marcksl1	1.70573e-06	0.258925	1	0.984	0.052968
Fam173a	4.08239e-05	0.26239	0.474	0.246	1
Smim19	2.72698e-05	0.262646	0.536	0.341	0.846808
Timm8a1	0.00137156	0.265193	0.786	0.659	1
Chmp2a	1.64625e-05	0.265235	0.908	0.817	0.511211
Rnf167	2.40744e-05	0.266932	0.755	0.548	0.747583
Ccdc88a	5.41328e-05	0.267587	0.673	0.508	1
4930447C04Rik	0.000749885	0.268069	0.77	0.619	1
Mrpl52	2.11171e-06	0.269928	0.959	0.937	0.065575
Wdfy1	1.18306e-05	0.27155	0.73	0.54	0.367376
Rps2	9.52059e-10	0.273345	1	1	2.95643e-05
Sssca1	0.000141651	0.273435	0.648	0.468	1
Fkbp3	0.000127503	0.273593	0.913	0.81	1
Ankrd12	9.54493e-06	0.274401	0.898	0.746	0.296399
Bsg	5.24265e-06	0.276907	0.923	0.889	0.1628
Fscn1	9.75716e-05	0.277309	0.577	0.389	1
Tmco1	9.90199e-05	0.277323	0.673	0.484	1
Tex12	6.11041e-05	0.278698	0.801	0.698	1
Pdlim7	4.88907e-05	0.278864	0.857	0.778	1
Fam136a	9.44185e-05	0.281137	0.786	0.667	1
Ube2s	2.97939e-07	0.281493	0.99	0.952	0.00925191
Gm8797	0.000724472	0.284805	0.827	0.706	1
E2f5	3.05429e-05	0.286521	0.541	0.317	0.948449
Sycp1	3.9357e-05	0.288333	0.893	0.762	1
Cnn3	8.9642e-05	0.288499	0.76	0.659	1
Serinc5	3.45851e-06	0.294475	0.556	0.325	0.107397
Hibadh	1.63387e-06	0.297279	0.5	0.254	0.0507364
Stmn1	6.97697e-06	0.297944	0.969	0.96	0.216656
Lonrf3	7.8386e-06	0.298964	0.469	0.238	0.243412
Phkg1	0.444467	0.301386	0.051	0.056	1
H2afz	1.60841e-06	0.304569	0.98	0.976	0.049946
Taf12	2.57251e-06	0.308534	0.551	0.294	0.0798841
mt-Atp8	1.11546e-07	0.32167	0.918	0.905	0.00346383
Sycp3	3.26038e-05	0.325206	0.673	0.452	1
mt-Co3	1.45325e-06	0.325765	0.98	0.984	0.0451278
Alad	1.10471e-06	0.326489	0.888	0.706	0.0343046
mt-Nd3	5.58387e-09	0.32899	0.918	0.881	0.000173396
Btf3	6.98119e-09	0.329509	0.98	0.881	0.000216787
Ebna1bp2	2.173e-07	0.332027	0.837	0.73	0.00674781
Btg2	6.51592e-08	0.337595	0.566	0.286	0.00202339
Hmgn5	0.000163817	0.352903	0.643	0.429	1
Rps27	3.27937e-24	0.352931	1	1	1.01834e-19
Rps27rt	5.65561e-08	0.353122	0.847	0.714	0.00175624
H1fx	7.21479e-06	0.356115	0.556	0.333	0.224041
Spata33	8.28257e-08	0.369056	0.663	0.405	0.00257199
Abhd17a	1.64336e-07	0.369315	0.847	0.675	0.00510311
Gm16222	0.00179136	0.376958	0.224	0.079	1
Tex15	3.57322e-07	0.379227	0.704	0.532	0.0110959
Espn	8.6657e-08	0.384092	0.582	0.373	0.00269096
Csrp2	5.24299e-07	0.384216	0.551	0.317	0.0162811
mt-Nd1	7.07566e-17	0.41493	0.974	0.976	2.1972e-12
mt-Nd5	6.3001e-11	0.426645	0.903	0.73	1.95637e-06
Camk2n1	5.09027e-10	0.436388	0.908	0.643	1.58068e-05
Smim14	1.73593e-12	0.442743	0.888	0.706	5.39059e-08
Gm42418	2.40064e-10	0.445654	0.872	0.706	7.45471e-06
Eif4a1	7.16389e-15	0.452873	1	0.992	2.2246e-10
Jund	3.30377e-12	0.468463	0.974	0.937	1.02592e-07
H3f3b	1.42122e-18	0.494689	1	1	4.41333e-14
Brd2	1.94085e-15	0.533003	0.913	0.802	6.02691e-11
H2afx	8.68627e-14	0.560678	0.786	0.492	2.69735e-09
mt-Co2	2.88106e-42	0.607053	0.959	0.976	8.94656e-38
Ddit4	1.98739e-12	0.611356	0.847	0.667	6.17144e-08
Cirbp	8.67612e-32	0.614739	1	0.984	2.6942e-27
mt-Nd2	4.44669e-31	0.624285	0.949	0.944	1.38083e-26
mt-Nd4	8.33008e-41	0.636459	0.969	0.976	2.58674e-36
mt-Cytb	5.07601e-42	0.675075	0.969	0.976	1.57625e-37
Lepr	6.99849e-05	0.733511	0.362	0.238	1
Malat1	3.87707e-23	0.78588	0.969	0.976	1.20395e-18
mt-Atp6	3.15526e-51	0.799503	0.964	1	9.79803e-47
Rpl29	2.4583e-53	0.981154	1	0.96	7.63375e-49

## Sheet: SPG3
GeneName	p_val	avg_logFC	pct.1	pct.2	p_val_adj
Gm10260	7.592e-35	-0.80262	0.477	0.955	2.35754e-30
Cul9	0.258267	-0.762839	0.421	0.438	1
Phkg1	0.0474951	-0.74063	0.065	0.13	1
Lmo1	2.84668e-31	-0.694215	0.458	0.905	8.83978e-27
Smagp	4.21193e-29	-0.632461	0.626	0.922	1.30793e-24
Arpc1b	4.76825e-30	-0.580214	0.86	0.977	1.48068e-25
Crabp1	2.722e-28	-0.567231	0.879	0.982	8.45262e-24
Mrpl54	1.43864e-23	-0.559226	0.822	0.969	4.46742e-19
Il11	1.6015e-05	-0.533178	0.888	0.928	0.497313
Rpl18a	3.46748e-62	-0.518447	1	1	1.07676e-57
Rplp2	1.37662e-74	-0.516769	1	1	4.27482e-70
Rps8	1.05422e-68	-0.509395	1	1	3.27365e-64
Retn	8.24825e-05	-0.500391	0.009	0.125	1
Pcsk1n	9.92548e-17	-0.500079	0.43	0.809	3.08216e-12
Gm10827	2.95077e-09	-0.496327	0.523	0.805	9.16302e-05
Rps21	2.15457e-66	-0.480088	1	1	6.69059e-62
Rpl35a	5.41889e-77	-0.478323	1	1	1.68273e-72
Gm13075	0.00135106	-0.474406	0.85	0.92	1
Tcea3	7.00897e-18	-0.469201	0.14	0.582	2.17649e-13
Rps23	7.66626e-50	-0.460065	0.991	1	2.3806e-45
Apopt1	0.0249843	-0.434155	0.383	0.307	1
Gm11361	1.81252e-14	-0.430242	0.598	0.887	5.62843e-10
AC149090.1	2.90704e-16	-0.427355	0.224	0.646	9.02724e-12
Ccng1	3.30312e-16	-0.423797	0.29	0.726	1.02572e-11
Cnih2	1.40638e-21	-0.422617	0.112	0.603	4.36723e-17
Rnd2	9.45116e-16	-0.41021	0.579	0.889	2.93487e-11
Pdgfa	2.0235e-11	-0.403741	0.477	0.78	6.28356e-07
Mif	1.37613e-24	-0.398117	0.963	0.998	4.2733e-20
Gm32913	0.388877	-0.386896	0.075	0.119	1
Eef1g	4.9489e-17	-0.378299	0.991	0.998	1.53678e-12
P3h3	0.00205896	-0.377856	0.692	0.84	1
Rpl23a	1.70411e-37	-0.369246	1	1	5.29177e-33
Dlg1	0.00117143	-0.369239	0.467	0.652	1
Rpl12	1.26161e-37	-0.368142	1	1	3.91769e-33
Galnt12	9.47916e-13	-0.364338	0.262	0.634	2.94356e-08
Tsc22d4	3.50388e-12	-0.362358	0.626	0.887	1.08806e-07
Rps26	5.28727e-42	-0.354421	1	1	1.64185e-37
Gng13	2.9677e-12	-0.353817	0.421	0.751	9.21561e-08
Rpl32	2.87743e-38	-0.351187	1	1	8.93529e-34
Eif3f	1.3629e-12	-0.350958	0.953	0.984	4.23222e-08
Rpl36	4.88096e-31	-0.35032	1	1	1.51568e-26
Mirt1	0.268622	-0.350264	0.196	0.268	1
Rps27a	2.59761e-26	-0.34901	1	0.998	8.06637e-22
1700020I14Rik	3.73321e-12	-0.347436	0.804	0.932	1.15927e-07
Rps27l	1.82926e-10	-0.34364	0.963	0.996	5.6804e-06
Rps3	4.44232e-18	-0.332998	1	1	1.37947e-13
Hist1h2ap	0.000335914	-0.332459	0.579	0.772	1
Bcl7c	2.16681e-10	-0.332073	0.813	0.957	6.7286e-06
Rps15	6.82596e-35	-0.331668	0.991	1	2.11967e-30
Prr5	2.15126e-09	-0.327331	0.682	0.883	6.68029e-05
Clip1	7.98056e-10	-0.327192	0.411	0.72	2.4782e-05
Tbx1	8.56407e-10	-0.32478	0.318	0.642	2.6594e-05
B230219D22Rik	0.00732338	-0.324426	0.589	0.71	1
Tmem160	1.30628e-11	-0.322023	0.402	0.751	4.0564e-07
Rpl26	1.32045e-26	-0.321998	1	1	4.1004e-22
Cd63	1.95345e-09	-0.31911	0.514	0.796	6.06603e-05
Phlda3	1.00858e-09	-0.318989	0.318	0.638	3.13195e-05
Rplp1	2.48787e-45	-0.317802	1	1	7.72559e-41
Ndufs8	4.96789e-10	-0.317005	0.85	0.942	1.54268e-05
Rpl13a	8.05055e-17	-0.316754	0.991	0.992	2.49994e-12
Dph3	4.46622e-10	-0.313626	0.86	0.969	1.3869e-05
Rpl35	5.69342e-21	-0.312589	1	0.998	1.76798e-16
Rps15a	1.1959e-22	-0.311845	1	1	3.71363e-18
Rp9	1.1843e-10	-0.311119	0.766	0.953	3.67762e-06
Rpl19	2.1039e-31	-0.311112	1	1	6.53325e-27
Olfr889	0.00578609	-0.310564	0.495	0.661	1
Psme2	3.5258e-09	-0.310277	0.626	0.854	0.000109487
Mlec	3.02677e-08	-0.30841	0.645	0.862	0.000939903
Svip	2.02949e-11	-0.308282	0.299	0.658	6.30217e-07
Hras	6.89205e-09	-0.306957	0.832	0.938	0.000214019
Rpl18	4.29085e-25	-0.30595	1	1	1.33244e-20
Cstb	2.76748e-08	-0.305556	0.43	0.706	0.000859387
Rpl13	1.60798e-30	-0.302516	1	1	4.99325e-26
Rpl37	9.88834e-36	-0.300858	1	1	3.07063e-31
Ccdc88c	1.79146e-07	-0.294579	0.72	0.862	0.00556302
Rpl30	1.12116e-19	-0.291471	1	0.996	3.48153e-15
Stra8	0.000675845	-0.291263	0.72	0.868	1
Gmnn	9.72247e-08	-0.289398	0.776	0.926	0.00301912
Rps12	3.44385e-28	-0.285694	1	1	1.06942e-23
Capzb	2.05599e-09	-0.285651	0.505	0.798	6.38446e-05
Arpc1a	4.23487e-11	-0.284238	0.935	0.971	1.31506e-06
Ccnd2	0.0083504	-0.283277	0.308	0.428	1
Ppp2r5c	3.37768e-09	-0.283148	0.318	0.638	0.000104887
Nrxn2	4.219e-12	-0.282326	0.084	0.414	1.31013e-07
Crip2	4.18169e-10	-0.281919	0.486	0.8	1.29854e-05
Rfk	2.20628e-08	-0.281867	0.514	0.784	0.000685116
Pole4	1.93304e-07	-0.281184	0.748	0.909	0.00600267
Rcc2	1.61762e-09	-0.277583	0.879	0.981	5.0232e-05
Dnmt3b	2.38343e-07	-0.276851	0.682	0.881	0.00740126
Tcf25	3.32013e-09	-0.276001	0.804	0.957	0.0001031
Rpl14	4.34726e-21	-0.275885	1	1	1.34996e-16
Gm43409	0.148083	-0.274171	0.336	0.434	1
Carhsp1	2.24435e-09	-0.274068	0.364	0.689	6.96937e-05
Rtf1	6.36264e-08	-0.273074	0.841	0.947	0.00197579
Cenpa	5.00792e-06	-0.271644	0.907	0.957	0.155511
Mad2l2	2.68172e-08	-0.270608	0.215	0.5	0.000832754
Atp5j2	3.22245e-12	-0.270311	0.972	0.992	1.00067e-07
Rps11	4.25609e-29	-0.269424	1	1	1.32164e-24
Slc25a1	5.06932e-10	-0.268923	0.131	0.434	1.57418e-05
Mef2b	3.17042e-09	-0.268599	0.299	0.613	9.84512e-05
Rps7	1.32195e-18	-0.267411	1	1	4.10504e-14
Cpne5	6.57453e-07	-0.266781	0.308	0.558	0.0204159
Yeats4	2.68246e-07	-0.265519	0.822	0.924	0.00832983
Wdr1	4.9153e-07	-0.264694	0.486	0.741	0.0152635
Rps16	1.45552e-24	-0.264486	1	1	4.51982e-20
Bmp7	1.44261e-09	-0.26423	0.168	0.486	4.47975e-05
Rpl27a	6.20512e-18	-0.262543	1	1	1.92688e-13
Rasgrp2	1.52494e-09	-0.262459	0.131	0.426	4.7354e-05
Ung	6.48033e-06	-0.260709	0.682	0.868	0.201234
Ccnd3	3.72555e-07	-0.260351	0.383	0.652	0.011569
Eva1b	8.579e-07	-0.259778	0.542	0.78	0.0266404
Zrsr2	6.32391e-09	-0.259449	0.935	0.981	0.000196376
Rack1	1.43536e-09	-0.258436	0.963	0.996	4.45722e-05
Rpl34	7.69159e-23	-0.25737	1	1	2.38847e-18
Kcnip3	4.86903e-11	-0.257061	0.075	0.381	1.51198e-06
Rpl6	5.53718e-15	-0.256906	1	1	1.71946e-10
Rps14	1.6436e-18	-0.25597	1	1	5.10388e-14
Rpsa	5.86447e-09	-0.250541	1	1	0.000182109
Guk1	1.43535e-05	-0.250028	0.869	0.955	0.445718
Polr2a	4.36639e-08	0.250352	0.869	0.86	0.0013559
Akirin2	1.41471e-06	0.25051	0.925	0.885	0.0439311
Ndufa12	3.63016e-07	0.250622	0.86	0.835	0.0112727
Gadd45gip1	1.85867e-09	0.250977	0.832	0.823	5.77173e-05
Psmb6	2.88208e-08	0.251177	0.981	0.969	0.000894971
Etf1	3.62402e-06	0.252628	0.71	0.578	0.112537
Ssbp1	1.40352e-08	0.252882	0.907	0.918	0.000435835
Ubc	0.000462241	0.253507	0.972	0.967	1
Hspa5	1.47121e-06	0.254853	0.757	0.669	0.0456856
Tex11	2.91986e-08	0.254956	0.607	0.428	0.000906705
Jpt1	3.55791e-06	0.256975	0.991	0.984	0.110484
Tex9	2.82641e-08	0.258205	0.579	0.375	0.000877685
Tmco1	6.73972e-06	0.259879	0.794	0.65	0.209288
Ctsf	1.2098e-09	0.260093	0.421	0.158	3.75679e-05
Babam1	1.13719e-07	0.260501	0.841	0.745	0.0035313
Etd	0.000170477	0.261339	0.187	0.142	1
Slc24a5	0.00912832	0.26178	0.336	0.329	1
Thoc2	9.18634e-07	0.262614	0.57	0.407	0.0285263
Sec22b	1.33445e-07	0.263533	0.701	0.553	0.00414387
Gm4316	7.64117e-07	0.263846	0.364	0.235	0.0237281
Ndufs4	5.02364e-07	0.26389	0.879	0.784	0.0155999
Sycp1	1.53926e-07	0.264336	0.935	0.973	0.00477985
Akr1b3	9.3624e-05	0.265216	0.963	0.93	1
Cops6	1.01556e-07	0.265509	0.925	0.907	0.00315362
Tsc22d1	1.04577e-06	0.267911	0.813	0.772	0.0324744
Inha	3.37494e-05	0.268485	0.243	0.156	1
Slc25a5	7.63059e-08	0.26891	0.411	0.292	0.00236953
Hspa8	2.9384e-05	0.269752	0.991	0.99	0.912461
Chchd10	0.235283	0.271465	0.766	0.835	1
Rps27rt	3.33264e-08	0.272955	0.822	0.732	0.00103489
Cycs	5.90275e-08	0.273808	0.981	0.981	0.00183298
Eny2	4.1158e-09	0.27391	0.907	0.842	0.000127808
Timm22	3.36391e-06	0.274528	0.766	0.669	0.104459
Ctnnb1	3.29319e-08	0.275949	0.832	0.761	0.00102263
Dnaja1	1.09009e-08	0.276272	0.944	0.942	0.000338507
Gm5617	1.2615e-09	0.277072	0.71	0.593	3.91734e-05
Gdi2	3.98334e-08	0.278092	0.748	0.681	0.00123695
Smim14	5.54177e-08	0.278779	0.766	0.687	0.00172089
Tuba1b	9.2144e-05	0.281739	0.85	0.827	1
Tmem184a	8.53472e-05	0.284664	0.178	0.134	1
Dgat2	8.70391e-09	0.285924	0.86	0.831	0.000270283
Cnn3	2.52185e-07	0.287237	0.636	0.484	0.00783109
Eif4g3	3.38143e-09	0.28767	0.645	0.434	0.000105004
Tubb5	0.000721988	0.288323	0.944	0.94	1
Tuba1a	3.21802e-06	0.293936	0.252	0.243	0.0999292
Tnni3	0.000226549	0.294231	0.215	0.249	1
Cdc20	4.61309e-07	0.294755	0.794	0.782	0.014325
4930447C04Rik	2.20613e-10	0.295332	0.841	0.745	6.85069e-06
4930548H24Rik	0.00418996	0.295825	0.28	0.187	1
Ppia	7.32192e-16	0.296367	1	1	2.27368e-11
Gatm	9.84589e-06	0.298877	0.28	0.331	0.305744
Sparc	0.00594143	0.302232	0.561	0.519	1
Cks2	3.7785e-06	0.30234	0.981	0.965	0.117334
Tdp2	1.00638e-07	0.303399	0.72	0.529	0.0031251
Akr1cl	5.53064e-07	0.303662	0.336	0.193	0.0171743
H2-T23	4.22824e-05	0.303789	0.533	0.393	1
Psma1	3.68379e-08	0.307487	0.888	0.79	0.00114393
Cst12	2.39711e-07	0.307515	0.29	0.294	0.00744376
Jund	2.66038e-07	0.308545	0.963	0.973	0.00826127
H1f0	1.77106e-06	0.308679	0.682	0.539	0.0549966
Pmf1	7.41714e-08	0.30933	0.907	0.755	0.00230324
Klhdc2	1.76883e-12	0.309926	0.607	0.442	5.49275e-08
Haus8	0.123162	0.314326	0.692	0.733	1
Minos1	9.40462e-11	0.314568	0.991	0.975	2.92042e-06
Spc25	8.01444e-10	0.314942	0.869	0.804	2.48872e-05
Cdk1	1.65073e-09	0.322952	0.738	0.533	5.12602e-05
Ndufb4	6.52755e-09	0.324321	0.888	0.778	0.0002027
Washc4	0.0662389	0.327075	0.467	0.405	1
Bud31	1.70374e-10	0.332178	0.925	0.862	5.29062e-06
mt-Nd4l	1.97202e-12	0.332956	0.86	0.819	6.12371e-08
Med21	2.03458e-11	0.333699	0.841	0.739	6.318e-07
Tulp3	0.0899777	0.334011	0.402	0.405	1
Gm26917	2.93756e-10	0.337695	0.738	0.529	9.12201e-06
Rexo2	8.5729e-12	0.338124	0.897	0.825	2.66214e-07
Fam173a	5.71897e-13	0.338476	0.636	0.319	1.77591e-08
Npm1	1.92144e-12	0.339374	1	1	5.96666e-08
Ifrd1	1.35073e-09	0.342769	0.766	0.718	4.19441e-05
Fbxl3	1.44352e-05	0.343514	0.598	0.527	0.448258
Rps27	2.34497e-19	0.343833	1	1	7.28185e-15
Insig1	4.39611e-05	0.345288	0.813	0.749	1
Ddx5	1.67886e-16	0.349335	0.991	0.981	5.21336e-12
Tra2b	1.17263e-13	0.351724	0.935	0.874	3.64136e-09
Timm17a	1.5066e-10	0.352676	0.841	0.714	4.67844e-06
Gstm2	1.8982e-06	0.355185	0.383	0.319	0.0589448
Alad	2.90683e-09	0.359377	0.981	0.922	9.02658e-05
Stmn1	3.96511e-13	0.359836	1	0.996	1.23128e-08
Sfpq	7.74124e-15	0.363796	0.981	0.951	2.40389e-10
Mmp14	0.0357294	0.363856	0.243	0.329	1
G3bp1	6.95116e-12	0.366414	0.794	0.588	2.15854e-07
Srsf2	2.34283e-15	0.368693	0.991	0.992	7.27518e-11
Dcaf17	0.0718962	0.370804	0.449	0.405	1
Smc4	3.00713e-12	0.374445	0.86	0.767	9.33804e-08
mt-Co3	9.02296e-18	0.374458	1	1	2.8019e-13
Gm8797	1.60596e-10	0.375277	0.879	0.788	4.987e-06
Sssca1	1.38602e-13	0.37687	0.832	0.656	4.30402e-09
Defb36	2.22412e-06	0.377156	0.224	0.226	0.0690657
Ube2c	4.29311e-07	0.382855	0.897	0.842	0.0133314
Ddx3x	1.61325e-09	0.386229	0.636	0.407	5.00961e-05
Gstm6	5.53722e-09	0.388536	0.159	0.15	0.000171947
Gm42418	2.4215e-14	0.38977	0.935	0.953	7.51949e-10
BC028528	0.0241518	0.39068	0.168	0.099	1
Caprin2	1.04296e-15	0.40033	0.832	0.654	3.23869e-11
Sycp3	1.92802e-13	0.404133	0.794	0.696	5.98708e-09
mt-Nd5	6.64901e-17	0.409409	0.935	0.837	2.06472e-12
Uchl1	4.34214e-20	0.411051	1	0.988	1.34837e-15
Uqcrb	2.76123e-15	0.415101	0.907	0.813	8.57445e-11
Btf3	6.90137e-15	0.418911	0.963	0.875	2.14308e-10
Actb	0.352324	0.424726	1	0.998	1
Ubb	9.44493e-19	0.427331	1	0.996	2.93293e-14
Ldhb	3.67842e-07	0.444122	0.299	0.189	0.0114226
H2afx	1.99119e-15	0.446861	0.729	0.568	6.18323e-11
Gm49016	0.00243074	0.449918	0.15	0.054	1
Tex15	7.38249e-15	0.452381	0.869	0.784	2.29248e-10
Rps2	2.0796e-24	0.452649	1	1	6.45779e-20
Prdx1	6.67271e-20	0.470595	1	0.996	2.07208e-15
mt-Nd2	3.26401e-27	0.472138	0.981	0.988	1.01357e-22
mt-Nd1	2.26154e-26	0.476931	1	1	7.02275e-22
Clu	5.63611e-05	0.484698	0.364	0.34	1
Usp26	3.64794e-19	0.486727	0.981	0.984	1.1328e-14
Ube2s	1.39486e-20	0.489948	1	0.992	4.33145e-16
Mt2	6.70897e-10	0.495985	1	1	2.08334e-05
Gstm1	9.73951e-06	0.510865	0.533	0.451	0.302441
Eif4a1	3.429e-27	0.531874	1	0.996	1.06481e-22
Txnip	1.998e-23	0.541238	0.785	0.455	6.20439e-19
mt-Co2	2.2697e-36	0.549857	0.991	1	7.04809e-32
H2afz	2.2129e-33	0.550057	1	0.994	6.87171e-29
Sdc4	3.15005e-06	0.5573	0.374	0.311	0.0978185
H1fx	1.81475e-19	0.561341	0.85	0.825	5.63533e-15
B930036N10Rik	0.00508345	0.573051	0.252	0.21	1
Spata7	0.0898405	0.59016	0.28	0.3	1
mt-Nd4	2.42044e-51	0.618185	0.991	0.998	7.51618e-47
mt-Cytb	1.10912e-41	0.62045	1	1	3.44414e-37
Aard	0.00031874	0.633095	0.692	0.625	1
Arl6ip1	1.02942e-25	0.671271	0.981	0.961	3.19665e-21
Irgm1	2.21383e-05	0.675428	0.243	0.099	0.687459
Brd2	1.74591e-45	0.685788	0.944	0.872	5.42157e-41
mt-Atp6	2.46308e-57	0.743451	1	1	7.6486e-53
Cirbp	1.69711e-55	0.757135	1	0.984	5.27004e-51
H3f3b	5.78202e-41	0.77383	1	1	1.79549e-36
Malat1	6.75584e-31	0.775459	0.991	1	2.09789e-26
Rpl29	2.21628e-38	0.855159	1	0.965	6.8822e-34

## Sheet: SPG4
GeneName	p_val	avg_logFC	pct.1	pct.2	p_val_adj
Selenom	6.84537e-29	-0.811036	0.267	0.785	2.12569e-24
Il11	3.33623e-05	-0.745722	0.383	0.551	1
Prss50	1.9525e-14	-0.713934	0.292	0.719	6.0631e-10
Gm10260	1.20189e-17	-0.677246	0.508	0.871	3.73223e-13
Gm45184	0.0139014	-0.652136	0.558	0.461	1
Capzb	8.23665e-16	-0.64096	0.358	0.703	2.55773e-11
Lmo1	2.10381e-17	-0.622514	0.142	0.574	6.53296e-13
Apopt1	0.00674601	-0.589849	0.25	0.359	1
Olfr655	0.814672	-0.584491	0.308	0.293	1
Stra8	6.68271e-06	-0.573761	0.383	0.633	0.207518
AC149090.1	2.17303e-11	-0.559724	0.267	0.625	6.74789e-07
Tex101	5.63398e-07	-0.518438	0.633	0.812	0.0174952
Rplp2	1.93139e-35	-0.510575	1	1	5.99756e-31
Tbx1	2.52791e-15	-0.508744	0.108	0.52	7.8499e-11
Rpl18a	3.181e-41	-0.506934	1	1	9.87795e-37
Rpl32	2.03476e-52	-0.484788	1	1	6.31853e-48
Rps21	2.50498e-38	-0.484141	1	1	7.7787e-34
Rasgrp2	4.44822e-14	-0.478107	0.133	0.535	1.38131e-09
Cd63	7.10635e-11	-0.470125	0.508	0.742	2.20674e-06
Mphosph8	1.26732e-09	-0.469837	0.733	0.895	3.93541e-05
Sh3bgrl3	5.0709e-12	-0.462087	0.675	0.84	1.57467e-07
Rfk	1.4825e-09	-0.460572	0.45	0.699	4.6036e-05
Gm11361	5.53069e-10	-0.460105	0.5	0.766	1.71745e-05
Tsen34	2.79047e-11	-0.454106	0.325	0.66	8.66526e-07
Rpl35	3.83332e-27	-0.453556	0.975	0.996	1.19036e-22
Rpl12	1.11421e-30	-0.450182	1	1	3.45997e-26
Svip	7.85558e-12	-0.449835	0.167	0.516	2.43939e-07
Rpl23a	2.98784e-36	-0.442025	1	1	9.27814e-32
Chchd10	4.83939e-10	-0.441288	0.583	0.789	1.50277e-05
Carhsp1	4.25453e-10	-0.436524	0.425	0.668	1.32116e-05
Syce3	4.83248e-07	-0.434768	0.458	0.695	0.0150063
Ccng1	6.45328e-09	-0.433527	0.525	0.73	0.000200394
Pdgfa	1.63036e-07	-0.420701	0.4	0.629	0.00506277
Tmem256	3.20165e-09	-0.415541	0.575	0.77	9.9421e-05
Rps8	2.18713e-36	-0.414041	1	1	6.79169e-32
Krtcap2	6.14612e-11	-0.408653	0.683	0.879	1.90856e-06
Gm10457	0.344612	-0.408434	0.083	0.094	1
Ptcra	0.845093	-0.404608	0.308	0.289	1
Dnajc3	8.48578e-08	-0.396344	0.1	0.359	0.00263509
Rpl36	7.14163e-26	-0.395405	0.992	1	2.21769e-21
H2-K1	1.86315e-09	-0.393183	0.142	0.461	5.78564e-05
Rpl37	1.40869e-26	-0.389255	1	1	4.37441e-22
Manf	2.96905e-08	-0.385285	0.767	0.875	0.00092198
Cstb	6.529e-09	-0.3805	0.283	0.574	0.000202745
Rps15	5.81333e-22	-0.370663	0.992	1	1.80521e-17
Lpcat3	5.62368e-08	-0.370472	0.167	0.441	0.00174632
1700020I14Rik	1.45977e-08	-0.369659	0.725	0.867	0.000453304
Mlf1	3.10211e-06	-0.369446	0.525	0.668	0.0963298
Rpl39	4.21096e-06	-0.367385	0.9	0.957	0.130763
Mycbp2	7.50265e-07	-0.365358	0.642	0.797	0.023298
Rps9	8.64199e-21	-0.364971	0.975	1	2.6836e-16
Pigyl	2.43991e-08	-0.362019	0.258	0.578	0.000757664
Rps23	3.88692e-22	-0.360829	1	1	1.207e-17
Rpl35a	2.22045e-22	-0.358459	1	1	6.89515e-18
Rpl22	2.74451e-17	-0.357011	1	0.996	8.52251e-13
Mif	8.39203e-11	-0.356608	0.983	0.988	2.60598e-06
Mlec	3.27049e-07	-0.355913	0.533	0.688	0.0101559
Sdf2l1	9.36105e-08	-0.355182	0.158	0.434	0.00290689
Ppa2	1.26689e-05	-0.351997	0.2	0.418	0.393409
Psme2	1.1948e-06	-0.351914	0.458	0.664	0.0371022
Rp9	8.64129e-09	-0.349416	0.8	0.855	0.000268338
Cadm1	1.0911e-05	-0.348861	0.7	0.824	0.33882
Galnt12	9.89633e-11	-0.346755	0.108	0.41	3.07311e-06
Rtca	3.37133e-06	-0.345979	0.425	0.566	0.10469
Yeats4	1.38951e-06	-0.345478	0.642	0.789	0.0431483
Rps12	4.84207e-18	-0.34272	1	1	1.50361e-13
Cd9	1.10048e-07	-0.339986	0.15	0.43	0.00341733
Rpl13a	4.11263e-10	-0.339871	0.933	0.984	1.2771e-05
Fndc3a	0.0003508	-0.33953	0.242	0.406	1
Fbxo6	2.01311e-09	-0.337611	0.05	0.309	6.25131e-05
Nsmce4a	4.54155e-05	-0.334228	0.483	0.672	1
Ext2	3.92225e-06	-0.332817	0.258	0.5	0.121798
Pth1r	2.26358e-09	-0.332423	0.075	0.34	7.0291e-05
Chd3	6.67422e-06	-0.332304	0.35	0.598	0.207255
Kcnq1ot1	1.80324e-05	-0.329794	0.283	0.508	0.55996
Tex261	1.28498e-05	-0.327946	0.6	0.781	0.399024
Mpc1	0.000749272	-0.326939	0.508	0.66	1
Acer3	3.61815e-05	-0.325528	0.208	0.434	1
Cenpa	0.00217866	-0.324323	0.717	0.816	1
Meioc	0.000570631	-0.323845	0.233	0.414	1
Mad2l2	4.02316e-07	-0.323403	0.2	0.477	0.0124931
Ppp1r14a	7.45008e-10	-0.321831	0.083	0.363	2.31347e-05
Tctn1	0.368804	-0.320519	0.058	0.094	1
Ctnnbip1	6.11172e-06	-0.320237	0.492	0.707	0.189787
Snrnp70	0.000112511	-0.318564	0.692	0.855	1
Crip1	1.04689e-10	-0.318495	0.067	0.375	3.25091e-06
Rpl28	1.86062e-14	-0.318136	0.983	1	5.77779e-10
Arrdc4	1.81295e-07	-0.318084	0.125	0.375	0.00562975
Ykt6	1.54804e-05	-0.318046	0.408	0.57	0.480713
Clspn	7.00884e-06	-0.317298	0.508	0.676	0.217646
Cdk2ap2	6.12986e-05	-0.316649	0.642	0.801	1
AC163720.3	0.0841022	-0.316418	0.1	0.172	1
Lig1	2.40809e-06	-0.316249	0.8	0.902	0.0747784
Arpc1b	2.42618e-06	-0.31535	0.708	0.785	0.0753402
Larp1b	0.000588863	-0.313961	0.342	0.543	1
Rpl37a	2.5681e-28	-0.313928	1	1	7.97472e-24
Phlda3	4.36761e-05	-0.312148	0.283	0.445	1
Nme2	3.51934e-05	-0.310404	0.45	0.637	1
Fth1	1.2943e-10	-0.309259	0.983	0.996	4.01918e-06
Tuba3a	4.95059e-07	-0.305935	0.95	0.934	0.0153731
Slc29a1	2.57437e-06	-0.30584	0.275	0.484	0.0799419
Atp5k	3.48887e-10	-0.305444	0.958	0.988	1.0834e-05
Sfmbt2	2.30539e-06	-0.305269	0.133	0.363	0.0715894
Runx3	6.83887e-06	-0.302661	0.242	0.484	0.212367
Dlg1	0.0389118	-0.302542	0.367	0.406	1
Camta1	0.000417324	-0.302458	0.642	0.73	1
Ndufa1	0.000299106	-0.301039	0.642	0.762	1
Nus1	8.35918e-06	-0.300832	0.383	0.59	0.259577
Coq7	1.1355e-07	-0.299227	0.725	0.773	0.00352608
Pcsk1n	1.95509e-05	-0.298247	0.367	0.59	0.607113
Acaa1b	1.62951e-09	-0.297733	0.058	0.336	5.06012e-05
Phkg1	0.477951	-0.296004	0.067	0.07	1
Tfdp2	0.00213225	-0.295708	0.4	0.535	1
Msrb1	2.05457e-05	-0.294613	0.3	0.527	0.638007
Pdia6	0.000237427	-0.294129	0.667	0.816	1
Dll3	2.90028e-06	-0.292676	0.133	0.371	0.0900622
Tmem123	8.64069e-05	-0.289723	0.25	0.453	1
Strbp	0.000349455	-0.288175	0.808	0.867	1
Rps27a	4.79447e-17	-0.286844	1	1	1.48883e-12
Gng12	4.93201e-05	-0.285953	0.55	0.742	1
Rps15a	2.74369e-17	-0.28343	1	1	8.51998e-13
Spryd7	4.59619e-05	-0.283263	0.175	0.375	1
Bod1l	0.00680939	-0.282293	0.075	0.164	1
H2-D1	0.0207755	-0.282186	0.083	0.121	1
Gm10827	0.0375036	-0.282104	0.267	0.391	1
Tram1	7.54574e-05	-0.281926	0.625	0.734	1
Sesn3	6.75545e-05	-0.280989	0.25	0.461	1
Npc2	0.000270897	-0.280898	0.567	0.703	1
Cenps	0.000132644	-0.280626	0.475	0.648	1
Pmm1	0.000152908	-0.279225	0.525	0.676	1
Egfl7	1.07037e-05	-0.279114	0.233	0.48	0.332382
Scai	5.12251e-05	-0.277922	0.142	0.34	1
Mrps21	0.000106328	-0.277275	0.667	0.824	1
Dbi	6.32107e-08	-0.277125	0.908	0.902	0.00196288
Tmem160	1.95635e-08	-0.276354	0.133	0.426	0.000607504
Bola3	0.000163792	-0.275652	0.3	0.5	1
Eif5b	2.20745e-07	-0.275487	0.992	0.984	0.0068548
Mmp14	0.947248	-0.275156	0.15	0.16	1
Lpgat1	8.6274e-05	-0.274954	0.267	0.461	1
Zmynd19	4.92263e-06	-0.274439	0.808	0.895	0.152862
Cyb5r3	0.000258775	-0.272912	0.475	0.66	1
Plod1	7.24259e-05	-0.272706	0.25	0.461	1
Nubp1	8.79995e-05	-0.272657	0.617	0.727	1
Sh3glb1	4.56441e-06	-0.271957	0.725	0.863	0.141739
Dhfr	0.000406111	-0.271879	0.258	0.461	1
Spcs3	7.24556e-05	-0.271613	0.275	0.504	1
Litaf	0.000105248	-0.270955	0.217	0.41	1
Syce2	0.000999902	-0.27055	0.842	0.93	1
App	1.44013e-05	-0.270538	0.125	0.348	0.447204
Rhox2a	1.18467e-05	-0.270178	0.125	0.348	0.367876
Auts2	0.00120183	-0.268616	0.642	0.75	1
Creg1	0.000798682	-0.268599	0.275	0.449	1
Ndufs8	2.36563e-06	-0.268086	0.875	0.887	0.0734599
Lgals1	0.000142551	-0.267872	0.675	0.805	1
Cul9	0.544703	-0.267379	0.233	0.188	1
Lamp2	0.000308919	-0.267272	0.283	0.441	1
Hsd17b10	0.000495518	-0.267041	0.292	0.426	1
Vamp8	1.83656e-06	-0.267026	0.117	0.34	0.0570307
Rpl26	1.22737e-16	-0.267021	1	1	3.81134e-12
Ptms	0.000112891	-0.266333	0.517	0.637	1
Hexa	0.000102644	-0.265837	0.308	0.473	1
Fxn	1.6671e-05	-0.26582	0.058	0.242	0.517684
Syngr2	1.08537e-06	-0.265778	0.158	0.422	0.033704
Oxct1	0.00057501	-0.265551	0.442	0.562	1
Pole3	2.1195e-05	-0.264206	0.808	0.871	0.658167
Syngr1	0.000776078	-0.263618	0.425	0.566	1
Bnip3	2.51793e-05	-0.263242	0.55	0.758	0.781892
Znhit1	0.000133395	-0.263149	0.567	0.734	1
Tiparp	0.00042787	-0.262814	0.225	0.402	1
Tmem30a	0.00162047	-0.262705	0.458	0.625	1
Fam213a	0.00131463	-0.261617	0.333	0.488	1
Clip1	0.000186801	-0.26079	0.408	0.594	1
Rhox13	0.00044349	-0.26045	0.783	0.848	1
Hist1h2ap	0.133698	-0.260387	0.775	0.809	1
Rala	0.000128714	-0.258452	0.8	0.867	1
Nkd1	7.12275e-05	-0.25796	0.2	0.41	1
Upf3a	0.000767504	-0.256646	0.492	0.656	1
Arpc1a	0.00224381	-0.255698	0.767	0.848	1
Cds1	2.2914e-07	-0.255502	0.075	0.316	0.00711548
Pfdn4	0.000392544	-0.255031	0.533	0.672	1
Mrpl54	4.52131e-05	-0.254701	0.833	0.871	1
Gpx4	1.79862e-06	-0.254614	0.942	0.938	0.0558526
Nrxn2	6.7838e-09	-0.254209	0.017	0.234	0.000210657
Man2b1	3.25045e-06	-0.253844	0.092	0.309	0.100936
Ddt	0.000467109	-0.253828	0.292	0.5	1
Rpl30	6.50411e-09	-0.253313	0.992	0.996	0.000201972
Ly6k	0.0158351	-0.252231	0.4	0.551	1
Ergic3	0.000135352	-0.25177	0.525	0.742	1
Nucb1	0.000913878	-0.251708	0.283	0.465	1
Ten1	0.000601348	-0.251423	0.408	0.562	1
Gmnn	0.00012975	-0.251208	0.758	0.82	1
Rack1	2.28037e-07	-0.250964	0.983	0.988	0.00708124
Plp2	3.14588e-06	-0.250814	0.075	0.281	0.0976889
Rbp4	0.000621226	-0.250591	0.508	0.617	1
Cited1	9.89021e-05	-0.250279	0.75	0.867	1
Amd1	0.000501866	0.250211	0.608	0.414	1
Abhd17a	0.00048338	0.250358	0.75	0.652	1
Chmp1a	0.000201632	0.250795	0.775	0.648	1
Ssb	0.000244777	0.251168	0.958	0.91	1
Gatc	0.000301192	0.251755	0.383	0.207	1
Fbxl6	0.000138943	0.252293	0.617	0.508	1
Pola2	0.000504463	0.253501	0.842	0.711	1
Kctd5	3.32245e-05	0.253676	0.625	0.516	1
Gdi2	0.0100537	0.254477	0.717	0.637	1
Ybx1	8.76072e-07	0.254769	0.933	0.949	0.0272047
Ppp4c	0.000429427	0.255295	0.825	0.762	1
Sohlh2	9.41979e-06	0.258841	0.45	0.27	0.292513
Siva1	1.2265e-05	0.259397	0.967	0.938	0.380864
Magoh	5.77672e-05	0.260201	0.958	0.859	1
Hmgn5	1.80814e-05	0.260895	0.4	0.195	0.561482
Spc24	0.000652454	0.261236	0.867	0.738	1
Ube2v2	0.000380907	0.262966	0.833	0.684	1
Tex9	0.000214278	0.2636	0.608	0.418	1
Spata5	0.000948349	0.264118	0.742	0.578	1
Pcbd2	3.82414e-05	0.265571	0.442	0.227	1
Tmem245	1.37213e-05	0.266507	0.892	0.777	0.426087
Phf5a	7.30195e-05	0.267189	0.925	0.828	1
Nolc1	0.00014428	0.267446	0.675	0.539	1
Snx6	0.000367111	0.267818	0.567	0.375	1
1500011B03Rik	0.000168702	0.268055	0.492	0.293	1
Impdh2	0.000277215	0.268112	0.908	0.84	1
Eif4e	8.03163e-05	0.269762	0.85	0.734	1
Polr1c	0.000883801	0.270237	0.7	0.598	1
Abcf1	0.000238404	0.271444	0.792	0.629	1
Exosc4	0.000255079	0.272184	0.625	0.461	1
mt-Atp8	1.96937e-05	0.272929	0.908	0.879	0.611547
Gar1	0.000303692	0.273285	0.833	0.676	1
Tdrkh	0.000153658	0.273458	0.758	0.559	1
Psmb2	5.56721e-06	0.27361	0.967	0.918	0.172879
Tex11	0.000385466	0.273772	0.633	0.461	1
Alyref	5.2187e-06	0.274826	0.908	0.758	0.162056
Usmg5	1.35813e-05	0.275542	0.967	0.898	0.421741
P2rx4	0.831511	0.278003	0.108	0.109	1
Lrrc28	8.81184e-06	0.279561	0.633	0.375	0.273634
Gm49016	0.00471838	0.280308	0.067	0.008	1
Ssbp4	0.000125557	0.282487	0.483	0.344	1
Tex19.1	0.00221988	0.283512	0.658	0.512	1
Ppan	0.00012382	0.28391	0.842	0.684	1
Polr2h	0.00018289	0.28831	0.8	0.629	1
Hk2	3.23781e-05	0.28865	0.475	0.262	1
Atp5g1	9.71143e-09	0.288948	0.975	0.957	0.000301569
Skp1a	8.23866e-06	0.289251	0.892	0.805	0.255835
Cox8a	0.000218319	0.291336	0.917	0.832	1
Noc2l	1.26368e-05	0.292199	0.683	0.535	0.39241
Anp32e	0.000362102	0.294578	0.575	0.422	1
Park7	3.41969e-05	0.29721	0.967	0.906	1
Rps27rt	5.4615e-06	0.299645	0.817	0.66	0.169596
Spc25	0.000204114	0.299831	0.758	0.637	1
Hsp90aa1	3.4716e-08	0.301876	1	0.996	0.00107804
Edf1	1.10957e-06	0.304772	0.95	0.816	0.0344554
Dnaja1	6.38562e-06	0.305427	0.933	0.855	0.198293
Cacybp	9.90164e-06	0.305453	0.967	0.898	0.307476
Dmrt1	1.15915e-07	0.306271	0.85	0.809	0.00359952
Rbm14	2.04556e-05	0.307397	0.508	0.281	0.635208
Suclg1	2.1771e-05	0.308624	0.608	0.371	0.676053
Lonrf3	2.79623e-05	0.308746	0.658	0.473	0.868314
Ddx5	4.11386e-10	0.308967	0.95	0.977	1.27748e-05
Ap2m1	2.20623e-06	0.309409	0.858	0.742	0.06851
Gadd45g	8.83506e-07	0.311138	0.383	0.145	0.0274355
mt-Co3	5.47609e-09	0.311843	0.983	0.992	0.000170049
Lepr	0.00730275	0.313474	0.467	0.309	1
Lonp1	2.42565e-06	0.315705	0.408	0.176	0.0753238
Dazl	6.42209e-11	0.316438	0.992	0.996	1.99425e-06
Sfpq	2.91821e-06	0.322811	0.917	0.812	0.0906192
mt-Nd2	2.24815e-09	0.325637	0.967	0.961	6.98118e-05
Hnrnpab	1.06661e-07	0.32631	0.958	0.836	0.00331216
Sumo3	1.49864e-05	0.328995	0.717	0.539	0.465372
Mak16	9.22182e-06	0.332376	0.642	0.426	0.286365
Snhg9	4.63074e-05	0.332852	0.875	0.82	1
Slc25a4	9.2745e-06	0.332996	0.508	0.297	0.288001
Alad	2.03625e-06	0.334589	0.883	0.715	0.0632316
Eci1	8.73992e-06	0.33604	0.708	0.527	0.271401
Rbm22	1.9692e-05	0.336544	0.683	0.473	0.611494
Taf7l	8.7083e-09	0.338435	0.917	0.855	0.000270419
Mafg	7.00047e-08	0.339539	0.625	0.328	0.00217386
Ubb	1.81558e-09	0.343473	1	0.992	5.63791e-05
Nme1	2.99715e-10	0.345431	0.942	0.91	9.30705e-06
Tpst1	5.73599e-08	0.346174	0.808	0.562	0.0017812
Psmd7	2.26226e-06	0.3474	0.592	0.406	0.0702501
Aprt	1.57419e-07	0.348927	0.858	0.699	0.00488832
H2afz	1.40712e-10	0.349241	0.992	0.965	4.36952e-06
Mdh2	4.3084e-08	0.351999	0.958	0.863	0.00133789
Dgat2	1.32144e-07	0.352042	0.833	0.656	0.00410347
Cox7b	6.04641e-08	0.352559	0.717	0.469	0.00187759
Slamf1	0.0671654	0.352616	0.2	0.109	1
Ptov1	7.52182e-07	0.355038	0.658	0.387	0.0233575
Nop16	7.11423e-07	0.356083	0.592	0.395	0.0220918
H2afx	0.000323783	0.358074	0.725	0.555	1
Haus8	0.527039	0.359867	0.575	0.59	1
Irgm1	0.00752148	0.359875	0.092	0.02	1
Sycp3	3.93899e-09	0.365522	0.825	0.52	0.000122317
Ssbp1	4.78889e-08	0.367448	0.842	0.707	0.00148709
Sf3b5	1.70081e-06	0.367479	0.808	0.629	0.0528152
Txnip	2.64355e-06	0.367627	0.45	0.23	0.08209
Noa1	3.25867e-06	0.370222	0.883	0.738	0.101191
Cnn3	6.43602e-08	0.370514	0.483	0.215	0.00199858
mt-Nd4l	2.19977e-07	0.371988	0.783	0.508	0.00683095
2410015M20Rik	1.77892e-07	0.373989	0.917	0.766	0.00552409
Cct8	1.91354e-06	0.376695	0.892	0.82	0.0594211
Cdc20	0.00140425	0.377059	0.792	0.633	1
Akr1b3	1.04211e-06	0.381288	0.825	0.742	0.0323607
Ptma	2.91939e-24	0.385796	1	1	9.06557e-20
Mageb4	7.6868e-08	0.388688	0.608	0.434	0.00238698
Sox4	3.17565e-07	0.393101	0.75	0.566	0.00986134
G3bp1	1.06474e-08	0.395855	0.658	0.402	0.000330633
H1f0	0.000121793	0.397385	0.725	0.59	1
Ciapin1	5.27039e-09	0.397468	0.883	0.699	0.000163661
mt-Nd5	4.32839e-10	0.402153	0.842	0.645	1.34409e-05
Sycp1	3.0251e-12	0.405834	0.967	0.973	9.39384e-08
Ube2s	6.69433e-10	0.407029	0.992	0.945	2.07879e-05
Gadd45gip1	4.73389e-09	0.411452	0.742	0.551	0.000147001
Usp26	1.44246e-11	0.413026	0.958	0.922	4.47929e-07
Nmrk1	0.00096671	0.422358	0.308	0.172	1
C1ql1	1.45858e-09	0.428438	0.475	0.207	4.52933e-05
Snx5	5.25744e-13	0.4352	0.883	0.773	1.63259e-08
Psmb6	3.59277e-13	0.438094	0.942	0.879	1.11566e-08
Upb1	0.00723619	0.441792	0.25	0.16	1
Gtpbp4	1.35829e-13	0.442085	0.958	0.961	4.21791e-09
Sssca1	1.731e-13	0.451368	0.775	0.598	5.37527e-09
Uqcrb	7.83167e-11	0.454892	0.842	0.695	2.43197e-06
Washc4	0.000397597	0.458058	0.408	0.25	1
Nop14	2.58862e-10	0.468615	0.8	0.52	8.03846e-06
Jund	2.95163e-11	0.471988	0.875	0.684	9.16569e-07
Eny2	9.72201e-14	0.478883	0.858	0.68	3.01898e-09
Sohlh1	3.1362e-11	0.479734	0.833	0.527	9.73884e-07
Sub1	9.3081e-21	0.481907	1	0.988	2.89044e-16
Gm8797	7.02335e-11	0.485886	0.85	0.672	2.18096e-06
Npm1	4.65363e-22	0.486285	0.992	0.988	1.44509e-17
mt-Nd1	1.13856e-19	0.493274	0.983	0.988	3.53557e-15
Rexo2	3.24347e-13	0.502613	0.742	0.469	1.0072e-08
Cks2	2.94453e-08	0.502914	0.8	0.707	0.000914366
Gm26917	1.24693e-10	0.506349	0.642	0.336	3.8721e-06
Rps2	1.14993e-22	0.520302	1	0.996	3.57087e-18
Stmn1	5.46845e-15	0.520318	0.95	0.887	1.69812e-10
H2-T23	2.50177e-08	0.522839	0.383	0.129	0.000776873
Hes1	2.40049e-10	0.523557	0.408	0.125	7.45423e-06
Ppia	6.53327e-34	0.525658	1	1	2.02878e-29
Marcksl1	1.13222e-15	0.542421	0.958	0.93	3.51589e-11
Calm2	2.72287e-23	0.544889	0.992	0.965	8.45534e-19
Spg21	2.14104e-12	0.547043	0.6	0.316	6.64858e-08
Sap18	3.76381e-20	0.559321	0.95	0.738	1.16878e-15
Cirbp	1.34384e-25	0.562262	1	0.996	4.17302e-21
Endov	0.144111	0.567324	0.083	0.102	1
mt-Nd4	7.62447e-25	0.57299	0.975	0.984	2.36763e-20
Ifrd1	1.09533e-16	0.577532	0.792	0.609	3.40134e-12
H1fx	1.24836e-13	0.578586	0.933	0.871	3.87652e-09
Ftl1	1.30784e-11	0.580255	0.967	0.957	4.06124e-07
Arl6ip1	1.11228e-08	0.585919	0.95	0.863	0.000345395
mt-Cytb	1.59123e-26	0.612905	0.983	0.988	4.94124e-22
Brd2	2.20174e-19	0.624281	0.9	0.734	6.83706e-15
mt-Co2	1.28709e-32	0.642514	0.967	0.969	3.99681e-28
Malat1	9.31657e-14	0.678663	0.967	0.973	2.89307e-09
Eif4a1	6.45884e-27	0.752116	0.992	0.973	2.00566e-22
mt-Atp6	2.83193e-33	0.786081	0.992	0.984	8.79399e-29
Loxl2	7.16046e-10	0.788818	0.867	0.664	2.22354e-05
Mt2	1.30885e-29	0.800825	1	0.969	4.06438e-25
H3f3b	5.60562e-53	0.825327	1	1	1.74071e-48
Prdx1	3.23751e-42	0.846049	1	0.996	1.00534e-37
Camk2n1	6.55389e-30	0.900297	0.8	0.344	2.03518e-25
Uchl1	3.20078e-33	0.941112	0.975	0.77	9.93938e-29
Rpl29	3.11092e-48	1.09894	0.992	0.852	9.66034e-44
