# Supplementary material for: Sertoli cell-only phenotype and scRNA-seq define PRAMEF12 as a factor essential for spermatogenesis in mice
Source: Nat Commun. 2019 Nov 15;10:5196. doi: 10.1038/s41467-019-13193-3 (PMC6858368; doi:10.1038/s41467-019-13193-3)
Supplement: Supplementary file 7 — Source Data [file 41467_2019_13193_MOESM7_ESM.xlsx]

## Sheet: Figure 1
Figure 1b						Figure 1d							Figure 1h
Pups per litter (number)						Body weight (g)			Testis weight (mg)				Cyclin D1-positive cells (number)			PLZF-positive cells (number)
Male Het x female Het	Male Het x female Null	Male Null x female Het	Male Null x female Null			Pramef12Het	Pramef12Null		Pramef12Het	Pramef12Null			Pramef12Het	Pramef12Null		Pramef12Het	Pramef12Null
8	9	0	0			21.3	22.3		87.5	19.8			13	0		15	0
9	7	0	0			23.6	24.6		81.7	24.5			18	0		9	0
9	10	0	0			22.5	21.5		86.1	21.6			21	1		13	0
11	7	0	0			25.1	19.5		87.4	18.9			27	0		8	2
8	8	0	0			23.9	23.2		83.6	26.7			13	0		11	0
10	9	0	0			19.3	21.7		85.8	23.7			19	2		7	0
7	11	0	0										17	0		10	0
7	7	0	0										21	0		11	0
9	8	0	0			Testis/Body weight							17	0		6	0
12	7	0	0										21	3		16	0
6	9	0	0			Pramef12Het	Pramef12Null						22	0		13	0
8	10	0	0			4.10798	0.887892						10	0		8	1
7	7	0	0			3.46186	0.995935						12	0		18	0
9	9	0	0			3.82667	1.00465						14	0		9	0
12	13	0	0			3.48207	0.969231						19	0		11	0
9	6	0	0			3.49791	1.15086						21	0		12	0
8	5	0	0			4.4456	1.09217						18	1		7	0
9	9	0	0										11	0		9	0
8	7	0	0			P value	1.44432e-08						13	0		13	0
5	9	0	0										17	0		18	1
8	7	0	0										22	0		9	0
9	9	0	0										23	0		13	0
11	8	0	0										19	0		11	3
													9	0		14	0
													18	0		8	0
													15	0		13	0
													26	2		15	0
													21	0		10	0
													19	0		9	0
													23	1		12	0
													P value	1.44084e-28			3.18771e-26

## Sheet: Figure 2
Figure 2b										Figure 2e							Figure 2k
	Testis weight (mg)									DDX4-positive cells (number)							Pramef12 Null empty tubules (%)
	P7	P7	P14	P14	P21	P21	P35	P35		P2			P7				P7			P14			P21			P35
	Pramef12Het	Pramef12Null	Pramef12Het	Pramef12Null	Pramef12Het	Pramef12Null	Pramef12Het	Pramef12Null		Pramef12Het	Pramef12Null		Pramef12Het	Pramef12Null			# Empty tubules	# Total tubules		Empty tubules	Total tubules		Empty tubules	Total tubules		Empty tubules	Total tubules
	10	7	16	14	25	15	62	25		5	2		14	6			17	160		35	96		87	142		56	202
	9	8	15	13	29	16	60	19		2	4		11	0			16	148		39	105		76	135		51	189
	8	9	14	11	26	14	56	18		7	3		13	7			18	167		41	112		93	151		67	217
	9	9	17	10	26	13	58	22		5	6		13	8			25	155		35	89		80	138		50	193
	8	8	15	11	27	17	55	24		5	4		7	15			22	171		37	99		77	131		47	188
P value		0.289672		0.00381492		2.37584e-06		4.84499e-08		2	5		11	9			19	163		46	115		86	147		43	176
										4	6		16	0
										3	3		13	16
										4	8		14	8
										6	7		13	7
										5	4		9	9
										4	5		14	8
										4	4		13	9
										6	2		12	7
										5	3		8	8
										7	6		12	9
										5	7		11	11
										4	5		13	8
										8	3		12	9
										4	4		15	6
										5	6		12	11
										5	5		16	0
										3	6		9	7
										4	3		10	7
										6	4		13	13
										5	3		11	8
										6	4		15	9
										3	5		16	6
										6	4		13	7
										5	5		12	8
									P value		0.537045			2.71244e-07

## Sheet:  Figure 3
Figure 3d
Pramef12 Null empty tubules (%)
P48			P60			P75			P90
# Empty tubules	# Total tubules		Empty tubules	Total tubules		Empty tubules	Total tubules		Empty tubules	Total tubules
71	173		133	193		162	184		174	174
79	185		144	205		152	176		186	186
68	169		127	185		147	168		169	169
85	184		151	211		165	183		181	181
63	161		135	197		157	189		179	179
73	172		162	208		149	173		177	177

## Sheet: Figure 5
Figure 5d
Pramef12Het				Pramef12Null
KI67-positive cells (number)
135	133	148		42	38	37
149	141	128		36	40	44
138	136	139		38	45	34
136	152	147		45	35	41
141	139	138		41	41	39
143	137	135		39	42	41
PLZF-positive cells (number)
233	244	251		114	117	118
240	232	228		118	106	109
245	229	233		108	123	125
228	241	235		121	119	113
237	230	239		116	113	122
231	227	242		106	107	115
KI67/PLZF cells (percentage)
0.579399	0.545082	0.589641		0.368421	0.324786	0.313559
0.620833	0.607759	0.561404		0.305085	0.377358	0.40367
0.563265	0.593886	0.596567		0.351852	0.365854	0.272
0.596491	0.630705	0.625532		0.371901	0.294118	0.362832
0.594937	0.604348	0.577406		0.353448	0.362832	0.319672
0.619048	0.603524	0.557851		0.367925	0.392523	0.356522
P value	5.89215e-23

## Sheet: Figure 6
Figure 6c
mRNA abundance (fold change)
Pramef12 Het		Pramef12 Null
0.983853		0.397412
1.04673		0.403656
0.971038		0.388491
P value		1.43111e-05

## Sheet: Figure S2
Figure S2c
P14 (#)	Pramef12Het			Pramef12Null				P35 (#)	Pramef12Het			Pramef12Null
	28	27	30	36	28	33			30	28	26	33	32	27
	32	36	32	34	33	26			28	22	26	28	26	31
	31	30	29	32	31	28			29	31	29	31	31	29
	30	30	30	26	27	33			30	26	27	30	28	33
	32	26	26	28	34	31			26	29	28	31	29	28
	29	31	28	33	32	34			28	27	26	28	31	27
	30	28	22	31	26	32			22	28	30	24	28	30
	26	22	31	27	34	26			31	26	33	36	33	33
	33	31	29	28	32	35			24	30	29	26	30	31
	30	29	28	32	26	30			29	33	26	28	33	27
	32	31	30	33	35	34			27	29	28	30	34	33
Figure S2d
P14 (#)	Pramef12Het			Pramef12Null				P35 (#)	Pramef12Het			Pramef12Null
	1	0	0	3	4	3			1	0	0	2	2	3
	0	1	0	0	0	0			0	1	2	4	3	4
	2	0	1	0	0	0			0	0	0	3	3	2
	0	0	1	3	3	0			1	2	1	4	2	0
	1	2	0	0	8	5			0	0	0	2	1	2
	0	0	0	4	6	0			0	1	1	2	1	8
	1	1	0	8	9	9			1	0	0	0	4	0
	2	1	2	6	0	8			0	0	1	2	6	0
	0	0	0	10	2	4			2	0	0	1	3	6
	1	0	1	0	0	6			0	1	0	2	9	4
	1	1	1	0	0	0			0	0	2	0	5	4
	2	0	0	2	0	0			0	2	0	3	3	0
	0	0	0	0	2	0			1	0	1	8	2	7
	1	2	0	3	0	2			0	1	0	3	0	3
	0	1	1	0	0	0			1	2	1	0	0	4
	1	0	1	1	1	1			0	0	0	3	4	0
	1	2	0	0	1	1			1	0	1	2	3	3
P value	0.000290513								4.7055e-10

## Sheet: Figure S3
Figure S3d										Figure S3f
PLZF-positive cells			cyclin D1-positive cells			PCNA-positive cells				Apoptotic cells per tubule
Pramef12Het	Pramef12Null		Pramef12Het	Pramef12Null		Pramef12Het	Pramef12Null			Pramef12Het	Pramef12Null
9	4		8	9		9	8			1	1
9	5		9	5		10	4			0	0
7	6		8	4		6	5			0	0
8	3		7	5		8	1			0	0
6	8		11	7		7	9			0	0
7	0		8	5		6	0			0	1
7	5		8	6		6	5			0	0
8	4		8	4		7	2			1	0
7	6		13	3		5	3			0	2
9	2		8	5		2	6			3	0
7	4		8	2		6	5			0	0
8	3		7	8		9	3			0	0
9	0		11	1		7	4			0	0
6	1		8	5		8	2			0	0
11	2		9	5		5	0			0	0
12	4		18	6		6	5			0	0
7	6		7	9		9	3			1	1
9	4		12	2		11	4			0	0
7	7		14	0		8	2			0	0
8	0		11	4		9	2			0	0
6	6		8	6		7	6			0	1
7	7		10	7		12	3			0	0
7	1		7	5		6	0			0	0
8	6		9	1		5	5			1	0
10	0		8	3		8	2			0	0
9	2		13	8		9	1			0	0
11	4		7	6		13	5			0	0
7	7		10	0		4	4			0	0
7	0		12	5		5	3			0	1
8	2		11	6		9	7			0	0
8	1		14	1		6	2			2	0
10	6		8	3		8	3			0	0
										0	1
P value	2.20491e-12			3.32938e-11			7.13859e-09

## Sheet: Figure S4
Figure S4b													Figure S4d
P14	PLZF-positive cells		Pramef12Het				Pramef12Null				P value		Cyclin D1-positive cells			Pramef12Het					Pramef12Null				P value
			9	9	13		5	5	6							17	35	29			13	8	6
			13	12	9		5	5	7							18	13	30			16	13	8
			9	10	10		4	6	5							17	24	24			17	10	4
			10	8	12		7	7	5							13	28	17			11	10	12
			12	9	7		6	6	6							11	21	13			4	8	17
			7	10	10		7	5	7							22	14	11			8	18	7
			10	9	9		5	7	5							30	11	28			10	7	9
			9	7	7		5	7	7							24	13	22			13	9	23
			11	8	13		6	6	5							29	14	24			8	11	15
			9	11	8		7	5	5							13	26	13			12	13	4
			9	13	6		5	5	5							14	17	18			9	10	9
			13	6	9		7	4	7							11	13	11			21	16	7
			12	9	12		5	7	6		2.1651e-17					14	18	17			8	14	10		3.67965e-08
P21	PLZF-positive cells		Pramef12Het				Pramef12Null									Pramef12Het					Pramef12Null
			7	7	8		2	6	7							18	35	23			6	0	8
			5	6	7		0	0	2							16	32	13			0	2	0
			4	5	7		0	2	0							17	13	32			4	6	4
			4	8	9		6	0	1							20	14	22			5	8	6
			6	8	5		5	4	0							13	16	16			0	0	0
			8	9	7		4	3	4							22	18	15			3	13	7
			10	7	8		0	0	0							19	17	28			9	4	9
			7	7	8		1	5	3							32	20	29			0	3	1
			7	8	6		2	2	0							22	22	19			8	0	3
			8	7	5		5	1	5		2.9681e-13					23	21	17			6	4	5		1.23522e-18
P35	PLZF-positive cells		Pramef12Het				Pramef12Null									Pramef12Het					Pramef12Null
			6	6	8		1	6	4							20	11	21			0	13	10
			7	6	9		5	4	4							21	26	17			8	0	0
			5	3	5		1	2	0							25	22	17			2	5	4
			7	7	6		0	4	3							20	26	17			1	6	2
			5	7	4		1	1	2							17	13	28			7	0	3
			5	7	6		2	2	1							17	22	15			0	5	0
			5	3	7		4	0	0							23	23	27			5	3	4
			6	4	8		4	3	0							35	15	22			0	0	6
			5	9	6		0	5	0							19	17	11			9	0	7
			6	8	7		4	0	5							13	21	26			0	7	0
			5	7	5		1	1	2		1.54994e-13					21	22	19			5	6	3		7.20037e-23

## Sheet: Figure S5
Figure S5b											Figure S5k
	Testis weight (mg)											pups/litter
	Pramef12Het	Pramef12Het;Pramef12HA/mCherry	Pramef12Null	Pramef12Null;Pramef12HA/mCherry								Pramef12Het	Pramef12Het;Pramef12FLAG/6xHis/HA	Pramef12Null	Pramef12Null;Pramef12FLAG/6xHis/HA
	78.1	74.5	15.2	16.6								8	9	0	8
	74.9	74.2	15.6	16.2								9	8	0	7
	75.2	75.8	13.2	16.8								9	11	0	10
	77.6	76.9	14.7	16.1								9	7	0	7
P value	1.14863e-10											8	9	0	8
												10	9	0	9
												7	8	0	8
Figure S5d	Empty tubules (%)											7	9	0	7
												9	9	0	8
	0	0	100	80.1								12	9	0	7
	0	0	100	79.6								6	10	0	9
	0	0	100	76.1								8	7	0	6
	0	0	100	81.7								7	6	0	7
	0	0	100	83.8	P value	2.96398e-07						9	9	0	9
												9	8	0	8
Figure S5g												9	7	0	6
	Testis weight (mg)											8	8	0	5
	Pramef12Het	Pramef12Het;Pramef12FLAG/6xHis/HA	Pramef12Null	Pramef12Null;Pramef12FLAG/6xHis/HA								9	6	0	9
	86.7	87.8	22.1	62.3								8	8	0	7
	87.2	86.2	24.9	63.7								8	6	0	8
	85.1	85.8	19.8	61.9								8	9	0	7
	86.1	87.3	18.7	65.7
P value	2.15052e-07	8.13863e-09
												sperm(10-6 ml)
												34.4	31.2	0	23.8
												30.8	33.6	0	25.9
												36.6	26.8	0	33.3
												28.2	35.7	0	29.5
												37.1	28.9	0	22.9
